# Supplementary material for: Reversing tozasertib resistance in glioma through inhibition of pyruvate dehydrogenase kinases
Source: Mol Oncol. 2021 Jun 23;16(1):219–49. doi: 10.1002/1878-0261.13025 (PMC8732347; doi:10.1002/1878-0261.13025)
Supplement: Supplementary file 1 — Fig. S1. Cell cycle profiles in response to the inhibition of aurora kinases in malignant human glioma cells. (A, B) Logarithmically growing adult (U87, LNZ308 and T98G) and pediatric (KNS42, SJG2 and SF8628) glioma cells were seeded on 6‐well plates (1 × 105). On the following day cells were either transfected with non‐target siRNA (NT siRNA) or aurora kinase A or B or C siRNA. Seventy‐two hours post‐transfection, the cells were trypsinized, lifted, washed, and stained with PI. Fluorescence of the PI‐stained cells was measured using a Becton Dickinson flow cytometer. The color‐coded bar graphs show the percentage of glioma cells in various phase of cell cycle such as sub‐G1, G1, S, G2M and > 4N DNA content (A). B represents the average percentage of cells accumulated from three different experiments. (C) Logarithmically growing adult (U87, LNZ308 and T98G) and pediatric (KNS42, SJG2 and SF8628) cells were seeded on 6‐well plates (1 × 105). After overnight attachment period, cells were treated with tozasertib for 24 h or 72 h. After treatment, the cells were washed, trypsinized, and lifted. Then the cells were stained with PI and the fluorescence of the PI‐stained cells was measured using a flow cytometer. Quantitative measurements of cell cycle profile were performed, and the percentage of cells accumulated in different phases of the cell cycle from three different experiments are shown. [file MOL2-16-219-s003.zip]

Archive with 2 entries (2 files):
- mol213025-sup-0001-FigS1A-B.ai
- mol213025-sup-0002-FigS1C.ai
