# Supplementary material for: Reversing tozasertib resistance in glioma through inhibition of pyruvate dehydrogenase kinases
Source: Mol Oncol. 2021 Jun 23;16(1):219–49. doi: 10.1002/1878-0261.13025 (PMC8732347; doi:10.1002/1878-0261.13025)
Supplement: Supplementary file 5 — Table S1. List of up‐ and down‐ regulated DEG for the LNZ308 and U87 samples at a 5% threshold, and log‐fold change of 1.5. [file MOL2-16-219-s002.xlsx]

## Sheet: LNZ308-upregulated
external_gene_name	Ensembl_gene_id	baseMean	log2FoldChange	lfcSE	stat	pvalue	padj	hgnc_symbol	description	chromosome_name	strand
HOXC12	ENSG00000123407	331.307	12.4323	1.18161	10.5215	6.88e-26	4.7e-25	HOXC12	homeobox C12 [Source:HGNC Symbol;Acc:HGNC:5124]	12	1
CPXM2	ENSG00000121898	197.155	11.6751	1.18321	9.86731	5.77e-23	3.59e-22	CPXM2	carboxypeptidase X, M14 family member 2 [Source:HGNC Symbol;Acc:HGNC:26977]	10	-1
KCNK1	ENSG00000135750	157.72	11.3591	1.18514	9.58456	9.29e-22	5.56e-21	KCNK1	potassium two pore domain channel subfamily K member 1 [Source:HGNC Symbol;Acc:HGNC:6272]	1	1
CCNYL2	ENSG00000182632	117.247	10.9331	1.18624	9.21663	3.07e-20	1.74e-19	CCNYL2	cyclin Y like 2 (pseudogene) [Source:HGNC Symbol;Acc:HGNC:23495]	10	-1
ANKRD30A	ENSG00000148513	707.244	10.3498	0.650983	15.8987	6.47e-57	9.12e-56	ANKRD30A	ankyrin repeat domain 30A [Source:HGNC Symbol;Acc:HGNC:17234]	10	1
RHOJ	ENSG00000126785	150.284	10.3091	1.18592	8.69295	3.53e-18	1.87e-17	RHOJ	ras homolog family member J [Source:HGNC Symbol;Acc:HGNC:688]	14	1
FNDC1	ENSG00000164694	425.826	9.94103	0.726676	13.6801	1.33e-42	1.41e-41	FNDC1	fibronectin type III domain containing 1 [Source:HGNC Symbol;Acc:HGNC:21184]	6	1
PLBD1	ENSG00000121316	48.0139	9.64715	1.19795	8.05302	8.08e-16	3.91e-15	PLBD1	phospholipase B domain containing 1 [Source:HGNC Symbol;Acc:HGNC:26215]	12	-1
AL157387.1	ENSG00000234918	42.8907	9.48422	1.19918	7.90894	2.6e-15	1.23e-14		novel transcript	10	1
CNTNAP4	ENSG00000152910	83.3066	9.47058	1.18899	7.9652	1.65e-15	7.87e-15	CNTNAP4	contactin associated protein like 4 [Source:HGNC Symbol;Acc:HGNC:18747]	16	1
LINC02506	ENSG00000251129	133.004	9.26229	1.0292	8.99949	2.27e-19	1.25e-18	LINC02506	long intergenic non-protein coding RNA 2506 [Source:HGNC Symbol;Acc:HGNC:53495]	4	1
AC139769.1	ENSG00000233836	33.3015	9.1188	1.2051	7.56681	3.82e-14	1.72e-13		zinc finger protein pseudogene	19	1
LINC00993	ENSG00000235687	113.918	9.03817	1.03075	8.76855	1.81e-18	9.67e-18	LINC00993	long intergenic non-protein coding RNA 993 [Source:HGNC Symbol;Acc:HGNC:48948]	10	1
CHST8	ENSG00000124302	97.7371	8.7887	1.04404	8.41799	3.83e-17	1.95e-16	CHST8	carbohydrate sulfotransferase 8 [Source:HGNC Symbol;Acc:HGNC:15993]	19	1
AC011840.1	ENSG00000231421	26.0999	8.76148	1.2128	7.22419	5.04e-13	2.16e-12		novel transcript	17	-1
CLUHP3	ENSG00000131797	87.4044	8.61273	1.03189	8.34658	7.03e-17	3.55e-16	CLUHP3	clustered mitochondria homolog pseudogene 3 [Source:HGNC Symbol;Acc:HGNC:28447]	16	1
LINC00839	ENSG00000185904	256.179	8.60112	0.598778	14.3645	8.65e-47	9.99e-46	LINC00839	long intergenic non-protein coding RNA 839 [Source:HGNC Symbol;Acc:HGNC:28269]	10	1
EPB41L4A	ENSG00000129595	160.586	8.52389	0.733494	11.6209	3.23e-31	2.57e-30	EPB41L4A	erythrocyte membrane protein band 4.1 like 4A [Source:HGNC Symbol;Acc:HGNC:13278]	5	-1
SPINK5	ENSG00000133710	21.976	8.4132	1.22063	6.89249	5.48e-12	2.24e-11	SPINK5	serine peptidase inhibitor, Kazal type 5 [Source:HGNC Symbol;Acc:HGNC:15464]	5	1
PREX2	ENSG00000046889	225.723	8.21361	0.556045	14.7715	2.24e-49	2.73e-48	PREX2	phosphatidylinositol-3,4,5-trisphosphate dependent Rac exchange factor 2 [Source:HGNC Symbol;Acc:HGNC:22950]	8	1
ANOS1	ENSG00000011201	17.8339	8.20967	1.22562	6.6984	2.11e-11	8.37e-11	ANOS1	anosmin 1 [Source:HGNC Symbol;Acc:HGNC:6211]	X	-1
ZNF208	ENSG00000160321	554.316	8.19897	0.361892	22.6558	1.22e-113	3.86e-112	ZNF208	zinc finger protein 208 [Source:HGNC Symbol;Acc:HGNC:12999]	19	-1
ZNF98	ENSG00000197360	17.824	8.16556	1.22997	6.63883	3.16e-11	1.24e-10	ZNF98	zinc finger protein 98 [Source:HGNC Symbol;Acc:HGNC:13174]	19	-1
SYT13	ENSG00000019505	34.5424	8.09767	1.20311	6.73063	1.69e-11	6.74e-11	SYT13	synaptotagmin 13 [Source:HGNC Symbol;Acc:HGNC:14962]	11	-1
ATP13A5	ENSG00000187527	2495.79	7.98539	0.163026	48.9825	0	0	ATP13A5	ATPase 13A5 [Source:HGNC Symbol;Acc:HGNC:31789]	3	-1
NPTX1	ENSG00000171246	730.534	7.88002	0.297219	26.5125	6.96e-155	3.4e-153		neuronal pentraxin 1 [Source:NCBI gene;Acc:4884]	17	-1
BMP5	ENSG00000112175	154.167	7.86293	0.601684	13.0682	5e-39	4.89e-38	BMP5	bone morphogenetic protein 5 [Source:HGNC Symbol;Acc:HGNC:1072]	6	-1
Z97192.2	ENSG00000213279	75.183	7.84179	0.853156	9.1915	3.87e-20	2.18e-19		novel transcript	22	-1
ZNF793-AS1	ENSG00000266916	13.0226	7.75278	1.24376	6.23336	4.57e-10	1.7e-09	ZNF793-AS1	ZNF793 antisense RNA 1 (head to head) [Source:HGNC Symbol;Acc:HGNC:51303]	19	-1
ST8SIA5	ENSG00000101638	113.381	7.59713	0.662186	11.4728	1.81e-30	1.42e-29	ST8SIA5	ST8 alpha-N-acetyl-neuraminide alpha-2,8-sialyltransferase 5 [Source:HGNC Symbol;Acc:HGNC:17827]	18	-1
AC060814.3	ENSG00000268531	10.8732	7.47743	1.26577	5.90742	3.48e-09	1.23e-08		novel transcript	15	1
ZNF560	ENSG00000198028	57.9876	7.46102	0.858832	8.68741	3.71e-18	1.96e-17	ZNF560	zinc finger protein 560 [Source:HGNC Symbol;Acc:HGNC:26484]	19	-1
C22orf34	ENSG00000188511	21.0715	7.45895	1.21993	6.11426	9.7e-10	3.54e-09	C22orf34	chromosome 22 open reading frame 34 [Source:HGNC Symbol;Acc:HGNC:28010]	22	-1
GPC3	ENSG00000147257	11.2636	7.4563	1.24883	5.97065	2.36e-09	8.44e-09	GPC3	glypican 3 [Source:HGNC Symbol;Acc:HGNC:4451]	X	-1
KLHDC7A	ENSG00000179023	495.415	7.44333	0.296746	25.0832	7.59e-139	3.15e-137	KLHDC7A	kelch domain containing 7A [Source:HGNC Symbol;Acc:HGNC:26791]	1	1
COLCA2	ENSG00000214290	10.7806	7.43858	1.26461	5.88213	4.05e-09	1.43e-08	COLCA2	colorectal cancer associated 2 [Source:HGNC Symbol;Acc:HGNC:26978]	11	1
CABP7	ENSG00000100314	36.2595	7.41757	1.20393	6.16111	7.22e-10	2.66e-09	CABP7	calcium binding protein 7 [Source:HGNC Symbol;Acc:HGNC:20834]	22	1
C4orf19	ENSG00000154274	37.9119	7.38526	1.04659	7.0565	1.71e-12	7.14e-12	C4orf19	chromosome 4 open reading frame 19 [Source:HGNC Symbol;Acc:HGNC:25618]	4	1
NRXN1	ENSG00000179915	10.3256	7.38336	1.25888	5.86501	4.49e-09	1.57e-08	NRXN1	neurexin 1 [Source:HGNC Symbol;Acc:HGNC:8008]	2	-1
AGMAT	ENSG00000116771	19.8395	7.3704	1.21898	6.04636	1.48e-09	5.36e-09	AGMAT	agmatinase [Source:HGNC Symbol;Acc:HGNC:18407]	1	-1
AC010636.1	ENSG00000268560	10.3282	7.25262	1.25561	5.77617	7.64e-09	2.64e-08		novel transcript	19	1
MAGEB17	ENSG00000182798	36.7209	7.2318	1.04659	6.90988	4.85e-12	1.99e-11	MAGEB17	MAGE family member B17 [Source:HGNC Symbol;Acc:HGNC:17418]	X	1
ZNF676	ENSG00000196109	9.6681	7.22146	1.26279	5.71865	1.07e-08	3.68e-08	ZNF676	zinc finger protein 676 [Source:HGNC Symbol;Acc:HGNC:20429]	19	-1
ZNF626	ENSG00000188171	48.6315	7.21706	0.864274	8.35042	6.8e-17	3.44e-16	ZNF626	zinc finger protein 626 [Source:HGNC Symbol;Acc:HGNC:30461]	19	-1
GRIA3	ENSG00000125675	9.21972	7.19821	1.28648	5.5953	2.2e-08	7.42e-08	GRIA3	glutamate ionotropic receptor AMPA type subunit 3 [Source:HGNC Symbol;Acc:HGNC:4573]	X	1
IRF4	ENSG00000137265	101.952	7.14322	0.605743	11.7925	4.27e-32	3.46e-31	IRF4	interferon regulatory factor 4 [Source:HGNC Symbol;Acc:HGNC:6119]	6	1
AC105450.1	ENSG00000231482	16.8778	7.09091	1.2275	5.77669	7.62e-09	2.63e-08		novel transcript	2	-1
LINC02241	ENSG00000251629	7.8494	7.03388	1.29662	5.42478	5.8e-08	1.91e-07	LINC02241	long intergenic non-protein coding RNA 2241 [Source:HGNC Symbol;Acc:HGNC:53126]	5	1
C1orf115	ENSG00000162817	7.77518	7.00421	1.29497	5.40878	6.35e-08	2.08e-07	C1orf115	chromosome 1 open reading frame 115 [Source:HGNC Symbol;Acc:HGNC:25873]	1	1
BPIFB4	ENSG00000186191	46.2028	6.99224	0.866535	8.0692	7.08e-16	3.43e-15	BPIFB4	BPI fold containing family B member 4 [Source:HGNC Symbol;Acc:HGNC:16179]	20	1
HOXC13-AS	ENSG00000249641	8.05738	6.97125	1.27502	5.46757	4.56e-08	1.51e-07	HOXC13-AS	HOXC13 antisense RNA [Source:HGNC Symbol;Acc:HGNC:43753]	12	-1
NMNAT3	ENSG00000163864	7.52637	6.84333	1.28339	5.33222	9.7e-08	3.14e-07	NMNAT3	nicotinamide nucleotide adenylyltransferase 3 [Source:HGNC Symbol;Acc:HGNC:20989]	3	-1
PLEKHD1	ENSG00000175985	38.8566	6.77367	0.865961	7.82214	5.19e-15	2.42e-14	PLEKHD1	pleckstrin homology and coiled-coil domain containing D1 [Source:HGNC Symbol;Acc:HGNC:20148]	14	1
SH3GL2	ENSG00000107295	13.1207	6.762	1.26045	5.36473	8.11e-08	2.64e-07	SH3GL2	SH3 domain containing GRB2 like 2, endophilin A1 [Source:HGNC Symbol;Acc:HGNC:10831]	9	1
MYCN	ENSG00000134323	6.76319	6.70483	1.2986	5.16311	2.43e-07	7.67e-07	MYCN	MYCN proto-oncogene, bHLH transcription factor [Source:HGNC Symbol;Acc:HGNC:7559]	2	1
GPR183	ENSG00000169508	285.523	6.69976	0.304982	21.9677	5.87e-107	1.7e-105	GPR183	G protein-coupled receptor 183 [Source:HGNC Symbol;Acc:HGNC:3128]	13	-1
DSP	ENSG00000096696	741.346	6.68841	0.20299	32.9494	4.31e-238	4.19e-236	DSP	desmoplakin [Source:HGNC Symbol;Acc:HGNC:3052]	6	1
AC090241.2	ENSG00000270112	6.15104	6.68276	1.32456	5.04527	4.53e-07	1.4e-06		novel transcript, antisense to ST8SIA5	18	1
TPO	ENSG00000115705	59.4367	6.65752	0.67483	9.86548	5.88e-23	3.65e-22	TPO	thyroid peroxidase [Source:HGNC Symbol;Acc:HGNC:12015]	2	1
VN1R53P	ENSG00000236313	5.95922	6.60888	1.32249	4.99731	5.81e-07	1.79e-06	VN1R53P	vomeronasal 1 receptor 53 pseudogene [Source:HGNC Symbol;Acc:HGNC:37373]	10	1
GBGT1	ENSG00000148288	32.3711	6.59172	0.87182	7.56088	4e-14	1.8e-13	GBGT1	globoside alpha-1,3-N-acetylgalactosaminyltransferase 1 (FORS blood group) [Source:HGNC Symbol;Acc:HGNC:20460]	9	-1
SHE	ENSG00000169291	12.6297	6.58176	1.25205	5.25679	1.47e-07	4.7e-07	SHE	Src homology 2 domain containing E [Source:HGNC Symbol;Acc:HGNC:27004]	1	-1
CA8	ENSG00000178538	97.059	6.57145	0.50226	13.0838	4.08e-39	3.99e-38	CA8	carbonic anhydrase 8 [Source:HGNC Symbol;Acc:HGNC:1382]	8	-1
LINC02562	ENSG00000260265	21.1879	6.54886	1.06771	6.13358	8.59e-10	3.15e-09	LINC02562	long intergenic non-protein coding RNA 2562 [Source:HGNC Symbol;Acc:HGNC:53602]	4	-1
AL121904.1	ENSG00000238129	5.57978	6.51694	1.32871	4.90472	9.36e-07	2.83e-06		novel transcript	20	1
C15orf54	ENSG00000175746	6.76803	6.50706	1.36751	4.75834	1.95e-06	5.76e-06	C15orf54	chromosome 15 open reading frame 54 (putative) [Source:HGNC Symbol;Acc:HGNC:33797]	15	1
LINC01082	ENSG00000269186	30.7879	6.50542	0.871568	7.46404	8.39e-14	3.71e-13	LINC01082	long intergenic non-protein coding RNA 1082 [Source:HGNC Symbol;Acc:HGNC:49125]	16	1
CYTL1	ENSG00000170891	10.7473	6.49701	1.25488	5.17738	2.25e-07	7.13e-07	CYTL1	cytokine like 1 [Source:HGNC Symbol;Acc:HGNC:24435]	4	-1
TRO	ENSG00000067445	51.8852	6.49075	0.685898	9.46314	2.99e-21	1.75e-20	TRO	trophinin [Source:HGNC Symbol;Acc:HGNC:12326]	X	1
AC123912.1	ENSG00000268081	5.4933	6.49007	1.37725	4.71233	2.45e-06	7.18e-06		novel transcript, antisense to ZNF429	19	-1
AC091987.1	ENSG00000253584	5.46523	6.45304	1.341	4.8121	1.49e-06	4.45e-06		novel transcript	5	-1
LINC01518	ENSG00000233515	20.8781	6.41908	1.06622	6.02042	1.74e-09	6.27e-09	LINC01518	long intergenic non-protein coding RNA 1518 [Source:HGNC Symbol;Acc:HGNC:51216]	10	-1
CYP7B1	ENSG00000172817	5.19483	6.40599	1.37687	4.65258	3.28e-06	9.51e-06	CYP7B1	cytochrome P450 family 7 subfamily B member 1 [Source:HGNC Symbol;Acc:HGNC:2652]	8	-1
AL590483.2	ENSG00000237759	5.4	6.36809	1.35553	4.69784	2.63e-06	7.68e-06		novel transcript	1	1
LINC02008	ENSG00000239440	27.7341	6.36001	0.87887	7.23657	4.6e-13	1.97e-12	LINC02008	long intergenic non-protein coding RNA 2008 [Source:HGNC Symbol;Acc:HGNC:52844]	3	1
HS3ST1	ENSG00000002587	10.7411	6.32397	1.25669	5.03223	4.85e-07	1.5e-06	HS3ST1	heparan sulfate-glucosamine 3-sulfotransferase 1 [Source:HGNC Symbol;Acc:HGNC:5194]	4	-1
AC006115.2	ENSG00000286125	4.73168	6.30712	1.44089	4.37723	1.2e-05	3.33e-05		novel transcript (contains ZIM2-AS1 and PEG3-AS1)	19	1
NKAIN2	ENSG00000188580	5.21929	6.29365	1.32185	4.76123	1.92e-06	5.68e-06	NKAIN2	sodium/potassium transporting ATPase interacting 2 [Source:HGNC Symbol;Acc:HGNC:16443]	6	1
SHOC1	ENSG00000165181	27.1639	6.24156	0.891052	7.00471	2.48e-12	1.03e-11	SHOC1	shortage in chiasmata 1 [Source:HGNC Symbol;Acc:HGNC:26535]	9	-1
ABCB1	ENSG00000085563	1820.84	6.23816	0.119396	52.2475	0	0	ABCB1	ATP binding cassette subfamily B member 1 [Source:HGNC Symbol;Acc:HGNC:40]	7	-1
AC003973.2	ENSG00000279377	4.49859	6.19308	1.3667	4.53142	5.86e-06	1.66e-05		TEC	19	-1
AC096577.1	ENSG00000248373	4.3705	6.18911	1.40022	4.4201	9.87e-06	2.76e-05		novel transcript	4	1
SIAH3	ENSG00000215475	4.43689	6.17762	1.39841	4.41761	9.98e-06	2.79e-05	SIAH3	siah E3 ubiquitin protein ligase family member 3 [Source:HGNC Symbol;Acc:HGNC:30553]	13	-1
LAMB4	ENSG00000091128	155.369	6.17388	0.35222	17.5285	8.69e-69	1.49e-67	LAMB4	laminin subunit beta 4 [Source:HGNC Symbol;Acc:HGNC:6491]	7	-1
PIK3AP1	ENSG00000155629	5.25319	6.15584	1.39045	4.42722	9.55e-06	2.67e-05	PIK3AP1	phosphoinositide-3-kinase adaptor protein 1 [Source:HGNC Symbol;Acc:HGNC:30034]	10	-1
FAM106A	ENSG00000273018	4.33564	6.14654	1.3749	4.47055	7.8e-06	2.19e-05	FAM106A	family with sequence similarity 106 member A [Source:HGNC Symbol;Acc:HGNC:25682]	17	-1
AC087392.4	ENSG00000262434	5.32177	6.14626	1.41514	4.34322	1.4e-05	3.87e-05		novel transcript, antisense to RNMTL1	17	-1
AL451142.1	ENSG00000204429	4.25822	6.11763	1.37336	4.45449	8.41e-06	2.36e-05		potassium channel tetramerisation domain containing 1 (KCTD1) pseudogene	9	1
KRTAP20-2	ENSG00000184032	5.35102	6.10331	1.32467	4.60742	4.08e-06	1.17e-05	KRTAP20-2	keratin associated protein 20-2 [Source:HGNC Symbol;Acc:HGNC:18944]	21	1
PCDHB4	ENSG00000081818	75.9852	6.09951	0.494301	12.3397	5.54e-35	4.86e-34	PCDHB4	protocadherin beta 4 [Source:HGNC Symbol;Acc:HGNC:8689]	5	1
AL353726.2	ENSG00000279154	4.0962	6.09832	1.44596	4.2175	2.47e-05	6.68e-05		tec	9	1
SLC22A3	ENSG00000146477	8.34501	6.0672	1.27706	4.75091	2.03e-06	5.97e-06	SLC22A3	solute carrier family 22 member 3 [Source:HGNC Symbol;Acc:HGNC:10967]	6	1
ZNF502	ENSG00000196653	47.5307	6.05642	0.627201	9.65626	4.62e-22	2.8e-21	ZNF502	zinc finger protein 502 [Source:HGNC Symbol;Acc:HGNC:23718]	3	1
BEND5	ENSG00000162373	109.157	6.04288	0.414275	14.5866	3.42e-48	4.06e-47	BEND5	BEN domain containing 5 [Source:HGNC Symbol;Acc:HGNC:25668]	1	-1
FEZ1	ENSG00000149557	170.768	6.03179	0.323521	18.6442	1.41e-77	2.75e-76	FEZ1	fasciculation and elongation protein zeta 1 [Source:HGNC Symbol;Acc:HGNC:3659]	11	-1
NKAIN1	ENSG00000084628	31.048	6.02032	0.866772	6.94568	3.77e-12	1.55e-11	NKAIN1	sodium/potassium transporting ATPase interacting 1 [Source:HGNC Symbol;Acc:HGNC:25743]	1	-1
GPLD1	ENSG00000112293	4.37937	6.01423	1.41361	4.25451	2.1e-05	5.7e-05	GPLD1	glycosylphosphatidylinositol specific phospholipase D1 [Source:HGNC Symbol;Acc:HGNC:4459]	6	-1
MAT1A	ENSG00000151224	32.8038	6.00126	0.760719	7.88893	3.05e-15	1.44e-14	MAT1A	methionine adenosyltransferase 1A [Source:HGNC Symbol;Acc:HGNC:6903]	10	-1
DEUP1	ENSG00000165325	4.15129	5.95103	1.39004	4.28119	1.86e-05	5.08e-05	DEUP1	deuterosome assembly protein 1 [Source:HGNC Symbol;Acc:HGNC:26344]	11	1
LINC01242	ENSG00000280683	3.61952	5.91487	1.43591	4.11923	3.8e-05	0.000101066	LINC01242	long intergenic non-protein coding RNA 1242 [Source:HGNC Symbol;Acc:HGNC:49810]	9	-1
CBLN2	ENSG00000141668	41.2499	5.85342	0.628434	9.31429	1.23e-20	7.04e-20	CBLN2	cerebellin 2 precursor [Source:HGNC Symbol;Acc:HGNC:1544]	18	-1
TACC1P1	ENSG00000224920	3.56695	5.85242	1.50703	3.88341	0.000103003	0.000263071	TACC1P1	transforming acidic coiled-coil containing protein 1 pseudogene 1 [Source:HGNC Symbol;Acc:HGNC:44974]	10	1
AC095060.1	ENSG00000249330	3.42612	5.8411	1.47769	3.95285	7.72e-05	0.000199934		novel transcript	4	1
ST6GALNAC5	ENSG00000117069	28.4638	5.8345	0.778615	7.49344	6.71e-14	2.98e-13	ST6GALNAC5	ST6 N-acetylgalactosaminide alpha-2,6-sialyltransferase 5 [Source:HGNC Symbol;Acc:HGNC:19342]	1	1
AL031058.1	ENSG00000261189	7.82517	5.83064	1.28196	4.54821	5.41e-06	1.54e-05		novel transcript, antisense to DSP	6	-1
SULT1C4	ENSG00000198075	157.845	5.823	0.374806	15.536	1.98e-54	2.67e-53	SULT1C4	sulfotransferase family 1C member 4 [Source:HGNC Symbol;Acc:HGNC:11457]	2	1
ADCY5	ENSG00000173175	14.6512	5.81695	1.13372	5.13086	2.88e-07	9.07e-07	ADCY5	adenylate cyclase 5 [Source:HGNC Symbol;Acc:HGNC:236]	3	-1
ZNF793	ENSG00000188227	86.2649	5.78555	0.434621	13.3117	1.98e-40	1.99e-39	ZNF793	zinc finger protein 793 [Source:HGNC Symbol;Acc:HGNC:33115]	19	1
MS4A7	ENSG00000166927	4.08004	5.7637	1.36125	4.23413	2.29e-05	6.22e-05		membrane spanning 4-domains A7 [Source:NCBI gene;Acc:58475]	11	1
FAT3	ENSG00000165323	268.858	5.75921	0.251655	22.8853	6.5e-116	2.11e-114	FAT3	FAT atypical cadherin 3 [Source:HGNC Symbol;Acc:HGNC:23112]	11	1
MB	ENSG00000198125	7.50969	5.75453	1.29963	4.42782	9.52e-06	2.66e-05	MB	myoglobin [Source:HGNC Symbol;Acc:HGNC:6915]	22	-1
SPANXD	ENSG00000196406	55.5205	5.73033	0.516936	11.0852	1.48e-28	1.1e-27	SPANXD	SPANX family member D [Source:HGNC Symbol;Acc:HGNC:14332]	X	-1
LINC01956	ENSG00000258910	3.36539	5.71764	1.40774	4.06157	4.87e-05	0.000128343	LINC01956	long intergenic non-protein coding RNA 1956 [Source:HGNC Symbol;Acc:HGNC:52777]	2	-1
AC026412.3	ENSG00000271119	6.34187	5.71457	1.3164	4.34107	1.42e-05	3.91e-05		novel transcript	5	1
DUSP26	ENSG00000133878	6.63057	5.71369	1.30172	4.38934	1.14e-05	3.16e-05	DUSP26	dual specificity phosphatase 26 [Source:HGNC Symbol;Acc:HGNC:28161]	8	-1
DMRT2	ENSG00000173253	3.43888	5.71122	1.41892	4.02504	5.7e-05	0.000149227	DMRT2	doublesex and mab-3 related transcription factor 2 [Source:HGNC Symbol;Acc:HGNC:2935]	9	1
COL14A1	ENSG00000187955	1551.2	5.695	0.10883	52.3294	0	0	COL14A1	collagen type XIV alpha 1 chain [Source:HGNC Symbol;Acc:HGNC:2191]	8	1
PLN	ENSG00000198523	3.1978	5.68171	1.4832	3.83071	0.000127776	0.00032392	PLN	phospholamban [Source:HGNC Symbol;Acc:HGNC:9080]	6	1
ASPA	ENSG00000108381	11.7644	5.67557	1.10875	5.11887	3.07e-07	9.64e-07	ASPA	aspartoacylase [Source:HGNC Symbol;Acc:HGNC:756]	17	1
TLL1	ENSG00000038295	230.682	5.67274	0.462821	12.2569	1.54e-34	1.34e-33	TLL1	tolloid like 1 [Source:HGNC Symbol;Acc:HGNC:11843]	4	1
STON1-GTF2A1L	ENSG00000068781	3.01127	5.65296	1.49706	3.77603	0.000159348	0.000400693	STON1-GTF2A1L	STON1-GTF2A1L readthrough [Source:HGNC Symbol;Acc:HGNC:30651]	2	1
EN1	ENSG00000163064	27.5381	5.58477	0.701505	7.96113	1.7e-15	8.13e-15	EN1	engrailed homeobox 1 [Source:HGNC Symbol;Acc:HGNC:3342]	2	-1
AL589843.1	ENSG00000224848	2.83734	5.5702	1.66135	3.35282	0.000799933	0.00185865		novel transcript	9	1
RORB	ENSG00000198963	988.154	5.57012	0.143039	38.9414	0	0	RORB	RAR related orphan receptor B [Source:HGNC Symbol;Acc:HGNC:10259]	9	1
AC093916.1	ENSG00000251598	2.96592	5.5691	1.49427	3.72697	0.000193793	0.000482032		novel transcript	4	-1
LINC00284	ENSG00000233725	12.5075	5.55807	1.10818	5.01548	5.29e-07	1.63e-06	LINC00284	long intergenic non-protein coding RNA 284 [Source:HGNC Symbol;Acc:HGNC:26981]	13	1
LINC00316	ENSG00000237664	5.90026	5.5475	1.35636	4.08998	4.31e-05	0.000114094	LINC00316	long intergenic non-protein coding RNA 316 [Source:HGNC Symbol;Acc:HGNC:19723]	21	-1
ANGPTL1	ENSG00000116194	27.7186	5.54558	0.705821	7.85692	3.94e-15	1.85e-14	ANGPTL1	angiopoietin like 1 [Source:HGNC Symbol;Acc:HGNC:489]	1	-1
MEIS3P2	ENSG00000188013	2.89034	5.54459	1.4953	3.708	0.000208899	0.000518086	MEIS3P2	Meis homeobox 3 pseudogene 2 [Source:HGNC Symbol;Acc:HGNC:17638]	17	1
CAPN9	ENSG00000135773	11.9411	5.53669	1.10191	5.02463	5.04e-07	1.56e-06	CAPN9	calpain 9 [Source:HGNC Symbol;Acc:HGNC:1486]	1	1
SFRP2	ENSG00000145423	40.9013	5.50224	0.561106	9.80606	1.06e-22	6.55e-22	SFRP2	secreted frizzled related protein 2 [Source:HGNC Symbol;Acc:HGNC:10777]	4	-1
LINC00917	ENSG00000168367	7.72833	5.49309	1.29151	4.25323	2.11e-05	5.73e-05	LINC00917	long intergenic non-protein coding RNA 917 [Source:HGNC Symbol;Acc:HGNC:48607]	16	-1
AL583808.1	ENSG00000225087	2.81277	5.49301	1.46848	3.74061	0.000183577	0.000457779		novel transcript	1	-1
ENPP5	ENSG00000112796	31.7086	5.4814	0.640969	8.55173	1.21e-17	6.29e-17	ENPP5	ectonucleotide pyrophosphatase/phosphodiesterase family member 5 [Source:HGNC Symbol;Acc:HGNC:13717]	6	-1
MTHFD2P1	ENSG00000244681	24.7352	5.46878	0.718222	7.61432	2.65e-14	1.2e-13	MTHFD2P1	methylenetetrahydrofolate dehydrogenase (NADP+ dependent) 2, methenyltetrahydrofolate cyclohydrolase pseudogene 1 [Source:HGNC Symbol;Acc:HGNC:48859]	3	-1
LRRN1	ENSG00000175928	303.741	5.41004	0.220097	24.5802	2.05e-133	8.04e-132	LRRN1	leucine rich repeat neuronal 1 [Source:HGNC Symbol;Acc:HGNC:20980]	3	1
ACTG2	ENSG00000163017	13005.4	5.39975	0.0775568	69.6232	0	0	ACTG2	actin gamma 2, smooth muscle [Source:HGNC Symbol;Acc:HGNC:145]	2	1
GRPR	ENSG00000126010	536.453	5.38689	0.169928	31.7011	1.5e-220	1.3e-218	GRPR	gastrin releasing peptide receptor [Source:HGNC Symbol;Acc:HGNC:4609]	X	1
DSCAM	ENSG00000171587	5.39976	5.37686	1.31702	4.08259	4.45e-05	0.000117606	DSCAM	DS cell adhesion molecule [Source:HGNC Symbol;Acc:HGNC:3039]	21	-1
AC131392.1	ENSG00000198237	4.06491	5.36144	1.35726	3.95021	7.81e-05	0.000202008		glucuronidase, beta (GUSB) pseudogene	5	1
RANBP17	ENSG00000204764	23.7152	5.35882	0.705104	7.60004	2.96e-14	1.34e-13	RANBP17	RAN binding protein 17 [Source:HGNC Symbol;Acc:HGNC:14428]	5	1
AC096711.1	ENSG00000249463	2.6418	5.35552	1.54292	3.47103	0.000518475	0.00123192		novel transcript	4	-1
ZBTB46-AS1	ENSG00000231208	2.44674	5.354	1.56591	3.41909	0.000628313	0.00147791	ZBTB46-AS1	ZBTB46 antisense RNA 1 [Source:HGNC Symbol;Acc:HGNC:40753]	20	1
TRIM64DP	ENSG00000254751	2.44198	5.3516	1.5892	3.36747	0.000758602	0.00176813	TRIM64DP	tripartite motif containing 64D, pseudogene [Source:HGNC Symbol;Acc:HGNC:43974]	11	1
SHISA3	ENSG00000178343	14.017	5.31708	0.910046	5.84265	5.14e-09	1.79e-08	SHISA3	shisa family member 3 [Source:HGNC Symbol;Acc:HGNC:25159]	4	1
AC108472.1	ENSG00000235902	2.79611	5.30901	1.43782	3.6924	0.000222144	0.000549438		novel transcript	4	1
MGAT4A	ENSG00000071073	23.3872	5.30635	0.707402	7.50118	6.32e-14	2.82e-13	MGAT4A	alpha-1,3-mannosyl-glycoprotein 4-beta-N-acetylglucosaminyltransferase A [Source:HGNC Symbol;Acc:HGNC:7047]	2	-1
POU3F4	ENSG00000196767	2.69905	5.30315	1.47992	3.5834	0.000339155	0.000822625	POU3F4	POU class 3 homeobox 4 [Source:HGNC Symbol;Acc:HGNC:9217]	X	1
B3GALT2	ENSG00000162630	2.69605	5.29743	1.57638	3.3605	0.000778014	0.00181029	B3GALT2	beta-1,3-galactosyltransferase 2 [Source:HGNC Symbol;Acc:HGNC:917]	1	-1
TP63	ENSG00000073282	203.63	5.27422	0.245466	21.4866	2.08e-102	5.69e-101	TP63	tumor protein p63 [Source:HGNC Symbol;Acc:HGNC:15979]	3	1
AC011503.1	ENSG00000269289	2.60971	5.2499	1.60266	3.27573	0.00105387	0.00240929		novel transcript, antisense to ZNF726	19	-1
AC138649.1	ENSG00000274253	21.9494	5.24828	0.725928	7.22975	4.84e-13	2.07e-12		novel transcript, sense overlapping NIPA1	15	1
ADD2	ENSG00000075340	20.1365	5.24803	0.785789	6.67868	2.41e-11	9.55e-11	ADD2	adducin 2 [Source:HGNC Symbol;Acc:HGNC:244]	2	-1
CCDC144B	ENSG00000154874	4.88693	5.23004	1.33624	3.914	9.08e-05	0.000233524	CCDC144B	coiled-coil domain containing 144B (pseudogene) [Source:HGNC Symbol;Acc:HGNC:26704]	17	-1
AC008105.3	ENSG00000267121	3.49502	5.22675	1.38673	3.76912	0.000163821	0.000411267		novel transcript, antisense to FMNL1	17	-1
AL355596.1	ENSG00000259828	27.3628	5.22429	0.694629	7.52098	5.44e-14	2.43e-13		novel transcript	6	1
AL590004.3	ENSG00000260604	117.168	5.2118	0.367297	14.1896	1.06e-45	1.2e-44		novel transcript	6	-1
C9orf152	ENSG00000188959	5.1855	5.21056	1.38476	3.7628	0.000168024	0.000421174	C9orf152	chromosome 9 open reading frame 152 [Source:HGNC Symbol;Acc:HGNC:31455]	9	-1
GBP6	ENSG00000183347	6.23149	5.19653	1.30253	3.98956	6.62e-05	0.000172393	GBP6	guanylate binding protein family member 6 [Source:HGNC Symbol;Acc:HGNC:25395]	1	1
TPTE2P6	ENSG00000205822	3.042	5.1725	1.46054	3.54149	0.000397879	0.000958441	TPTE2P6	transmembrane phosphoinositide 3-phosphatase and tensin homolog 2 pseudogene 6 [Source:HGNC Symbol;Acc:HGNC:42644]	13	1
CACNA1E	ENSG00000198216	31.2303	5.16628	0.598541	8.63147	6.06e-18	3.17e-17	CACNA1E	calcium voltage-gated channel subunit alpha1 E [Source:HGNC Symbol;Acc:HGNC:1392]	1	1
Z97192.3	ENSG00000235111	2.23497	5.15708	1.56364	3.29812	0.00097334	0.00223557		novel transcript	22	-1
FN3K	ENSG00000167363	149.06	5.15704	0.290786	17.7349	2.26e-70	3.97e-69	FN3K	fructosamine 3 kinase [Source:HGNC Symbol;Acc:HGNC:24822]	17	1
AL445288.1	ENSG00000278722	2.13745	5.15636	1.60867	3.20536	0.00134895	0.00304731		novel transcript, antisense to PCDH17	13	-1
LINC00330	ENSG00000235097	2.89572	5.15598	1.44272	3.57379	0.000351846	0.000852062	LINC00330	long intergenic non-protein coding RNA 330 [Source:HGNC Symbol;Acc:HGNC:42047]	13	-1
AC104793.1	ENSG00000249568	2.5402	5.15226	1.48359	3.47284	0.000514991	0.00122412		novel transcript	4	1
NDRG2	ENSG00000165795	317.92	5.15192	0.19338	26.6414	2.25e-156	1.12e-154	NDRG2	NDRG family member 2 [Source:HGNC Symbol;Acc:HGNC:14460]	14	-1
PCDHB15	ENSG00000113248	257.529	5.15081	0.217208	23.7138	2.6e-124	9.25e-123	PCDHB15	protocadherin beta 15 [Source:HGNC Symbol;Acc:HGNC:8686]	5	1
RBP1	ENSG00000114115	52.6575	5.13016	0.448849	11.4296	2.97e-30	2.32e-29	RBP1	retinol binding protein 1 [Source:HGNC Symbol;Acc:HGNC:9919]	3	-1
LINC01630	ENSG00000227115	17.3075	5.13009	0.79703	6.43651	1.22e-10	4.66e-10	LINC01630	long intergenic non-protein coding RNA 1630 [Source:HGNC Symbol;Acc:HGNC:52295]	18	1
RORB-AS1	ENSG00000224825	11.9307	5.12066	0.940415	5.44511	5.18e-08	1.7e-07	RORB-AS1	RORB antisense RNA 1 [Source:HGNC Symbol;Acc:HGNC:49803]	9	-1
AC079779.1	ENSG00000227061	4.26936	5.11405	1.36126	3.75685	0.000172068	0.000430477		novel transcript	2	1
C3orf70	ENSG00000187068	4.87188	5.11203	1.3358	3.82694	0.000129746	0.000328644	C3orf70	chromosome 3 open reading frame 70 [Source:HGNC Symbol;Acc:HGNC:33731]	3	-1
NCALD	ENSG00000104490	164.504	5.11142	0.270837	18.8726	1.91e-79	3.82e-78	NCALD	neurocalcin delta [Source:HGNC Symbol;Acc:HGNC:7655]	8	-1
COL25A1	ENSG00000188517	8.63813	5.0924	1.12376	4.53158	5.85e-06	1.66e-05	COL25A1	collagen type XXV alpha 1 chain [Source:HGNC Symbol;Acc:HGNC:18603]	4	-1
AL133410.1	ENSG00000227388	2.88397	5.091	1.46334	3.47903	0.000503234	0.0011971		novel transcript	9	1
AC020905.1	ENSG00000266928	12.8297	5.09086	0.914404	5.56741	2.59e-08	8.67e-08		novel transcript	19	-1
TRDC	ENSG00000211829	2.45133	5.08411	1.47438	3.4483	0.000564118	0.00133508	TRDC	T cell receptor delta constant [Source:HGNC Symbol;Acc:HGNC:12253]	14	1
AP000439.1	ENSG00000255606	46.1415	5.07805	0.508188	9.99246	1.64e-23	1.04e-22		novel transcript	11	-1
AL390334.1	ENSG00000258932	2.01589	5.07278	1.68794	3.00531	0.00265314	0.00575451		ribosomal protein S27a (RPS27A) pseudogene	14	-1
AP003122.5	ENSG00000255540	2.00506	5.06644	1.65186	3.06711	0.00216138	0.00475036		Cdon homolog (mouse) (CDON) pseudogene	11	1
AL449283.1	ENSG00000229052	7.7231	5.05838	1.13404	4.46049	8.18e-06	2.3e-05		GAJ protein pseudogene	1	1
NTRK2	ENSG00000148053	385.436	5.04352	0.176914	28.5083	9.24e-179	5.69e-177	NTRK2	neurotrophic receptor tyrosine kinase 2 [Source:HGNC Symbol;Acc:HGNC:8032]	9	1
SLC7A10	ENSG00000130876	4.93756	5.03117	1.37843	3.64993	0.000262307	0.000643852	SLC7A10	solute carrier family 7 member 10 [Source:HGNC Symbol;Acc:HGNC:11058]	19	-1
ZIC5	ENSG00000139800	5.76928	5.03035	1.32455	3.79777	0.000146003	0.000368342	ZIC5	Zic family member 5 [Source:HGNC Symbol;Acc:HGNC:20322]	13	-1
AC073365.1	ENSG00000223812	62.7979	5.02847	0.412821	12.1808	3.94e-34	3.38e-33		novel transcript	3	1
LINC00668	ENSG00000265933	11.2445	5.02731	0.933766	5.38391	7.29e-08	2.38e-07	LINC00668	long intergenic non-protein coding RNA 668 [Source:HGNC Symbol;Acc:HGNC:44328]	18	-1
DOK5	ENSG00000101134	7.53719	5.02392	1.15026	4.36764	1.26e-05	3.48e-05	DOK5	docking protein 5 [Source:HGNC Symbol;Acc:HGNC:16173]	20	1
AC026785.3	ENSG00000249199	4.85709	5.01961	1.35315	3.70957	0.000207612	0.000514947		novel transcript	5	-1
SYT12	ENSG00000173227	13.5603	5.01195	1.09697	4.56891	4.9e-06	1.4e-05	SYT12	synaptotagmin 12 [Source:HGNC Symbol;Acc:HGNC:18381]	11	1
AC012368.1	ENSG00000225889	2.15461	5.00742	1.54129	3.24884	0.00115875	0.00263704		novel transcript, antisense to PELI1	2	1
AC025575.2	ENSG00000258053	1.89086	4.98203	1.68653	2.954	0.00313681	0.00673936		novel transcript	12	-1
CTSV	ENSG00000136943	141.199	4.96514	0.267174	18.584	4.33e-77	8.39e-76	CTSV	cathepsin V [Source:HGNC Symbol;Acc:HGNC:2538]	9	-1
DNALI1	ENSG00000163879	90.1855	4.9572	0.328071	15.1101	1.39e-51	1.76e-50	DNALI1	dynein axonemal light intermediate chain 1 [Source:HGNC Symbol;Acc:HGNC:14353]	1	1
CX3CL1	ENSG00000006210	998.932	4.94847	0.113385	43.6431	0	0	CX3CL1	C-X3-C motif chemokine ligand 1 [Source:HGNC Symbol;Acc:HGNC:10647]	16	1
ZNF704	ENSG00000164684	87.1431	4.9374	0.347834	14.1947	9.88e-46	1.12e-44	ZNF704	zinc finger protein 704 [Source:HGNC Symbol;Acc:HGNC:32291]	8	-1
APOE	ENSG00000130203	178.207	4.93492	0.336295	14.6744	9.41e-49	1.13e-47	APOE	apolipoprotein E [Source:HGNC Symbol;Acc:HGNC:613]	19	1
RRAGD	ENSG00000025039	1313.67	4.93491	0.0996906	49.5023	0	0	RRAGD	Ras related GTP binding D [Source:HGNC Symbol;Acc:HGNC:19903]	6	-1
GRM7	ENSG00000196277	8.03734	4.9339	1.12588	4.38224	1.17e-05	3.26e-05	GRM7	glutamate metabotropic receptor 7 [Source:HGNC Symbol;Acc:HGNC:4599]	3	1
AGBL1	ENSG00000273540	2.45248	4.91615	1.61807	3.03828	0.0023793	0.00519678	AGBL1	ATP/GTP binding protein like 1 [Source:HGNC Symbol;Acc:HGNC:26504]	15	1
MNX1-AS1	ENSG00000243479	7.23675	4.90646	1.15086	4.26332	2.01e-05	5.48e-05	MNX1-AS1	MNX1 antisense RNA 1 (head to head) [Source:HGNC Symbol;Acc:HGNC:48954]	7	1
GABRG2	ENSG00000113327	1.8889	4.90359	1.59837	3.06787	0.00215593	0.00473881	GABRG2	gamma-aminobutyric acid type A receptor gamma2 subunit [Source:HGNC Symbol;Acc:HGNC:4087]	5	1
LINC02428	ENSG00000248740	3.91525	4.90236	1.37215	3.57277	0.000353223	0.000855229	LINC02428	long intergenic non-protein coding RNA 2428 [Source:HGNC Symbol;Acc:HGNC:53359]	4	1
BHLHE22	ENSG00000180828	1.77925	4.89439	1.70495	2.87069	0.00409576	0.00866112	BHLHE22	basic helix-loop-helix family member e22 [Source:HGNC Symbol;Acc:HGNC:11963]	8	1
CPB1	ENSG00000153002	17.1359	4.89401	0.919504	5.32245	1.02e-07	3.31e-07	CPB1	carboxypeptidase B1 [Source:HGNC Symbol;Acc:HGNC:2299]	3	1
DCHS1	ENSG00000166341	346.737	4.89332	0.173084	28.2714	7.77e-176	4.73e-174	DCHS1	dachsous cadherin-related 1 [Source:HGNC Symbol;Acc:HGNC:13681]	11	-1
LAMA1	ENSG00000101680	1685.11	4.88579	0.120596	40.5138	0	0	LAMA1	laminin subunit alpha 1 [Source:HGNC Symbol;Acc:HGNC:6481]	18	-1
TRMT9B	ENSG00000250305	120.521	4.88453	0.283222	17.2463	1.19e-66	1.99e-65	TRMT9B	tRNA methyltransferase 9B (putative) [Source:HGNC Symbol;Acc:HGNC:26725]	8	1
AL031666.1	ENSG00000231119	6.89669	4.85541	1.16186	4.17899	2.93e-05	7.87e-05		novel transcript, antisense to ZMYND8	20	1
CHRM2	ENSG00000181072	49.1582	4.85162	0.477963	10.1506	3.29e-24	2.14e-23	CHRM2	cholinergic receptor muscarinic 2 [Source:HGNC Symbol;Acc:HGNC:1951]	7	1
AC034268.2	ENSG00000285939	56.7488	4.82728	0.408351	11.8214	3.03e-32	2.47e-31		novel transcript, antisense to KIF2B	17	-1
AC010976.2	ENSG00000272789	3.71016	4.82501	1.39333	3.46294	0.000534312	0.00126747		novel transcript, antisense to MYO7B	2	-1
AC108925.1	ENSG00000286010	3.16543	4.81986	1.46146	3.29798	0.000973826	0.00223648		novel transcript	8	-1
LINC01031	ENSG00000232077	4.24444	4.81671	1.35475	3.55543	0.000377363	0.000910896	LINC01031	long intergenic non-protein coding RNA 1031 [Source:HGNC Symbol;Acc:HGNC:49017]	1	1
MNX1	ENSG00000130675	49.9231	4.81157	0.426674	11.2769	1.71e-29	1.3e-28	MNX1	motor neuron and pancreas homeobox 1 [Source:HGNC Symbol;Acc:HGNC:4979]	7	-1
OVOL2	ENSG00000125850	3.18046	4.8111	1.44022	3.34053	0.000836174	0.00193754	OVOL2	ovo like zinc finger 2 [Source:HGNC Symbol;Acc:HGNC:15804]	20	-1
CD7	ENSG00000173762	7.72068	4.81011	1.32656	3.626	0.000287845	0.000703796	CD7	CD7 molecule [Source:HGNC Symbol;Acc:HGNC:1695]	17	-1
INSM1	ENSG00000173404	3.2741	4.80924	1.4592	3.29581	0.000981379	0.00225138	INSM1	INSM transcriptional repressor 1 [Source:HGNC Symbol;Acc:HGNC:6090]	20	1
AC026748.1	ENSG00000279908	2.31057	4.80664	1.46265	3.28625	0.00101531	0.00232503		tec	5	-1
HOXC13	ENSG00000123364	70.3778	4.8012	0.363564	13.2059	8.11e-40	8.04e-39	HOXC13	homeobox C13 [Source:HGNC Symbol;Acc:HGNC:5125]	12	1
NFYAP1	ENSG00000237849	4.06531	4.79642	1.46377	3.27675	0.00105008	0.00240107	NFYAP1	nuclear transcription factor Y subunit alpha pseudogene 1 [Source:HGNC Symbol;Acc:HGNC:34078]	13	-1
AC103702.2	ENSG00000272763	23.4741	4.76827	0.657881	7.24792	4.23e-13	1.82e-12		novel transcript	17	-1
RASGEF1B	ENSG00000138670	9.96624	4.75497	0.96125	4.94666	7.55e-07	2.3e-06	RASGEF1B	RasGEF domain family member 1B [Source:HGNC Symbol;Acc:HGNC:24881]	4	-1
AP005121.1	ENSG00000263618	7.62256	4.74693	1.15857	4.09723	4.18e-05	0.000110702		novel transcript	18	1
ETNPPL	ENSG00000164089	10.0158	4.74369	0.935464	5.07096	3.96e-07	1.23e-06	ETNPPL	ethanolamine-phosphate phospho-lyase [Source:HGNC Symbol;Acc:HGNC:14404]	4	-1
PCDHA10	ENSG00000250120	33.5894	4.74023	0.515555	9.19442	3.77e-20	2.13e-19	PCDHA10	protocadherin alpha 10 [Source:HGNC Symbol;Acc:HGNC:8664]	5	1
FGL1	ENSG00000104760	36.1891	4.72892	0.493444	9.5835	9.38e-22	5.61e-21	FGL1	fibrinogen like 1 [Source:HGNC Symbol;Acc:HGNC:3695]	8	-1
ZDHHC22	ENSG00000177108	14.9496	4.72582	0.935385	5.05227	4.37e-07	1.36e-06	ZDHHC22	zinc finger DHHC-type containing 22 [Source:HGNC Symbol;Acc:HGNC:20106]	14	-1
TEX15	ENSG00000133863	267.691	4.7187	0.205101	23.0067	3.99e-117	1.31e-115	TEX15	testis expressed 15, meiosis and synapsis associated [Source:HGNC Symbol;Acc:HGNC:11738]	8	-1
MIR6720	ENSG00000275859	2.31793	4.71858	1.49716	3.15169	0.00162329	0.00362739	MIR6720	microRNA 6720 [Source:HGNC Symbol;Acc:HGNC:50032]	6	-1
LINC02122	ENSG00000248474	1.98738	4.71077	1.56493	3.01021	0.00261065	0.00567187	LINC02122	long intergenic non-protein coding RNA 2122 [Source:HGNC Symbol;Acc:HGNC:52979]	5	-1
IGSF23	ENSG00000216588	2.38686	4.70711	1.4904	3.15828	0.00158704	0.00355123	IGSF23	immunoglobulin superfamily member 23 [Source:HGNC Symbol;Acc:HGNC:40040]	19	1
HMGA2-AS1	ENSG00000197301	3.78833	4.70427	1.38735	3.39083	0.000696816	0.00163108	HMGA2-AS1	HMGA2 antisense RNA 1 [Source:HGNC Symbol;Acc:HGNC:53973]	12	-1
XIRP2	ENSG00000163092	2.07086	4.69707	1.51414	3.10215	0.00192124	0.00424686	XIRP2	xin actin binding repeat containing 2 [Source:HGNC Symbol;Acc:HGNC:14303]	2	1
AL355493.1	ENSG00000215409	1.95075	4.69648	1.6374	2.86826	0.0041274	0.00872354		pseudogene similar to part of breast cancer antigen NY-BR-1 (NY-BR-1)	10	-1
LINC00391	ENSG00000238230	3.76845	4.69429	1.35712	3.459	0.00054219	0.00128554	LINC00391	long intergenic non-protein coding RNA 391 [Source:HGNC Symbol;Acc:HGNC:42719]	13	-1
MPZL2	ENSG00000149573	3.61205	4.66971	1.46541	3.18663	0.0014394	0.00323795	MPZL2	myelin protein zero like 2 [Source:HGNC Symbol;Acc:HGNC:3496]	11	-1
PLA1A	ENSG00000144837	138.707	4.66219	0.276423	16.8661	7.99e-64	1.27e-62	PLA1A	phospholipase A1 member A [Source:HGNC Symbol;Acc:HGNC:17661]	3	1
LINC00670	ENSG00000179136	3.71469	4.65558	1.57503	2.95587	0.0031179	0.00670166	LINC00670	long intergenic non-protein coding RNA 670 [Source:HGNC Symbol;Acc:HGNC:44338]	17	1
SHISA2	ENSG00000180730	15.0585	4.64181	0.757577	6.12718	8.94e-10	3.27e-09	SHISA2	shisa family member 2 [Source:HGNC Symbol;Acc:HGNC:20366]	13	-1
FAM184B	ENSG00000047662	20.3046	4.64059	0.663015	6.99923	2.57e-12	1.07e-11	FAM184B	family with sequence similarity 184 member B [Source:HGNC Symbol;Acc:HGNC:29235]	4	-1
AC116049.1	ENSG00000236562	3.52699	4.638	1.40041	3.31188	0.000926704	0.00213504		interferon induced transmembrane protein 3 (1-8U) (IFITM3) pseudogene	4	1
DLX6-AS1	ENSG00000231764	26.7925	4.63004	0.57515	8.05014	8.27e-16	4e-15	DLX6-AS1	DLX6 antisense RNA 1 [Source:HGNC Symbol;Acc:HGNC:37151]	7	-1
ZNF726	ENSG00000213967	133.317	4.61778	0.251838	18.3363	4.25e-75	8e-74	ZNF726	zinc finger protein 726 [Source:HGNC Symbol;Acc:HGNC:32462]	19	1
AL139142.1	ENSG00000238272	2.12874	4.61688	1.52686	3.02378	0.00249642	0.0054381		novel transcript	1	1
AC018647.1	ENSG00000227544	2.49698	4.6083	1.46066	3.15495	0.00160527	0.00358974		novel transcript	7	1
CDH10	ENSG00000040731	162.936	4.60429	0.238727	19.2869	6.92e-83	1.44e-81	CDH10	cadherin 10 [Source:HGNC Symbol;Acc:HGNC:1749]	5	-1
SH3TC1	ENSG00000125089	105.493	4.5965	0.35467	12.9599	2.06e-38	1.98e-37	SH3TC1	SH3 domain and tetratricopeptide repeats 1 [Source:HGNC Symbol;Acc:HGNC:26009]	4	1
MUC6	ENSG00000184956	8.45912	4.59368	1.32805	3.45896	0.000542256	0.00128557	MUC6	mucin 6, oligomeric mucus/gel-forming [Source:HGNC Symbol;Acc:HGNC:7517]	11	-1
LINC02119	ENSG00000248461	4.20692	4.59247	1.34808	3.40667	0.000657597	0.00154369	LINC02119	long intergenic non-protein coding RNA 2119 [Source:HGNC Symbol;Acc:HGNC:52975]	5	1
AC092279.2	ENSG00000279425	3.1142	4.58541	1.45678	3.14764	0.00164596	0.00367505		TEC	19	1
AL022328.3	ENSG00000273188	2.3332	4.56747	1.5861	2.87969	0.00398062	0.00843651		novel transcript, antisense to TRABD	22	-1
OGDHL	ENSG00000197444	168.641	4.56258	0.227459	20.0589	1.69e-89	3.92e-88	OGDHL	oxoglutarate dehydrogenase like [Source:HGNC Symbol;Acc:HGNC:25590]	10	-1
C2orf70	ENSG00000173557	19.1839	4.51957	0.689867	6.55136	5.7e-11	2.21e-10	C2orf70	chromosome 2 open reading frame 70 [Source:HGNC Symbol;Acc:HGNC:27938]	2	1
MIR554	ENSG00000207606	2.34374	4.51873	1.55288	2.90991	0.00361534	0.00769977	MIR554	microRNA 554 [Source:HGNC Symbol;Acc:HGNC:32810]	1	1
CYP26A1	ENSG00000095596	4.32954	4.50751	1.39982	3.22006	0.00128165	0.00290248	CYP26A1	cytochrome P450 family 26 subfamily A member 1 [Source:HGNC Symbol;Acc:HGNC:2603]	10	1
ZMAT4	ENSG00000165061	9.31338	4.50306	0.947611	4.75201	2.01e-06	5.94e-06	ZMAT4	zinc finger matrin-type 4 [Source:HGNC Symbol;Acc:HGNC:25844]	8	-1
RASGRP3	ENSG00000152689	356.102	4.49931	0.168489	26.7039	4.24e-157	2.14e-155	RASGRP3	RAS guanyl releasing protein 3 [Source:HGNC Symbol;Acc:HGNC:14545]	2	1
LINC00689	ENSG00000231419	52.4227	4.47968	0.394693	11.3498	7.43e-30	5.72e-29	LINC00689	long intergenic non-protein coding RNA 689 [Source:HGNC Symbol;Acc:HGNC:27217]	7	1
NPAS4	ENSG00000174576	8.45743	4.47355	0.977463	4.5767	4.72e-06	1.35e-05	NPAS4	neuronal PAS domain protein 4 [Source:HGNC Symbol;Acc:HGNC:18983]	11	1
LINC02668	ENSG00000226762	3.11585	4.46694	1.41744	3.15141	0.00162482	0.00363016	LINC02668	long intergenic non-protein coding RNA 2668 [Source:HGNC Symbol;Acc:HGNC:54154]	10	-1
AC016590.3	ENSG00000276846	3.59912	4.46468	1.45644	3.06547	0.00217331	0.0047753		novel transcript, antisense to HKR1	19	-1
EFS	ENSG00000100842	3.61673	4.464	1.38228	3.22946	0.00124025	0.00281314	EFS	embryonal Fyn-associated substrate [Source:HGNC Symbol;Acc:HGNC:16898]	14	-1
ATP13A4	ENSG00000127249	76.9504	4.4619	0.356679	12.5096	6.62e-36	5.96e-35	ATP13A4	ATPase 13A4 [Source:HGNC Symbol;Acc:HGNC:25422]	3	-1
PCDHB8	ENSG00000120322	290.98	4.46091	0.168231	26.5165	6.25e-155	3.05e-153	PCDHB8	protocadherin beta 8 [Source:HGNC Symbol;Acc:HGNC:8693]	5	1
SLCO1C1	ENSG00000139155	33.8309	4.44712	0.496762	8.95222	3.48e-19	1.91e-18	SLCO1C1	solute carrier organic anion transporter family member 1C1 [Source:HGNC Symbol;Acc:HGNC:13819]	12	1
ZNF257	ENSG00000197134	283.891	4.4429	0.179783	24.7125	7.85e-135	3.11e-133	ZNF257	zinc finger protein 257 [Source:HGNC Symbol;Acc:HGNC:13498]	19	1
NKD1	ENSG00000140807	58.66	4.41624	0.429191	10.2897	7.84e-25	5.17e-24	NKD1	NKD inhibitor of WNT signaling pathway 1 [Source:HGNC Symbol;Acc:HGNC:17045]	16	1
WNT4	ENSG00000162552	6.65188	4.4161	1.14942	3.84203	0.000122021	0.000309746	WNT4	Wnt family member 4 [Source:HGNC Symbol;Acc:HGNC:12783]	1	-1
CLEC12B	ENSG00000256660	3.86627	4.41235	1.3904	3.17344	0.00150642	0.00338007	CLEC12B	C-type lectin domain family 12 member B [Source:HGNC Symbol;Acc:HGNC:31966]	12	1
AC103770.1	ENSG00000254251	6.85022	4.40497	1.14854	3.83527	0.000125428	0.000318098		novel transcript	8	-1
DAB1	ENSG00000173406	2.75554	4.39656	1.43445	3.06498	0.00217683	0.00478218	DAB1	DAB adaptor protein 1 [Source:HGNC Symbol;Acc:HGNC:2661]	1	-1
SORCS3	ENSG00000156395	246.679	4.39487	0.178809	24.5786	2.14e-133	8.37e-132	SORCS3	sortilin related VPS10 domain containing receptor 3 [Source:HGNC Symbol;Acc:HGNC:16699]	10	1
RBPMS2	ENSG00000166831	530.412	4.38545	0.125006	35.0819	1.27e-269	1.55e-267	RBPMS2	RNA binding protein, mRNA processing factor 2 [Source:HGNC Symbol;Acc:HGNC:19098]	15	-1
ZNF114	ENSG00000178150	222.034	4.37311	0.186421	23.4583	1.09e-121	3.75e-120	ZNF114	zinc finger protein 114 [Source:HGNC Symbol;Acc:HGNC:12894]	19	1
CASC18	ENSG00000257859	2.20271	4.37112	1.51517	2.88491	0.00391526	0.00830587	CASC18	cancer susceptibility 18 [Source:HGNC Symbol;Acc:HGNC:49463]	12	1
ADAMTSL2	ENSG00000197859	6.87053	4.35974	1.34703	3.23656	0.0012098	0.00274736	ADAMTSL2	ADAMTS like 2 [Source:HGNC Symbol;Acc:HGNC:14631]	9	1
CCDC144NL-AS1	ENSG00000233098	86.4989	4.35825	0.299165	14.5681	4.48e-48	5.32e-47	CCDC144NL-AS1	CCDC144NL antisense RNA 1 [Source:HGNC Symbol;Acc:HGNC:51340]	17	1
AC104393.1	ENSG00000253509	2.27164	4.35766	1.50152	2.90216	0.00370599	0.00788232		novel transcript	8	-1
AACSP1	ENSG00000250420	17.3837	4.35028	0.705412	6.167	6.96e-10	2.56e-09	AACSP1	acetoacetyl-CoA synthetase pseudogene 1 [Source:HGNC Symbol;Acc:HGNC:18226]	5	-1
SCGB1D2	ENSG00000124935	2.78333	4.34073	1.5152	2.86479	0.00417281	0.0088142	SCGB1D2	secretoglobin family 1D member 2 [Source:HGNC Symbol;Acc:HGNC:18396]	11	1
AC005307.1	ENSG00000260725	5.94449	4.33721	1.32309	3.2781	0.00104508	0.00239006		novel transcript	19	-1
AC112206.2	ENSG00000249364	2.76813	4.33431	1.43578	3.01879	0.00253789	0.00552355		novel transcript	5	1
GZMA	ENSG00000145649	12.6557	4.30777	1.1045	3.90018	9.61e-05	0.000246721	GZMA	granzyme A [Source:HGNC Symbol;Acc:HGNC:4708]	5	1
C5orf46	ENSG00000178776	569.286	4.29807	0.133699	32.1474	9.61e-227	8.59e-225	C5orf46	chromosome 5 open reading frame 46 [Source:HGNC Symbol;Acc:HGNC:33768]	5	-1
ACADL	ENSG00000115361	244.194	4.29303	0.184691	23.2444	1.62e-119	5.46e-118	ACADL	acyl-CoA dehydrogenase long chain [Source:HGNC Symbol;Acc:HGNC:88]	2	-1
ADGRG6	ENSG00000112414	440.686	4.29014	0.143597	29.8763	4e-196	2.87e-194	ADGRG6	adhesion G protein-coupled receptor G6 [Source:HGNC Symbol;Acc:HGNC:13841]	6	1
SLC6A19	ENSG00000174358	6.65892	4.27959	1.32593	3.22761	0.00124829	0.00283031	SLC6A19	solute carrier family 6 member 19 [Source:HGNC Symbol;Acc:HGNC:27960]	5	1
AL355601.1	ENSG00000234692	2.79056	4.26766	1.41746	3.01077	0.00260583	0.00566239		novel transcript	9	-1
CLLU1OS	ENSG00000205057	6.15098	4.26714	1.18122	3.61248	0.00030328	0.000739255	CLLU1OS	chronic lymphocytic leukemia up-regulated 1 opposite strand [Source:HGNC Symbol;Acc:HGNC:24070]	12	-1
SKAP1	ENSG00000141293	22.8305	4.26692	0.631563	6.75613	1.42e-11	5.67e-11	SKAP1	src kinase associated phosphoprotein 1 [Source:HGNC Symbol;Acc:HGNC:15605]	17	-1
UBD	ENSG00000213886	2.97306	4.26419	1.45109	2.93862	0.00329681	0.00706398	UBD	ubiquitin D [Source:HGNC Symbol;Acc:HGNC:18795]	6	-1
TM4SF18	ENSG00000163762	13.5067	4.25626	0.746701	5.70009	1.2e-08	4.1e-08	TM4SF18	transmembrane 4 L six family member 18 [Source:HGNC Symbol;Acc:HGNC:25181]	3	-1
LRRC7	ENSG00000033122	35.2691	4.25266	0.452481	9.39853	5.53e-21	3.21e-20	LRRC7	leucine rich repeat containing 7 [Source:HGNC Symbol;Acc:HGNC:18531]	1	1
CYP2J2	ENSG00000134716	53.6819	4.24926	0.361241	11.7629	6.06e-32	4.9e-31	CYP2J2	cytochrome P450 family 2 subfamily J member 2 [Source:HGNC Symbol;Acc:HGNC:2634]	1	-1
CPXM1	ENSG00000088882	14.791	4.24041	0.816891	5.19092	2.09e-07	6.64e-07	CPXM1	carboxypeptidase X, M14 family member 1 [Source:HGNC Symbol;Acc:HGNC:15771]	20	-1
ZNF723	ENSG00000268696	7.58887	4.2311	1.14937	3.68124	0.000232106	0.000572636	ZNF723	zinc finger protein 723 [Source:HGNC Symbol;Acc:HGNC:32286]	19	1
KCNB1	ENSG00000158445	5.08977	4.22943	1.43737	2.94248	0.00325598	0.00698135	KCNB1	potassium voltage-gated channel subfamily B member 1 [Source:HGNC Symbol;Acc:HGNC:6231]	20	-1
C2orf88	ENSG00000187699	125.664	4.22641	0.247089	17.1048	1.37e-65	2.24e-64	C2orf88	chromosome 2 open reading frame 88 [Source:HGNC Symbol;Acc:HGNC:28191]	2	1
SCN3A	ENSG00000153253	1474.71	4.22146	0.102346	41.2467	0	0	SCN3A	sodium voltage-gated channel alpha subunit 3 [Source:HGNC Symbol;Acc:HGNC:10590]	2	-1
MSTN	ENSG00000138379	7.26494	4.21995	1.0736	3.93065	8.47e-05	0.000218589	MSTN	myostatin [Source:HGNC Symbol;Acc:HGNC:4223]	2	-1
SLITRK1	ENSG00000178235	3.24177	4.21504	1.44029	2.92652	0.00342782	0.00732555	SLITRK1	SLIT and NTRK like family member 1 [Source:HGNC Symbol;Acc:HGNC:20297]	13	-1
AC116351.1	ENSG00000215246	60.5457	4.20836	0.413353	10.181	2.41e-24	1.57e-23		novel transcript	5	-1
LINC01812	ENSG00000237013	2.91996	4.20714	1.43216	2.93761	0.00330756	0.00708578	LINC01812	long intergenic non-protein coding RNA 1812 [Source:HGNC Symbol;Acc:HGNC:52616]	2	-1
GPR1-AS	ENSG00000279220	3.23052	4.20468	1.4569	2.88604	0.00390121	0.00827819	GPR1-AS	GPR1 antisense RNA [Source:HGNC Symbol;Acc:HGNC:48602]	2	1
MT3	ENSG00000087250	2.79905	4.19629	1.43162	2.93115	0.00337711	0.00722723	MT3	metallothionein 3 [Source:HGNC Symbol;Acc:HGNC:7408]	16	1
GATA2-AS1	ENSG00000244300	18.6872	4.19321	0.660029	6.35306	2.11e-10	7.96e-10	GATA2-AS1	GATA2 antisense RNA 1 [Source:HGNC Symbol;Acc:HGNC:51108]	3	1
AC092590.1	ENSG00000242072	2.46849	4.19049	1.46147	2.86731	0.00413984	0.00874756		novel transcript	7	-1
ZNF491	ENSG00000177599	11.0598	4.16409	0.838998	4.96317	6.94e-07	2.12e-06	ZNF491	zinc finger protein 491 [Source:HGNC Symbol;Acc:HGNC:23706]	19	1
AL359538.1	ENSG00000243008	7.91198	4.15323	0.995308	4.17281	3.01e-05	8.08e-05		novel transcript	13	1
AC078942.1	ENSG00000225365	26.7751	4.14132	0.490327	8.44603	3.01e-17	1.54e-16		novel transcript	7	1
AC092112.1	ENSG00000256084	6.30835	4.13011	1.21895	3.38826	0.000703381	0.00164598		novel transcript	12	1
NOSTRIN	ENSG00000163072	6.37398	4.11774	1.17682	3.49904	0.000466942	0.00111454	NOSTRIN	nitric oxide synthase trafficking [Source:HGNC Symbol;Acc:HGNC:20203]	2	1
ARX	ENSG00000004848	4.18187	4.11547	1.35567	3.03573	0.00239951	0.00523906	ARX	aristaless related homeobox [Source:HGNC Symbol;Acc:HGNC:18060]	X	-1
AC021504.1	ENSG00000267313	73.2841	4.11467	0.310624	13.2465	4.73e-40	4.72e-39		KC6, keratoconus gene 6	18	-1
CNN1	ENSG00000130176	161.396	4.11439	0.216777	18.9798	2.5e-80	5.06e-79	CNN1	calponin 1 [Source:HGNC Symbol;Acc:HGNC:2155]	19	1
TRIL	ENSG00000255690	8.55611	4.11277	1.02279	4.02113	5.79e-05	0.000151648	TRIL	TLR4 interactor with leucine rich repeats [Source:HGNC Symbol;Acc:HGNC:22200]	7	-1
MUSK	ENSG00000030304	53.8116	4.10366	0.355062	11.5576	6.76e-31	5.35e-30	MUSK	muscle associated receptor tyrosine kinase [Source:HGNC Symbol;Acc:HGNC:7525]	9	1
AC245041.1	ENSG00000273760	7.28174	4.08912	0.9698	4.21646	2.48e-05	6.71e-05		novel transcript	10	-1
DOC2B	ENSG00000272636	3.43983	4.08091	1.43096	2.85187	0.00434633	0.00915634	DOC2B	double C2 domain beta [Source:HGNC Symbol;Acc:HGNC:2986]	17	-1
AC011313.1	ENSG00000257642	8.78826	4.0793	0.858403	4.7522	2.01e-06	5.93e-06		novel transcript, antisense to C12orf75	12	-1
JPH2	ENSG00000149596	492.782	4.07772	0.127046	32.0965	4.93e-226	4.39e-224	JPH2	junctophilin 2 [Source:HGNC Symbol;Acc:HGNC:14202]	20	-1
RTN4RL1	ENSG00000185924	3.38442	4.07694	1.44248	2.82634	0.00470827	0.0098681	RTN4RL1	reticulon 4 receptor like 1 [Source:HGNC Symbol;Acc:HGNC:21329]	17	-1
KCNK13	ENSG00000152315	161.419	4.06969	0.209838	19.3944	8.6e-84	1.82e-82	KCNK13	potassium two pore domain channel subfamily K member 13 [Source:HGNC Symbol;Acc:HGNC:6275]	14	1
SLC9A4	ENSG00000180251	8.86423	4.05762	0.967616	4.19342	2.75e-05	7.4e-05	SLC9A4	solute carrier family 9 member A4 [Source:HGNC Symbol;Acc:HGNC:11077]	2	1
PHACTR3	ENSG00000087495	9.85819	4.04021	0.776282	5.20456	1.94e-07	6.19e-07	PHACTR3	phosphatase and actin regulator 3 [Source:HGNC Symbol;Acc:HGNC:15833]	20	1
DSC2	ENSG00000134755	613.636	4.03324	0.120654	33.4281	5.35e-245	5.42e-243	DSC2	desmocollin 2 [Source:HGNC Symbol;Acc:HGNC:3036]	18	-1
LINC01293	ENSG00000230836	69.2689	4.03317	0.339656	11.8743	1.61e-32	1.32e-31	LINC01293	long intergenic non-protein coding RNA 1293 [Source:HGNC Symbol;Acc:HGNC:50362]	2	1
AC008897.3	ENSG00000271815	3.06809	4.0308	1.41029	2.85813	0.00426142	0.00898902		novel transcript	5	1
RNLS	ENSG00000184719	15.4335	4.02468	0.691508	5.82014	5.88e-09	2.05e-08	RNLS	renalase, FAD dependent amine oxidase [Source:HGNC Symbol;Acc:HGNC:25641]	10	-1
LINC01124	ENSG00000222033	4.32579	4.01102	1.20321	3.3336	0.000857285	0.00198328	LINC01124	long intergenic non-protein coding RNA 1124 [Source:HGNC Symbol;Acc:HGNC:49270]	2	-1
PCDH17	ENSG00000118946	383.429	3.9978	0.138162	28.9356	4.26e-184	2.75e-182	PCDH17	protocadherin 17 [Source:HGNC Symbol;Acc:HGNC:14267]	13	1
SLC9A2	ENSG00000115616	27.1949	3.99498	0.538592	7.41744	1.19e-13	5.25e-13	SLC9A2	solute carrier family 9 member A2 [Source:HGNC Symbol;Acc:HGNC:11072]	2	1
AC034238.1	ENSG00000240535	4.1842	3.98371	1.26857	3.14031	0.00168766	0.00376201		novel transcript, antisense to GZMK	5	-1
AL096678.1	ENSG00000228124	5.65284	3.95895	1.03414	3.82827	0.000129047	0.000326974		novel transcript	6	1
MAN1C1	ENSG00000117643	920.862	3.95467	0.0942438	41.9621	0	0	MAN1C1	mannosidase alpha class 1C member 1 [Source:HGNC Symbol;Acc:HGNC:19080]	1	1
LINC01291	ENSG00000204792	65.7983	3.95078	0.389169	10.1518	3.25e-24	2.11e-23	LINC01291	long intergenic non-protein coding RNA 1291 [Source:HGNC Symbol;Acc:HGNC:50358]	2	1
HRK	ENSG00000135116	5.47003	3.94299	1.37694	2.86358	0.00418876	0.00884715	HRK	harakiri, BCL2 interacting protein [Source:HGNC Symbol;Acc:HGNC:5185]	12	-1
NEUROG2	ENSG00000178403	3.56098	3.93847	1.38947	2.83452	0.00458941	0.00963871	NEUROG2	neurogenin 2 [Source:HGNC Symbol;Acc:HGNC:13805]	4	-1
AC100800.1	ENSG00000187229	80.676	3.93573	0.288159	13.6582	1.8e-42	1.9e-41		novel transcript, antisense to PSD3	8	1
AP000919.3	ENSG00000266397	6.78975	3.93426	0.981644	4.00783	6.13e-05	0.000160068		novel transcript, antisense to LPIN2	18	1
CD34	ENSG00000174059	14.1961	3.91984	0.714963	5.48258	4.19e-08	1.39e-07	CD34	CD34 molecule [Source:HGNC Symbol;Acc:HGNC:1662]	1	-1
AL160254.1	ENSG00000285588	19.9291	3.91734	0.586678	6.67716	2.44e-11	9.64e-11		novel transcript, antisense to PCDH9	13	1
LSMEM2	ENSG00000179564	17.7865	3.90858	1.32832	2.9425	0.00325576	0.00698135	LSMEM2	leucine rich single-pass membrane protein 2 [Source:HGNC Symbol;Acc:HGNC:26781]	3	1
ELAVL2	ENSG00000107105	4.13147	3.89262	1.2933	3.00984	0.00261384	0.00567794	ELAVL2	ELAV like RNA binding protein 2 [Source:HGNC Symbol;Acc:HGNC:3313]	9	-1
PDCD6IPP1	ENSG00000275325	21.4663	3.88378	0.518181	7.49503	6.63e-14	2.95e-13	PDCD6IPP1	PDCD6IP pseudogene 1 [Source:HGNC Symbol;Acc:HGNC:49872]	15	1
TRPM2	ENSG00000142185	13.286	3.88377	0.705348	5.50618	3.67e-08	1.22e-07	TRPM2	transient receptor potential cation channel subfamily M member 2 [Source:HGNC Symbol;Acc:HGNC:12339]	21	1
AC022144.1	ENSG00000267892	5.365	3.87919	1.2416	3.12435	0.00178201	0.00395583		novel transcript, antisense to CAPN12	19	1
SLC13A1	ENSG00000081800	42.9325	3.86962	0.381243	10.15	3.31e-24	2.15e-23	SLC13A1	solute carrier family 13 member 1 [Source:HGNC Symbol;Acc:HGNC:10916]	7	-1
SCN1A	ENSG00000144285	8.11197	3.85762	1.13326	3.404	0.00066407	0.00155754	SCN1A	sodium voltage-gated channel alpha subunit 1 [Source:HGNC Symbol;Acc:HGNC:10585]	2	-1
WNK2	ENSG00000165238	7.23897	3.85621	1.15125	3.34958	0.000809328	0.0018787	WNK2	WNK lysine deficient protein kinase 2 [Source:HGNC Symbol;Acc:HGNC:14542]	9	1
LINC02167	ENSG00000261122	32.8979	3.85182	0.436043	8.83357	1.01e-18	5.46e-18	LINC02167	long intergenic non-protein coding RNA 2167 [Source:HGNC Symbol;Acc:HGNC:53028]	16	1
TYRP1	ENSG00000107165	64.3519	3.84905	0.296967	12.9612	2.03e-38	1.95e-37	TYRP1	tyrosinase related protein 1 [Source:HGNC Symbol;Acc:HGNC:12450]	9	1
CP	ENSG00000047457	261.019	3.84568	0.165309	23.2635	1.04e-119	3.51e-118	CP	ceruloplasmin [Source:HGNC Symbol;Acc:HGNC:2295]	3	-1
FENDRR	ENSG00000268388	5535.63	3.84204	0.0511034	75.1817	0	0	FENDRR	FOXF1 adjacent non-coding developmental regulatory RNA [Source:HGNC Symbol;Acc:HGNC:43894]	16	-1
RIMKLA	ENSG00000177181	106.963	3.84007	0.257164	14.9323	2.03e-50	2.52e-49	RIMKLA	ribosomal modification protein rimK like family member A [Source:HGNC Symbol;Acc:HGNC:28725]	1	1
SLC27A6	ENSG00000113396	312.11	3.83529	0.148317	25.8587	1.94e-147	8.65e-146	SLC27A6	solute carrier family 27 member 6 [Source:HGNC Symbol;Acc:HGNC:11000]	5	1
AC037198.1	ENSG00000276107	29.7651	3.83183	0.481561	7.9571	1.76e-15	8.39e-15		novel transcript, sense intronic to THBS1	15	1
SOX6	ENSG00000110693	589.546	3.82878	0.119097	32.1486	9.25e-227	8.3e-225	SOX6	SRY-box 6 [Source:HGNC Symbol;Acc:HGNC:16421]	11	-1
PDK4	ENSG00000004799	34.3286	3.82378	0.464943	8.2242	1.96e-16	9.76e-16	PDK4	pyruvate dehydrogenase kinase 4 [Source:HGNC Symbol;Acc:HGNC:8812]	7	-1
RASL10A	ENSG00000100276	12.8205	3.82015	0.711431	5.36967	7.89e-08	2.57e-07	RASL10A	RAS like family 10 member A [Source:HGNC Symbol;Acc:HGNC:16954]	22	-1
TRIM67	ENSG00000119283	8.66775	3.81412	1.15694	3.29674	0.000978128	0.00224489	TRIM67	tripartite motif containing 67 [Source:HGNC Symbol;Acc:HGNC:31859]	1	1
ZNF483	ENSG00000173258	4.20109	3.80715	1.232	3.09021	0.00200013	0.00441134	ZNF483	zinc finger protein 483 [Source:HGNC Symbol;Acc:HGNC:23384]	9	1
BX322639.1	ENSG00000215146	310.962	3.80197	0.167424	22.7087	3.68e-114	1.17e-112		zinc finger protein pseudogene	10	-1
EGFLAM	ENSG00000164318	37.6193	3.8002	0.40964	9.27691	1.74e-20	9.95e-20	EGFLAM	EGF like, fibronectin type III and laminin G domains [Source:HGNC Symbol;Acc:HGNC:26810]	5	1
REC8	ENSG00000100918	441.394	3.79981	0.140197	27.1033	9e-162	4.75e-160	REC8	REC8 meiotic recombination protein [Source:HGNC Symbol;Acc:HGNC:16879]	14	1
CNTN5	ENSG00000149972	9.53883	3.79852	0.795172	4.77697	1.78e-06	5.27e-06	CNTN5	contactin 5 [Source:HGNC Symbol;Acc:HGNC:2175]	11	1
PDE3B	ENSG00000152270	210.828	3.77952	0.169783	22.2609	8.84e-110	2.69e-108	PDE3B	phosphodiesterase 3B [Source:HGNC Symbol;Acc:HGNC:8779]	11	1
GADL1	ENSG00000144644	18.2908	3.77042	0.559116	6.74354	1.55e-11	6.18e-11	GADL1	glutamate decarboxylase like 1 [Source:HGNC Symbol;Acc:HGNC:27949]	3	-1
SLC25A18	ENSG00000182902	34.1035	3.76628	0.416225	9.04867	1.45e-19	8.02e-19	SLC25A18	solute carrier family 25 member 18 [Source:HGNC Symbol;Acc:HGNC:10988]	22	1
AC011447.6	ENSG00000279039	8.5015	3.76441	0.873434	4.30989	1.63e-05	4.48e-05		TEC	19	-1
LINC02067	ENSG00000240567	4.49062	3.75935	1.2095	3.10819	0.00188238	0.00416472	LINC02067	long intergenic non-protein coding RNA 2067 [Source:HGNC Symbol;Acc:HGNC:52913]	3	1
AC098650.1	ENSG00000283563	4.73147	3.75884	1.22804	3.06084	0.00220714	0.00484313		novel protein	3	1
TMIE	ENSG00000181585	3.45016	3.75852	1.24289	3.02401	0.00249452	0.00543446	TMIE	transmembrane inner ear [Source:HGNC Symbol;Acc:HGNC:30800]	3	1
GNAL	ENSG00000141404	192.633	3.7553	0.179665	20.9017	5.17e-97	1.33e-95	GNAL	G protein subunit alpha L [Source:HGNC Symbol;Acc:HGNC:4388]	18	1
AC019080.4	ENSG00000271996	4.01053	3.74818	1.24255	3.01651	0.00255701	0.0055622		novel transcript, antisense to NFE2L2	2	1
AP000787.1	ENSG00000245552	6.35348	3.7448	0.987927	3.79056	0.000150308	0.000378853		novel transcript, antisense to SESN3	11	1
LINC02377	ENSG00000250102	38.4949	3.73024	0.393909	9.46979	2.8e-21	1.65e-20	LINC02377	long intergenic non-protein coding RNA 2377 [Source:HGNC Symbol;Acc:HGNC:53300]	4	1
DKK2	ENSG00000155011	407.257	3.72919	0.135877	27.4454	7.89e-166	4.33e-164	DKK2	dickkopf WNT signaling pathway inhibitor 2 [Source:HGNC Symbol;Acc:HGNC:2892]	4	-1
USP41	ENSG00000161133	10.856	3.72869	0.731063	5.10036	3.39e-07	1.06e-06	USP41	ubiquitin specific peptidase 41 [Source:HGNC Symbol;Acc:HGNC:20070]	22	-1
RNF43	ENSG00000108375	9.3899	3.71552	0.796075	4.6673	3.05e-06	8.88e-06	RNF43	ring finger protein 43 [Source:HGNC Symbol;Acc:HGNC:18505]	17	-1
SLC16A14	ENSG00000163053	119.557	3.70523	0.232675	15.9245	4.28e-57	6.05e-56	SLC16A14	solute carrier family 16 member 14 [Source:HGNC Symbol;Acc:HGNC:26417]	2	-1
TRIM73	ENSG00000178809	14.1797	3.68077	0.769931	4.78065	1.75e-06	5.18e-06	TRIM73	tripartite motif containing 73 [Source:HGNC Symbol;Acc:HGNC:18162]	7	1
THBS1	ENSG00000137801	29659.4	3.67598	0.0639759	57.4587	0	0	THBS1	thrombospondin 1 [Source:HGNC Symbol;Acc:HGNC:11785]	15	1
LINC02198	ENSG00000249352	4.89812	3.67106	1.09744	3.3451	0.000822535	0.00190738	LINC02198	long intergenic non-protein coding RNA 2198 [Source:HGNC Symbol;Acc:HGNC:53064]	5	-1
CNR1	ENSG00000118432	143.509	3.66309	0.217299	16.8574	9.26e-64	1.47e-62	CNR1	cannabinoid receptor 1 [Source:HGNC Symbol;Acc:HGNC:2159]	6	-1
AC027117.1	ENSG00000253671	52.0007	3.65322	0.362361	10.0817	6.66e-24	4.28e-23		novel transcript	8	1
AC004449.1	ENSG00000261204	14.168	3.65049	0.643542	5.6725	1.41e-08	4.79e-08		novel transcript	19	-1
KRTAP7-1	ENSG00000274749	5.1804	3.64906	1.06488	3.42672	0.000610927	0.00143921	KRTAP7-1	keratin associated protein 7-1 (gene/pseudogene) [Source:HGNC Symbol;Acc:HGNC:18934]	21	-1
ABCA9	ENSG00000154258	10.485	3.64578	0.844286	4.31817	1.57e-05	4.32e-05	ABCA9	ATP binding cassette subfamily A member 9 [Source:HGNC Symbol;Acc:HGNC:39]	17	-1
FABP3	ENSG00000121769	3.51895	3.63731	1.28231	2.83653	0.00456069	0.00958222	FABP3	fatty acid binding protein 3 [Source:HGNC Symbol;Acc:HGNC:3557]	1	-1
AP000553.5	ENSG00000284630	5.59147	3.63219	1.21345	2.99327	0.00276001	0.00597367		novel pseudogene	22	1
2020-03-01	ENSG00000186205	4.77435	3.63199	1.04158	3.487	0.000488479	0.0011638	2020-03-01	mitochondrial amidoxime reducing component 1 [Source:HGNC Symbol;Acc:HGNC:26189]	1	1
TNFSF15	ENSG00000181634	12.1369	3.63006	0.855735	4.24203	2.22e-05	6.01e-05	TNFSF15	TNF superfamily member 15 [Source:HGNC Symbol;Acc:HGNC:11931]	9	-1
AC026355.1	ENSG00000228561	99.3821	3.62942	0.238451	15.2208	2.57e-52	3.32e-51		novel transcript	3	1
CDH3	ENSG00000062038	32.9561	3.62114	0.442913	8.17575	2.94e-16	1.45e-15	CDH3	cadherin 3 [Source:HGNC Symbol;Acc:HGNC:1762]	16	1
MSH4	ENSG00000057468	17.5909	3.62027	0.658009	5.50185	3.76e-08	1.25e-07	MSH4	mutS homolog 4 [Source:HGNC Symbol;Acc:HGNC:7327]	1	1
DLX5	ENSG00000105880	212.868	3.6193	0.165413	21.8804	3.99e-106	1.14e-104	DLX5	distal-less homeobox 5 [Source:HGNC Symbol;Acc:HGNC:2918]	7	-1
CCL2	ENSG00000108691	743.082	3.61338	0.102539	35.239	5.06e-272	6.22e-270	CCL2	C-C motif chemokine ligand 2 [Source:HGNC Symbol;Acc:HGNC:10618]	17	1
NRCAM	ENSG00000091129	967.067	3.61121	0.0928315	38.9007	0	0	NRCAM	neuronal cell adhesion molecule [Source:HGNC Symbol;Acc:HGNC:7994]	7	-1
AC083964.1	ENSG00000272293	14.118	3.60976	0.700773	5.15112	2.59e-07	8.16e-07		novel transcript, antisense to FBXO25	8	-1
PLCH1	ENSG00000114805	173.735	3.60092	0.196154	18.3575	2.87e-75	5.42e-74	PLCH1	phospholipase C eta 1 [Source:HGNC Symbol;Acc:HGNC:29185]	3	-1
SRRM3	ENSG00000177679	678.04	3.59944	0.112728	31.9302	1.02e-223	8.96e-222	SRRM3	serine/arginine repetitive matrix 3 [Source:HGNC Symbol;Acc:HGNC:26729]	7	1
CLCNKA	ENSG00000186510	14.8439	3.59347	0.661562	5.43179	5.58e-08	1.83e-07	CLCNKA	chloride voltage-gated channel Ka [Source:HGNC Symbol;Acc:HGNC:2026]	1	1
DIRC3-AS1	ENSG00000233143	9.52943	3.59051	0.863701	4.15712	3.22e-05	8.63e-05	DIRC3-AS1	DIRC3 antisense RNA 1 [Source:HGNC Symbol;Acc:HGNC:50636]	2	1
HLF	ENSG00000108924	131.09	3.58723	0.234093	15.324	5.29e-53	6.95e-52	HLF	HLF transcription factor, PAR bZIP family member [Source:HGNC Symbol;Acc:HGNC:4977]	17	1
ADAMTS10	ENSG00000142303	4.52476	3.58649	1.21248	2.95799	0.00309655	0.00665811	ADAMTS10	ADAM metallopeptidase with thrombospondin type 1 motif 10 [Source:HGNC Symbol;Acc:HGNC:13201]	19	-1
AC062015.1	ENSG00000235070	6.38631	3.58469	1.16102	3.08755	0.00201817	0.00444832		novel transcript	2	-1
RPE65	ENSG00000116745	19.8393	3.58183	0.522575	6.8542	7.17e-12	2.91e-11	RPE65	retinoid isomerohydrolase RPE65 [Source:HGNC Symbol;Acc:HGNC:10294]	1	-1
AL157896.1	ENSG00000235410	6.14441	3.57444	1.03541	3.45218	0.000556069	0.00131705		novel transcript	10	1
LINC01134	ENSG00000236423	57.0018	3.5688	0.331572	10.7632	5.13e-27	3.63e-26	LINC01134	long intergenic non-protein coding RNA 1134 [Source:HGNC Symbol;Acc:HGNC:49449]	1	1
AC011503.2	ENSG00000269397	16.4608	3.5642	0.564065	6.31879	2.64e-10	9.9e-10		novel transcript, sense intronic to ZNF726	19	1
AC009159.3	ENSG00000278058	8.70586	3.5608	0.958693	3.71423	0.000203826	0.000505991		novel transcript	16	1
AC116049.2	ENSG00000249413	22.139	3.55811	0.494239	7.19918	6.06e-13	2.58e-12		novel transcript	4	1
PCDHB17P	ENSG00000255622	77.2732	3.55225	0.271324	13.0923	3.64e-39	3.57e-38	PCDHB17P	protocadherin beta 17 pseudogene [Source:HGNC Symbol;Acc:HGNC:14547]	5	1
DUSP2	ENSG00000158050	8.20494	3.55131	0.961005	3.69542	0.000219524	0.000543123	DUSP2	dual specificity phosphatase 2 [Source:HGNC Symbol;Acc:HGNC:3068]	2	-1
AC021087.5	ENSG00000286001	27.9374	3.54614	0.436489	8.12424	4.5e-16	2.2e-15		novel protein	5	1
SORCS1	ENSG00000108018	840.828	3.54385	0.0916134	38.6827	0	0	SORCS1	sortilin related VPS10 domain containing receptor 1 [Source:HGNC Symbol;Acc:HGNC:16697]	10	-1
AC091053.1	ENSG00000254665	6.78092	3.54269	0.876607	4.04136	5.31e-05	0.000139492		novel transcript	11	1
WFDC1	ENSG00000103175	1719.73	3.54064	0.0897195	39.4634	0	0	WFDC1	WAP four-disulfide core domain 1 [Source:HGNC Symbol;Acc:HGNC:15466]	16	1
SNCA	ENSG00000145335	1285.17	3.5319	0.0796115	44.3643	0	0	SNCA	synuclein alpha [Source:HGNC Symbol;Acc:HGNC:11138]	4	-1
STK31	ENSG00000196335	3.88946	3.5219	1.23403	2.85399	0.00431746	0.00910019	STK31	serine/threonine kinase 31 [Source:HGNC Symbol;Acc:HGNC:11407]	7	1
CLSTN2	ENSG00000158258	166.935	3.52141	0.197775	17.8052	6.44e-71	1.14e-69	CLSTN2	calsyntenin 2 [Source:HGNC Symbol;Acc:HGNC:17448]	3	1
AC011352.1	ENSG00000248362	12.8574	3.51906	0.665789	5.28554	1.25e-07	4.03e-07		novel transcript	5	-1
ACTN2	ENSG00000077522	9.67917	3.5134	0.851981	4.1238	3.73e-05	9.92e-05	ACTN2	actinin alpha 2 [Source:HGNC Symbol;Acc:HGNC:164]	1	1
AC243964.2	ENSG00000266903	30.4155	3.49269	0.414704	8.42213	3.7e-17	1.88e-16		novel transcript, antisense to CEACAM16, CEACAM19, PVR & IGSF23	19	-1
CDH6	ENSG00000113361	4368.71	3.48324	0.060635	57.446	0	0	CDH6	cadherin 6 [Source:HGNC Symbol;Acc:HGNC:1765]	5	1
SLC2A12	ENSG00000146411	605.515	3.48275	0.105702	32.9487	4.41e-238	4.27e-236	SLC2A12	solute carrier family 2 member 12 [Source:HGNC Symbol;Acc:HGNC:18067]	6	-1
LYPD1	ENSG00000150551	1585.79	3.48196	0.0798862	43.5866	0	0	LYPD1	LY6/PLAUR domain containing 1 [Source:HGNC Symbol;Acc:HGNC:28431]	2	-1
AC112493.1	ENSG00000242021	27.6178	3.47638	0.418606	8.30466	1e-16	5.03e-16		novel transcript	X	-1
CRISPLD2	ENSG00000103196	321.569	3.47438	0.14627	23.7532	1.02e-124	3.65e-123	CRISPLD2	cysteine rich secretory protein LCCL domain containing 2 [Source:HGNC Symbol;Acc:HGNC:25248]	16	1
SLC16A6	ENSG00000108932	687.683	3.46025	0.0975668	35.4654	1.68e-275	2.13e-273	SLC16A6	solute carrier family 16 member 6 [Source:HGNC Symbol;Acc:HGNC:10927]	17	-1
LINC01151	ENSG00000253819	5.37751	3.45007	1.21877	2.83078	0.00464352	0.00974319	LINC01151	long intergenic non-protein coding RNA 1151 [Source:HGNC Symbol;Acc:HGNC:49471]	8	-1
PCDHB3	ENSG00000113205	40.8096	3.44974	0.372281	9.26649	1.92e-20	1.1e-19	PCDHB3	protocadherin beta 3 [Source:HGNC Symbol;Acc:HGNC:8688]	5	1
C4orf54	ENSG00000248713	19.6296	3.44945	0.57987	5.94867	2.7e-09	9.63e-09	C4orf54	chromosome 4 open reading frame 54 [Source:HGNC Symbol;Acc:HGNC:27741]	4	-1
AC116351.2	ENSG00000272347	4.54115	3.44528	1.09716	3.14018	0.00168842	0.00376301		novel transcript	5	1
LINC02159	ENSG00000253417	11.0503	3.44519	0.663657	5.19122	2.09e-07	6.63e-07	LINC02159	long intergenic non-protein coding RNA 2159 [Source:HGNC Symbol;Acc:HGNC:27749]	5	-1
TGM5	ENSG00000104055	126.664	3.43823	0.221229	15.5415	1.82e-54	2.45e-53	TGM5	transglutaminase 5 [Source:HGNC Symbol;Acc:HGNC:11781]	15	-1
SGCZ	ENSG00000185053	131.643	3.43334	0.195683	17.5454	6.45e-69	1.11e-67	SGCZ	sarcoglycan zeta [Source:HGNC Symbol;Acc:HGNC:14075]	8	-1
CNTNAP3C	ENSG00000283378	4.04799	3.43153	1.2087	2.83903	0.00452513	0.0095094	CNTNAP3C	contactin associated protein like 3C [Source:HGNC Symbol;Acc:HGNC:53878]	9	1
ABCA13	ENSG00000179869	16.8717	3.42934	0.566057	6.05829	1.38e-09	4.98e-09	ABCA13	ATP binding cassette subfamily A member 13 [Source:HGNC Symbol;Acc:HGNC:14638]	7	1
AC012531.4	ENSG00000274817	8.8099	3.42667	0.758843	4.51564	6.31e-06	1.79e-05			12	1
NKD2	ENSG00000145506	170.525	3.42385	0.264211	12.9588	2.1e-38	2.01e-37	NKD2	NKD inhibitor of WNT signaling pathway 2 [Source:HGNC Symbol;Acc:HGNC:17046]	5	1
AC019068.1	ENSG00000233611	12.0799	3.41745	0.667149	5.12247	3.02e-07	9.46e-07		novel transcript, antisense to ASB18 and GBX2	2	1
CACNA1H	ENSG00000196557	39.8652	3.41625	0.462826	7.38128	1.57e-13	6.87e-13	CACNA1H	calcium voltage-gated channel subunit alpha1 H [Source:HGNC Symbol;Acc:HGNC:1395]	16	1
AC145676.1	ENSG00000249852	14.2918	3.40814	0.60645	5.61981	1.91e-08	6.47e-08		TEC	7	-1
MUC20	ENSG00000176945	41.6967	3.40208	0.388407	8.75904	1.97e-18	1.05e-17	MUC20	mucin 20, cell surface associated [Source:HGNC Symbol;Acc:HGNC:23282]	3	1
ACTA1	ENSG00000143632	12.7105	3.39869	0.650231	5.2269	1.72e-07	5.51e-07	ACTA1	actin alpha 1, skeletal muscle [Source:HGNC Symbol;Acc:HGNC:129]	1	-1
ATP8B1	ENSG00000081923	560.645	3.39504	0.132759	25.573	3.05e-144	1.31e-142	ATP8B1	ATPase phospholipid transporting 8B1 [Source:HGNC Symbol;Acc:HGNC:3706]	18	-1
EDN1	ENSG00000078401	4769.63	3.3924	0.0779913	43.4972	0	0	EDN1	endothelin 1 [Source:HGNC Symbol;Acc:HGNC:3176]	6	1
CACNG4	ENSG00000075461	1233.96	3.38836	0.120153	28.2005	5.76e-175	3.47e-173	CACNG4	calcium voltage-gated channel auxiliary subunit gamma 4 [Source:HGNC Symbol;Acc:HGNC:1408]	17	1
RNU6-8	ENSG00000202337	5.64466	3.38676	0.95133	3.56003	0.000370818	0.000896338	RNU6-8	RNA, U6 small nuclear 8 [Source:HGNC Symbol;Acc:HGNC:34285]	14	-1
NXPH2	ENSG00000144227	75.3608	3.38606	0.271583	12.4679	1.12e-35	9.99e-35	NXPH2	neurexophilin 2 [Source:HGNC Symbol;Acc:HGNC:8076]	2	-1
FLRT3	ENSG00000125848	222.781	3.38443	0.154582	21.8941	2.96e-106	8.48e-105	FLRT3	fibronectin leucine rich transmembrane protein 3 [Source:HGNC Symbol;Acc:HGNC:3762]	20	-1
AC091979.2	ENSG00000272085	7.35238	3.38412	0.902024	3.7517	0.00017564	0.000439056		novel transcript	5	1
LINC02211	ENSG00000245662	6.64145	3.3799	0.916114	3.68939	0.000224789	0.000555699	LINC02211	long intergenic non-protein coding RNA 2211 [Source:HGNC Symbol;Acc:HGNC:53078]	5	1
ABLIM1	ENSG00000099204	2727.95	3.37892	0.0842301	40.1153	0	0	ABLIM1	actin binding LIM protein 1 [Source:HGNC Symbol;Acc:HGNC:78]	10	-1
CAVIN2	ENSG00000168497	23.8517	3.37718	0.482096	7.0052	2.47e-12	1.03e-11	CAVIN2	caveolae associated protein 2 [Source:HGNC Symbol;Acc:HGNC:10690]	2	-1
ADAMTS9	ENSG00000163638	109.407	3.37205	0.215771	15.6279	4.7e-55	6.4e-54	ADAMTS9	ADAM metallopeptidase with thrombospondin type 1 motif 9 [Source:HGNC Symbol;Acc:HGNC:13202]	3	-1
PROM1	ENSG00000007062	18.563	3.37032	0.514351	6.55256	5.66e-11	2.2e-10	PROM1	prominin 1 [Source:HGNC Symbol;Acc:HGNC:9454]	4	-1
AC040168.1	ENSG00000246379	10.1423	3.36854	0.795975	4.23196	2.32e-05	6.27e-05		novel transcript	16	-1
AC012636.1	ENSG00000249825	35.1767	3.36691	0.399334	8.43132	3.42e-17	1.75e-16		novel transcript	5	-1
FP325330.3	ENSG00000279712	5.57011	3.363	1.01707	3.30657	0.000944469	0.00217393		novel transcript	22	1
SP9	ENSG00000217236	116.595	3.35964	0.241121	13.9334	3.97e-44	4.33e-43	SP9	Sp9 transcription factor [Source:HGNC Symbol;Acc:HGNC:30690]	2	1
SYT2	ENSG00000143858	6.7871	3.3567	1.01467	3.30816	0.000939104	0.00216199	SYT2	synaptotagmin 2 [Source:HGNC Symbol;Acc:HGNC:11510]	1	-1
DLX6	ENSG00000006377	34.9748	3.35558	0.386149	8.68986	3.63e-18	1.92e-17	DLX6	distal-less homeobox 6 [Source:HGNC Symbol;Acc:HGNC:2919]	7	1
GLDN	ENSG00000186417	234.008	3.34317	0.162153	20.6174	1.92e-94	4.73e-93	GLDN	gliomedin [Source:HGNC Symbol;Acc:HGNC:29514]	15	1
ACSS1	ENSG00000154930	2453.65	3.34161	0.0625351	53.4357	0	0	ACSS1	acyl-CoA synthetase short chain family member 1 [Source:HGNC Symbol;Acc:HGNC:16091]	20	-1
UNC80	ENSG00000144406	43.0955	3.33781	0.365918	9.12175	7.39e-20	4.13e-19	UNC80	unc-80 homolog, NALCN channel complex subunit [Source:HGNC Symbol;Acc:HGNC:26582]	2	1
TM6SF1	ENSG00000136404	70.2353	3.33314	0.274426	12.1458	6.04e-34	5.16e-33	TM6SF1	transmembrane 6 superfamily member 1 [Source:HGNC Symbol;Acc:HGNC:11860]	15	1
NTAN1P3	ENSG00000256355	11.7749	3.33096	0.707788	4.70616	2.52e-06	7.39e-06	NTAN1P3	N-terminal asparagine amidase pseudogene 3 [Source:HGNC Symbol;Acc:HGNC:45263]	12	-1
2020-03-02	ENSG00000117791	38.5036	3.3295	0.348495	9.55393	1.25e-21	7.43e-21	2020-03-02	mitochondrial amidoxime reducing component 2 [Source:HGNC Symbol;Acc:HGNC:26064]	1	1
AC002059.1	ENSG00000273216	8.67391	3.31322	0.753323	4.39814	1.09e-05	3.04e-05		novel transcript, novel transcript, sense intronic to RASL10A	22	-1
AL133383.1	ENSG00000261729	4.42432	3.31072	1.13008	2.92963	0.00339363	0.00725941		novel transcript	1	1
MTUS1	ENSG00000129422	6048.34	3.31001	0.0500397	66.1477	0	0	MTUS1	microtubule associated scaffold protein 1 [Source:HGNC Symbol;Acc:HGNC:29789]	8	-1
AC010729.2	ENSG00000242540	5.33709	3.30753	1.03794	3.18664	0.00143935	0.00323795		novel transcript	2	1
SOX21	ENSG00000125285	213.046	3.30592	0.160157	20.6417	1.16e-94	2.87e-93	SOX21	SRY-box 21 [Source:HGNC Symbol;Acc:HGNC:11197]	13	-1
APOL4	ENSG00000100336	39.8868	3.30584	0.359316	9.20037	3.57e-20	2.02e-19	APOL4	apolipoprotein L4 [Source:HGNC Symbol;Acc:HGNC:14867]	22	-1
GPER1	ENSG00000164850	125.683	3.30367	0.22365	14.7716	2.23e-49	2.72e-48	GPER1	G protein-coupled estrogen receptor 1 [Source:HGNC Symbol;Acc:HGNC:4485]	7	1
AC044810.2	ENSG00000254951	19.9465	3.2941	0.515039	6.39583	1.6e-10	6.06e-10		novel transcript, sense overlapping OR5P2, OR5P3 and OR5P1P	11	-1
LINC01977	ENSG00000262772	8.04319	3.29245	0.81975	4.0164	5.91e-05	0.000154603	LINC01977	long intergenic non-protein coding RNA 1977 [Source:HGNC Symbol;Acc:HGNC:52804]	17	1
NRXN3	ENSG00000021645	158.459	3.29116	0.186926	17.6067	2.19e-69	3.79e-68	NRXN3	neurexin 3 [Source:HGNC Symbol;Acc:HGNC:8010]	14	1
AL034346.1	ENSG00000261730	18.6395	3.28855	0.552072	5.95675	2.57e-09	9.17e-09		novel transcript, antisense to FOXF2	6	-1
AC013643.3	ENSG00000279302	8.36888	3.28793	0.849865	3.86877	0.000109386	0.000278738		TEC	8	1
AC091563.1	ENSG00000254343	16.4903	3.28417	0.549263	5.97923	2.24e-09	8.02e-09		novel transcript	8	1
CEACAM20	ENSG00000273777	25.3562	3.27334	0.483658	6.76788	1.31e-11	5.24e-11	CEACAM20	carcinoembryonic antigen related cell adhesion molecule 20 [Source:HGNC Symbol;Acc:HGNC:24879]	19	-1
LINC02476	ENSG00000225546	30.2081	3.27239	0.420444	7.78318	7.07e-15	3.29e-14	LINC02476	long intergenic non-protein coding RNA 2476 [Source:HGNC Symbol;Acc:HGNC:53419]	7	-1
RNF148	ENSG00000235631	34.8845	3.26867	0.371503	8.79849	1.39e-18	7.44e-18	RNF148	ring finger protein 148 [Source:HGNC Symbol;Acc:HGNC:22411]	7	-1
AC011447.3	ENSG00000267383	38.2635	3.26225	0.382037	8.5391	1.35e-17	6.99e-17		novel transcript, antisense to ZNF486 and ZNF90	19	-1
AP000892.3	ENSG00000280143	14.4086	3.2617	0.604998	5.39126	7e-08	2.29e-07		novel transcript	11	1
AL136298.1	ENSG00000258580	10.0643	3.25853	0.765008	4.25947	2.05e-05	5.58e-05		novel transcript, antisense to AKAP6	14	-1
LINC01517	ENSG00000232624	15.1906	3.25637	0.64487	5.04966	4.43e-07	1.37e-06	LINC01517	long intergenic non-protein coding RNA 1517 [Source:HGNC Symbol;Acc:HGNC:51212]	10	1
AC019257.9	ENSG00000285957	14.6513	3.24272	0.58541	5.53922	3.04e-08	1.01e-07		novel transcript, antisense to ARHGEF10	8	-1
AC010442.3	ENSG00000250645	9.74022	3.24053	0.733249	4.41942	9.9e-06	2.76e-05		family with sequence similarity 136, member A (FAM136A) pseudogene	5	1
GABBR2	ENSG00000136928	17.1555	3.23826	0.545982	5.93107	3.01e-09	1.07e-08	GABBR2	gamma-aminobutyric acid type B receptor subunit 2 [Source:HGNC Symbol;Acc:HGNC:4507]	9	-1
DUSP15	ENSG00000149599	139.02	3.23421	0.201842	16.0235	8.76e-58	1.25e-56	DUSP15	dual specificity phosphatase 15 [Source:HGNC Symbol;Acc:HGNC:16236]	20	-1
CEACAM1	ENSG00000079385	45.9672	3.2335	0.319505	10.1203	4.49e-24	2.9e-23	CEACAM1	carcinoembryonic antigen related cell adhesion molecule 1 [Source:HGNC Symbol;Acc:HGNC:1814]	19	-1
ZNF254	ENSG00000213096	471.867	3.22943	0.117301	27.5311	7.45e-167	4.12e-165	ZNF254	zinc finger protein 254 [Source:HGNC Symbol;Acc:HGNC:13047]	19	1
AL357518.1	ENSG00000271897	21.9734	3.22831	0.480932	6.71262	1.91e-11	7.61e-11		novel transcript	6	1
ADGRL3	ENSG00000150471	192.226	3.22252	0.16707	19.2884	6.72e-83	1.4e-81	ADGRL3	adhesion G protein-coupled receptor L3 [Source:HGNC Symbol;Acc:HGNC:20974]	4	1
NRG4	ENSG00000169752	76.9809	3.22051	0.265134	12.1468	5.97e-34	5.1e-33	NRG4	neuregulin 4 [Source:HGNC Symbol;Acc:HGNC:29862]	15	-1
ZNF506	ENSG00000081665	346.03	3.2157	0.125166	25.6914	1.46e-145	6.35e-144	ZNF506	zinc finger protein 506 [Source:HGNC Symbol;Acc:HGNC:23780]	19	-1
PPP1R9A	ENSG00000158528	190.07	3.2039	0.164617	19.4628	2.27e-84	4.86e-83	PPP1R9A	protein phosphatase 1 regulatory subunit 9A [Source:HGNC Symbol;Acc:HGNC:14946]	7	1
NTNG2	ENSG00000196358	570.73	3.20173	0.135798	23.5771	6.62e-123	2.32e-121	NTNG2	netrin G2 [Source:HGNC Symbol;Acc:HGNC:14288]	9	1
AP001107.5	ENSG00000254510	28.8368	3.20007	0.389443	8.21704	2.09e-16	1.04e-15		novel transcript	11	1
ALDH5A1	ENSG00000112294	43.71	3.17939	0.337836	9.41105	4.91e-21	2.86e-20	ALDH5A1	aldehyde dehydrogenase 5 family member A1 [Source:HGNC Symbol;Acc:HGNC:408]	6	1
CER1	ENSG00000147869	9.10736	3.17468	0.738642	4.29799	1.72e-05	4.72e-05	CER1	cerberus 1, DAN family BMP antagonist [Source:HGNC Symbol;Acc:HGNC:1862]	9	-1
WDFY4	ENSG00000128815	6.37851	3.16131	0.987309	3.20194	0.00136504	0.00308168	WDFY4	WDFY family member 4 [Source:HGNC Symbol;Acc:HGNC:29323]	10	1
UMODL1	ENSG00000177398	11.5258	3.16062	0.718401	4.39952	1.08e-05	3.02e-05	UMODL1	uromodulin like 1 [Source:HGNC Symbol;Acc:HGNC:12560]	21	1
AC074135.1	ENSG00000267886	73.6389	3.15952	0.251134	12.581	2.68e-36	2.44e-35		novel transcript	19	1
GMFG	ENSG00000130755	19.8058	3.15177	0.487554	6.46445	1.02e-10	3.89e-10	GMFG	glia maturation factor gamma [Source:HGNC Symbol;Acc:HGNC:4374]	19	-1
LBH	ENSG00000213626	2802.99	3.14925	0.0613992	51.2913	0	0	LBH	limb bud and heart development [Source:HGNC Symbol;Acc:HGNC:29532]	2	1
CFHR3	ENSG00000116785	12.1716	3.14875	0.639735	4.92196	8.57e-07	2.6e-06	CFHR3	complement factor H related 3 [Source:HGNC Symbol;Acc:HGNC:16980]	1	1
MYH10	ENSG00000133026	58.6316	3.1391	0.292159	10.7445	6.29e-27	4.44e-26	MYH10	myosin heavy chain 10 [Source:HGNC Symbol;Acc:HGNC:7568]	17	-1
FAM221A	ENSG00000188732	152.296	3.13626	0.187474	16.729	8.05e-63	1.25e-61	FAM221A	family with sequence similarity 221 member A [Source:HGNC Symbol;Acc:HGNC:27977]	7	1
TAGLN	ENSG00000149591	713.354	3.13439	0.108182	28.9732	1.43e-184	9.29e-183	TAGLN	transgelin [Source:HGNC Symbol;Acc:HGNC:11553]	11	1
LRP3	ENSG00000130881	159.157	3.13361	0.231182	13.5547	7.43e-42	7.71e-41	LRP3	LDL receptor related protein 3 [Source:HGNC Symbol;Acc:HGNC:6695]	19	1
NECAB1	ENSG00000123119	6.80342	3.12532	0.899826	3.47325	0.000514204	0.00122237	NECAB1	N-terminal EF-hand calcium binding protein 1 [Source:HGNC Symbol;Acc:HGNC:20983]	8	1
LPAR4	ENSG00000147145	11.864	3.12426	0.781286	3.99887	6.36e-05	0.000165965	LPAR4	lysophosphatidic acid receptor 4 [Source:HGNC Symbol;Acc:HGNC:4478]	X	1
PCAT7	ENSG00000231806	70.4884	3.12374	0.256414	12.1824	3.86e-34	3.31e-33	PCAT7	prostate cancer associated transcript 7 [Source:HGNC Symbol;Acc:HGNC:48824]	9	1
RNF133	ENSG00000188050	14.0546	3.12318	0.572433	5.45599	4.87e-08	1.61e-07	RNF133	ring finger protein 133 [Source:HGNC Symbol;Acc:HGNC:21154]	7	-1
SCARF2	ENSG00000244486	165.404	3.12289	0.226652	13.7783	3.44e-43	3.66e-42	SCARF2	scavenger receptor class F member 2 [Source:HGNC Symbol;Acc:HGNC:19869]	22	-1
CYP1A1	ENSG00000140465	521.118	3.12149	0.109408	28.5306	4.89e-179	3.03e-177	CYP1A1	cytochrome P450 family 1 subfamily A member 1 [Source:HGNC Symbol;Acc:HGNC:2595]	15	-1
DEPTOR	ENSG00000155792	273.86	3.121	0.132905	23.4829	6.1e-122	2.12e-120	DEPTOR	DEP domain containing MTOR interacting protein [Source:HGNC Symbol;Acc:HGNC:22953]	8	1
NMUR2	ENSG00000132911	149.859	3.11946	0.181476	17.1894	3.19e-66	5.29e-65	NMUR2	neuromedin U receptor 2 [Source:HGNC Symbol;Acc:HGNC:16454]	5	-1
FAM201A	ENSG00000204860	38.0374	3.1175	0.350402	8.89693	5.74e-19	3.12e-18	FAM201A	family with sequence similarity 201 member A [Source:HGNC Symbol;Acc:HGNC:27239]	9	1
AL441992.2	ENSG00000286112	10.2521	3.11618	0.709086	4.39464	1.11e-05	3.09e-05		kynurenine aminotransferase 1 [Source:NCBI gene;Acc:883]	9	-1
EPHA7	ENSG00000135333	231.544	3.11452	0.15272	20.3937	1.9e-92	4.57e-91	EPHA7	EPH receptor A7 [Source:HGNC Symbol;Acc:HGNC:3390]	6	-1
PCDHB5	ENSG00000113209	340.934	3.10964	0.125314	24.8149	6.19e-136	2.48e-134	PCDHB5	protocadherin beta 5 [Source:HGNC Symbol;Acc:HGNC:8690]	5	1
LINC00482	ENSG00000185168	16.3066	3.10442	0.610766	5.08283	3.72e-07	1.16e-06	LINC00482	long intergenic non-protein coding RNA 482 [Source:HGNC Symbol;Acc:HGNC:26816]	17	-1
AC093915.1	ENSG00000270540	5.48599	3.10388	0.934167	3.32262	0.000891773	0.00205823		novel transcript, antisense to IQCA1	2	1
WFIKKN1	ENSG00000127578	21.7524	3.10344	0.472054	6.57433	4.89e-11	1.91e-10	WFIKKN1	WAP, follistatin/kazal, immunoglobulin, kunitz and netrin domain containing 1 [Source:HGNC Symbol;Acc:HGNC:30912]	16	1
AC016396.1	ENSG00000228527	5.75739	3.1026	0.916731	3.38442	0.000713294	0.00166774		novel transcript	10	1
BX276092.9	ENSG00000283599	6.98399	3.10201	0.833099	3.72346	0.00019651	0.000488641		chromosome X open reading frame 49-like [Source:NCBI gene;Acc:101059915]	X	1
GBP2	ENSG00000162645	2610.92	3.09856	0.0712982	43.4592	0	0	GBP2	guanylate binding protein 2 [Source:HGNC Symbol;Acc:HGNC:4183]	1	-1
PRODH	ENSG00000100033	28.8355	3.09522	0.391382	7.90845	2.61e-15	1.23e-14	PRODH	proline dehydrogenase 1 [Source:HGNC Symbol;Acc:HGNC:9453]	22	-1
ZNF578	ENSG00000258405	267.355	3.09098	0.140048	22.0709	6.01e-108	1.77e-106	ZNF578	zinc finger protein 578 [Source:HGNC Symbol;Acc:HGNC:26449]	19	1
GPNMB	ENSG00000136235	13156.2	3.08966	0.0588675	52.485	0	0	GPNMB	glycoprotein nmb [Source:HGNC Symbol;Acc:HGNC:4462]	7	1
RPRM	ENSG00000177519	205.595	3.08911	0.182311	16.9442	2.12e-64	3.41e-63	RPRM	reprimo, TP53 dependent G2 arrest mediator homolog [Source:HGNC Symbol;Acc:HGNC:24201]	2	-1
DSG3	ENSG00000134757	62.1557	3.08811	0.270417	11.4198	3.33e-30	2.59e-29	DSG3	desmoglein 3 [Source:HGNC Symbol;Acc:HGNC:3050]	18	1
LHX4	ENSG00000121454	528.623	3.08245	0.100119	30.7878	3.81e-208	3.03e-206	LHX4	LIM homeobox 4 [Source:HGNC Symbol;Acc:HGNC:21734]	1	1
AP001318.2	ENSG00000255062	10.9876	3.08016	0.680781	4.52445	6.06e-06	1.72e-05		novel transcript, antisense to DCPS and TIRAP	11	-1
IGFBP5	ENSG00000115461	123808	3.0793	0.053887	57.1437	0	0	IGFBP5	insulin like growth factor binding protein 5 [Source:HGNC Symbol;Acc:HGNC:5474]	2	-1
FOXF2	ENSG00000137273	1615.23	3.07237	0.0709778	43.2863	0	0	FOXF2	forkhead box F2 [Source:HGNC Symbol;Acc:HGNC:3810]	6	1
RASGRF2-AS1	ENSG00000251450	8.88597	3.06118	0.709894	4.31216	1.62e-05	4.44e-05	RASGRF2-AS1	RASGRF2 antisense RNA 1 [Source:HGNC Symbol;Acc:HGNC:40499]	5	-1
LINC00578	ENSG00000228221	397.179	3.05808	0.116911	26.1574	8.12e-151	3.75e-149	LINC00578	long intergenic non-protein coding RNA 578 [Source:HGNC Symbol;Acc:HGNC:43807]	3	1
RNF223	ENSG00000237330	19.1848	3.05143	0.686309	4.44614	8.74e-06	2.45e-05	RNF223	ring finger protein 223 [Source:HGNC Symbol;Acc:HGNC:40020]	1	-1
C7	ENSG00000112936	6.99999	3.05139	0.88053	3.4654	0.000529435	0.00125675	C7	complement C7 [Source:HGNC Symbol;Acc:HGNC:1346]	5	1
ZFP3	ENSG00000180787	203.086	3.04611	0.156831	19.4229	4.94e-84	1.06e-82	ZFP3	ZFP3 zinc finger protein [Source:HGNC Symbol;Acc:HGNC:12861]	17	1
GRIP2	ENSG00000144596	59.5399	3.04526	0.376226	8.09422	5.76e-16	2.81e-15	GRIP2	glutamate receptor interacting protein 2 [Source:HGNC Symbol;Acc:HGNC:23841]	3	-1
FRAS1	ENSG00000138759	316.28	3.04203	0.139471	21.8112	1.81e-105	5.15e-104	FRAS1	Fraser extracellular matrix complex subunit 1 [Source:HGNC Symbol;Acc:HGNC:19185]	4	1
CD163	ENSG00000177575	46.4323	3.04016	0.303512	10.0166	1.29e-23	8.2e-23	CD163	CD163 molecule [Source:HGNC Symbol;Acc:HGNC:1631]	12	-1
MEPE	ENSG00000152595	11.5192	3.03826	0.710508	4.27618	1.9e-05	5.19e-05	MEPE	matrix extracellular phosphoglycoprotein [Source:HGNC Symbol;Acc:HGNC:13361]	4	1
AC009974.1	ENSG00000272555	8.90385	3.03601	0.849028	3.57586	0.000349074	0.000845933		novel transcript	2	1
FZD9	ENSG00000188763	14.6617	3.03346	0.661926	4.58279	4.59e-06	1.32e-05	FZD9	frizzled class receptor 9 [Source:HGNC Symbol;Acc:HGNC:4047]	7	1
AC012531.5	ENSG00000277129	7.89162	3.02319	0.79352	3.80985	0.000139049	0.000351337			12	1
IGSF11	ENSG00000144847	7.02453	3.02235	0.917382	3.29454	0.000985826	0.00226024	IGSF11	immunoglobulin superfamily member 11 [Source:HGNC Symbol;Acc:HGNC:16669]	3	-1
FRMD3	ENSG00000172159	3690.15	3.02207	0.078315	38.5886	0	0	FRMD3	FERM domain containing 3 [Source:HGNC Symbol;Acc:HGNC:24125]	9	-1
GNRH2	ENSG00000125787	14.11	3.01777	0.622457	4.84816	1.25e-06	3.74e-06	GNRH2	gonadotropin releasing hormone 2 [Source:HGNC Symbol;Acc:HGNC:4420]	20	1
TESPA1	ENSG00000135426	6.32456	3.01486	0.793404	3.79991	0.000144748	0.000365362	TESPA1	thymocyte expressed, positive selection associated 1 [Source:HGNC Symbol;Acc:HGNC:29109]	12	-1
AC012470.1	ENSG00000285587	33.9409	3.01328	0.402928	7.47847	7.52e-14	3.34e-13		novel transcript	10	1
ZNF492	ENSG00000229676	8.08414	3.00957	0.744129	4.04442	5.25e-05	0.000137728	ZNF492	zinc finger protein 492 [Source:HGNC Symbol;Acc:HGNC:23707]	19	1
LAMA2	ENSG00000196569	1232.76	3.00905	0.084875	35.4528	2.63e-275	3.31e-273	LAMA2	laminin subunit alpha 2 [Source:HGNC Symbol;Acc:HGNC:6482]	6	1
AHRR	ENSG00000286169	1088.94	3.00848	0.0855909	35.1495	1.18e-270	1.44e-268	AHRR	aryl-hydrocarbon receptor repressor [Source:HGNC Symbol;Acc:HGNC:346]	5	1
ACHE	ENSG00000087085	14.2601	3.00489	0.953966	3.14989	0.00163333	0.00364783	ACHE	acetylcholinesterase (Cartwright blood group) [Source:HGNC Symbol;Acc:HGNC:108]	7	-1
RASSF2	ENSG00000101265	4784.26	3.00371	0.0524149	57.3065	0	0	RASSF2	Ras association domain family member 2 [Source:HGNC Symbol;Acc:HGNC:9883]	20	-1
AC107419.1	ENSG00000228933	22.5914	3.00287	0.419648	7.15569	8.33e-13	3.52e-12		novel transcript	X	-1
PCDHB7	ENSG00000113212	210.195	3.0022	0.161803	18.5547	7.47e-77	1.44e-75	PCDHB7	protocadherin beta 7 [Source:HGNC Symbol;Acc:HGNC:8692]	5	1
AL122058.1	ENSG00000226308	8.23686	2.99691	0.747292	4.01036	6.06e-05	0.000158476		novel transcript	20	1
LINC01920	ENSG00000236049	11.4939	2.98735	0.788756	3.78741	0.000152224	0.000383642	LINC01920	long intergenic non-protein coding RNA 1920 [Source:HGNC Symbol;Acc:HGNC:52738]	2	-1
BANCR	ENSG00000278910	12.3827	2.9866	0.719833	4.14902	3.34e-05	8.93e-05	BANCR	BRAF-activated non-protein coding RNA [Source:HGNC Symbol;Acc:HGNC:43877]	9	-1
CHST9	ENSG00000154080	18.4708	2.98634	0.564431	5.29089	1.22e-07	3.92e-07	CHST9	carbohydrate sulfotransferase 9 [Source:HGNC Symbol;Acc:HGNC:19898]	18	-1
CYS1	ENSG00000205795	15.8902	2.98614	0.641631	4.65398	3.26e-06	9.44e-06	CYS1	cystin 1 [Source:HGNC Symbol;Acc:HGNC:18525]	2	-1
CHRNA1	ENSG00000138435	206.627	2.98432	0.162507	18.3643	2.54e-75	4.8e-74	CHRNA1	cholinergic receptor nicotinic alpha 1 subunit [Source:HGNC Symbol;Acc:HGNC:1955]	2	-1
AC011447.7	ENSG00000280079	57.4844	2.98308	0.303822	9.81854	9.37e-23	5.8e-22		TEC	19	-1
KLRD1	ENSG00000134539	5.18622	2.97669	0.950014	3.13332	0.00172843	0.00384835	KLRD1	killer cell lectin like receptor D1 [Source:HGNC Symbol;Acc:HGNC:6378]	12	1
WDR72	ENSG00000166415	4.30974	2.96836	1.04128	2.85067	0.00436273	0.00918931	WDR72	WD repeat domain 72 [Source:HGNC Symbol;Acc:HGNC:26790]	15	-1
CXCL12	ENSG00000107562	15.725	2.95976	0.546775	5.41311	6.19e-08	2.03e-07	CXCL12	C-X-C motif chemokine ligand 12 [Source:HGNC Symbol;Acc:HGNC:10672]	10	-1
MCF2L2	ENSG00000053524	107.925	2.95399	0.214293	13.7848	3.15e-43	3.35e-42	MCF2L2	MCF.2 cell line derived transforming sequence-like 2 [Source:HGNC Symbol;Acc:HGNC:30319]	3	-1
SCARF1	ENSG00000074660	19.8936	2.95305	0.500951	5.89489	3.75e-09	1.32e-08	SCARF1	scavenger receptor class F member 1 [Source:HGNC Symbol;Acc:HGNC:16820]	17	-1
LINC00898	ENSG00000205634	6.55416	2.95204	0.972173	3.03654	0.00239309	0.00522553	LINC00898	long intergenic non-protein coding RNA 898 [Source:HGNC Symbol;Acc:HGNC:48581]	22	-1
PDE7B	ENSG00000171408	21.9985	2.94863	0.447138	6.59445	4.27e-11	1.67e-10	PDE7B	phosphodiesterase 7B [Source:HGNC Symbol;Acc:HGNC:8792]	6	1
AC010332.1	ENSG00000277977	4.61585	2.94741	0.969379	3.04051	0.00236178	0.00516265		novel zinc finger pseudogene	19	1
AC144450.1	ENSG00000203635	5.19952	2.94335	1.0354	2.84272	0.0044731	0.00940569		novel transcript	2	-1
ATOH8	ENSG00000168874	75.5814	2.94087	0.307891	9.55166	1.28e-21	7.6e-21	ATOH8	atonal bHLH transcription factor 8 [Source:HGNC Symbol;Acc:HGNC:24126]	2	1
IMPDH1P8	ENSG00000224728	21.6062	2.93958	0.485329	6.05688	1.39e-09	5.03e-09	IMPDH1P8	inosine monophosphate dehydrogenase 1 pseudogene 8 [Source:HGNC Symbol;Acc:HGNC:33963]	3	1
AC013652.1	ENSG00000259345	36.0414	2.93852	0.386583	7.60127	2.93e-14	1.33e-13		novel transcript	15	-1
AP001042.1	ENSG00000205622	5.91253	2.93356	1.01896	2.87897	0.00398978	0.00845229		novel transcript	21	-1
AL133325.3	ENSG00000278041	246.262	2.93167	0.157761	18.5829	4.42e-77	8.54e-76		novel transcript	20	-1
AC006452.1	ENSG00000285904	10.4119	2.91815	0.881385	3.31086	0.000930083	0.00214222		novel transcript	7	1
MACC1	ENSG00000183742	5.84181	2.91679	0.961334	3.03411	0.00241247	0.0052655	MACC1	MET transcriptional regulator MACC1 [Source:HGNC Symbol;Acc:HGNC:30215]	7	-1
NMU	ENSG00000109255	109.604	2.91662	0.209862	13.8978	6.53e-44	7.08e-43	NMU	neuromedin U [Source:HGNC Symbol;Acc:HGNC:7859]	4	-1
PPM1H	ENSG00000111110	727.601	2.91031	0.0987932	29.4586	9.77e-191	6.82e-189	PPM1H	protein phosphatase, Mg2+/Mn2+ dependent 1H [Source:HGNC Symbol;Acc:HGNC:18583]	12	-1
NEXN	ENSG00000162614	3055.61	2.90856	0.0563789	51.5895	0	0	NEXN	nexilin F-actin binding protein [Source:HGNC Symbol;Acc:HGNC:29557]	1	1
AL035701.1	ENSG00000231769	18.5049	2.90448	0.523573	5.54741	2.9e-08	9.7e-08		novel transcript	6	-1
LINC01825	ENSG00000223466	12.8635	2.89898	0.55841	5.19149	2.09e-07	6.62e-07	LINC01825	long intergenic non-protein coding RNA 1825 [Source:HGNC Symbol;Acc:HGNC:52631]	2	1
CAMKV	ENSG00000164076	83.124	2.8984	0.362719	7.99075	1.34e-15	6.43e-15	CAMKV	CaM kinase like vesicle associated [Source:HGNC Symbol;Acc:HGNC:28788]	3	-1
BMP6	ENSG00000153162	306.504	2.89703	0.147376	19.6574	5e-86	1.09e-84	BMP6	bone morphogenetic protein 6 [Source:HGNC Symbol;Acc:HGNC:1073]	6	1
ANKRD30B	ENSG00000180777	351.516	2.89188	0.128184	22.5605	1.06e-112	3.32e-111	ANKRD30B	ankyrin repeat domain 30B [Source:HGNC Symbol;Acc:HGNC:24165]	18	1
PCP4L1	ENSG00000248485	188.073	2.88117	0.14989	19.2219	2.43e-82	5.02e-81	PCP4L1	Purkinje cell protein 4 like 1 [Source:HGNC Symbol;Acc:HGNC:20448]	1	1
TCF7L1	ENSG00000152284	78.6521	2.87825	0.263857	10.9084	1.05e-27	7.59e-27	TCF7L1	transcription factor 7 like 1 [Source:HGNC Symbol;Acc:HGNC:11640]	2	1
PPARGC1A	ENSG00000109819	2754.74	2.87749	0.0747989	38.4697	0	0	PPARGC1A	PPARG coactivator 1 alpha [Source:HGNC Symbol;Acc:HGNC:9237]	4	-1
CA2	ENSG00000104267	133.021	2.87666	0.175429	16.3979	1.98e-60	2.97e-59	CA2	carbonic anhydrase 2 [Source:HGNC Symbol;Acc:HGNC:1373]	8	1
RYR2	ENSG00000198626	21.5524	2.86665	0.500073	5.73247	9.9e-09	3.4e-08	RYR2	ryanodine receptor 2 [Source:HGNC Symbol;Acc:HGNC:10484]	1	1
FSTL5	ENSG00000168843	7.73694	2.86158	0.766949	3.73112	0.000190629	0.000474546	FSTL5	follistatin like 5 [Source:HGNC Symbol;Acc:HGNC:21386]	4	-1
RGMA	ENSG00000182175	5.59081	2.86124	0.898236	3.1854	0.00144554	0.00325028	RGMA	repulsive guidance molecule BMP co-receptor a [Source:HGNC Symbol;Acc:HGNC:30308]	15	-1
PGM5P2	ENSG00000277778	54.5349	2.86121	0.320525	8.92663	4.39e-19	2.4e-18	PGM5P2	phosphoglucomutase 5 pseudogene 2 [Source:HGNC Symbol;Acc:HGNC:18965]	9	-1
OVCH2	ENSG00000183378	30.7619	2.86055	0.378218	7.56323	3.93e-14	1.77e-13	OVCH2	ovochymase 2 (gene/pseudogene) [Source:HGNC Symbol;Acc:HGNC:29970]	11	-1
LZTS1	ENSG00000061337	1714.57	2.85838	0.0850414	33.6116	1.13e-247	1.17e-245	LZTS1	leucine zipper tumor suppressor 1 [Source:HGNC Symbol;Acc:HGNC:13861]	8	-1
TMPRSS2	ENSG00000184012	26.8662	2.85771	0.529453	5.39747	6.76e-08	2.21e-07	TMPRSS2	transmembrane serine protease 2 [Source:HGNC Symbol;Acc:HGNC:11876]	21	-1
DCDC2	ENSG00000146038	64.9046	2.85645	0.257523	11.092	1.37e-28	1.02e-27	DCDC2	doublecortin domain containing 2 [Source:HGNC Symbol;Acc:HGNC:18141]	6	-1
COL24A1	ENSG00000171502	75.7472	2.85387	0.254022	11.2347	2.75e-29	2.08e-28	COL24A1	collagen type XXIV alpha 1 chain [Source:HGNC Symbol;Acc:HGNC:20821]	1	-1
PLA2G7	ENSG00000146070	5.46411	2.8532	0.921861	3.09505	0.00196781	0.00434278	PLA2G7	phospholipase A2 group VII [Source:HGNC Symbol;Acc:HGNC:9040]	6	-1
SPON2	ENSG00000159674	91.7581	2.85158	0.317501	8.98134	2.68e-19	1.47e-18	SPON2	spondin 2 [Source:HGNC Symbol;Acc:HGNC:11253]	4	-1
SORL1	ENSG00000137642	13.4546	2.85157	0.770538	3.70075	0.000214961	0.000532367	SORL1	sortilin related receptor 1 [Source:HGNC Symbol;Acc:HGNC:11185]	11	1
SIPA1L2	ENSG00000116991	4044.08	2.84406	0.0550945	51.6215	0	0	SIPA1L2	signal induced proliferation associated 1 like 2 [Source:HGNC Symbol;Acc:HGNC:23800]	1	-1
AC020928.1	ENSG00000267260	95.1451	2.84386	0.298344	9.53214	1.54e-21	9.13e-21		uncharacterized LOC728485 [Source:NCBI gene;Acc:728485]	19	1
RTL3	ENSG00000179300	48.1204	2.83729	0.295585	9.59889	8.08e-22	4.85e-21	RTL3	retrotransposon Gag like 3 [Source:HGNC Symbol;Acc:HGNC:22997]	X	-1
ZNF90	ENSG00000213988	332.247	2.8371	0.136059	20.8519	1.46e-96	3.75e-95	ZNF90	zinc finger protein 90 [Source:HGNC Symbol;Acc:HGNC:13165]	19	1
KALRN	ENSG00000160145	659.271	2.83681	0.0915002	31.0033	4.86e-211	3.99e-209	KALRN	kalirin RhoGEF kinase [Source:HGNC Symbol;Acc:HGNC:4814]	3	1
LIMS2	ENSG00000072163	112.934	2.83446	0.255993	11.0724	1.71e-28	1.26e-27	LIMS2	LIM zinc finger domain containing 2 [Source:HGNC Symbol;Acc:HGNC:16084]	2	-1
SLC5A12	ENSG00000148942	22.9977	2.82789	0.441906	6.3993	1.56e-10	5.92e-10	SLC5A12	solute carrier family 5 member 12 [Source:HGNC Symbol;Acc:HGNC:28750]	11	-1
AL121994.1	ENSG00000233419	8.33006	2.82544	0.883042	3.19966	0.00137588	0.00310445		interferon induced transmembrane protein pseudogene	1	-1
IGF1	ENSG00000017427	120.462	2.82209	0.192516	14.659	1.18e-48	1.42e-47	IGF1	insulin like growth factor 1 [Source:HGNC Symbol;Acc:HGNC:5464]	12	-1
SOX7	ENSG00000171056	5.50458	2.82086	0.892022	3.16232	0.00156519	0.00350457	SOX7	SRY-box 7 [Source:HGNC Symbol;Acc:HGNC:18196]	8	-1
MIR3142HG	ENSG00000253522	18.3994	2.82025	0.603915	4.66994	3.01e-06	8.77e-06	MIR3142HG	MIR3142 host gene [Source:HGNC Symbol;Acc:HGNC:51944]	5	1
SUGCT	ENSG00000175600	508.975	2.81983	0.106448	26.4902	1.26e-154	6.1e-153	SUGCT	succinyl-CoA:glutarate-CoA transferase [Source:HGNC Symbol;Acc:HGNC:16001]	7	1
F13A1	ENSG00000124491	155.24	2.81707	0.161891	17.401	8.11e-68	1.37e-66	F13A1	coagulation factor XIII A chain [Source:HGNC Symbol;Acc:HGNC:3531]	6	-1
SPAG17	ENSG00000155761	8.1465	2.81068	0.874147	3.21534	0.00130292	0.00294739	SPAG17	sperm associated antigen 17 [Source:HGNC Symbol;Acc:HGNC:26620]	1	-1
PMS2P2	ENSG00000278416	13.0928	2.8077	0.56885	4.93575	7.98e-07	2.43e-06	PMS2P2	PMS1 homolog 2, mismatch repair system component pseudogene 2 [Source:HGNC Symbol;Acc:HGNC:9127]	7	-1
SHROOM4	ENSG00000158352	251.979	2.79602	0.163402	17.1113	1.22e-65	2.01e-64	SHROOM4	shroom family member 4 [Source:HGNC Symbol;Acc:HGNC:29215]	X	-1
KCNH1-IT1	ENSG00000234233	26.7865	2.7957	0.455693	6.13505	8.51e-10	3.12e-09	KCNH1-IT1	KCNH1 intronic transcript 1 [Source:HGNC Symbol;Acc:HGNC:41351]	1	-1
AC139426.1	ENSG00000260211	32.3876	2.7947	0.38376	7.28241	3.28e-13	1.41e-12		hyperpolarization activated cyclic nucleotide-gated potassium channel 2 (HCN2) pseudogene	15	-1
MITF	ENSG00000187098	714.532	2.79435	0.099723	28.0211	8.98e-173	5.31e-171	MITF	melanocyte inducing transcription factor [Source:HGNC Symbol;Acc:HGNC:7105]	3	1
FOXD3	ENSG00000187140	9.76573	2.79172	0.705691	3.95601	7.62e-05	0.000197414	FOXD3	forkhead box D3 [Source:HGNC Symbol;Acc:HGNC:3804]	1	1
RAB42	ENSG00000188060	24.6686	2.78959	0.429298	6.49804	8.14e-11	3.13e-10	RAB42	RAB42, member RAS oncogene family [Source:HGNC Symbol;Acc:HGNC:28702]	1	1
ST6GAL2	ENSG00000144057	130.04	2.78807	0.204537	13.6311	2.62e-42	2.74e-41	ST6GAL2	ST6 beta-galactoside alpha-2,6-sialyltransferase 2 [Source:HGNC Symbol;Acc:HGNC:10861]	2	-1
CACNA1I	ENSG00000100346	14.2819	2.78409	0.763967	3.64426	0.000268163	0.000657767	CACNA1I	calcium voltage-gated channel subunit alpha1 I [Source:HGNC Symbol;Acc:HGNC:1396]	22	1
STAP2	ENSG00000178078	52.5637	2.78193	0.313313	8.87906	6.74e-19	3.66e-18	STAP2	signal transducing adaptor family member 2 [Source:HGNC Symbol;Acc:HGNC:30430]	19	-1
AC020661.1	ENSG00000251161	45.0326	2.78139	0.323616	8.59472	8.35e-18	4.36e-17		novel transcript	15	1
CEND1	ENSG00000184524	812.674	2.78114	0.275257	10.1038	5.31e-24	3.42e-23	CEND1	cell cycle exit and neuronal differentiation 1 [Source:HGNC Symbol;Acc:HGNC:24153]	11	-1
SYNGR3	ENSG00000127561	183.406	2.7804	0.172204	16.146	1.21e-58	1.77e-57	SYNGR3	synaptogyrin 3 [Source:HGNC Symbol;Acc:HGNC:11501]	16	1
AL132655.2	ENSG00000268649	9.0849	2.77906	0.829009	3.35227	0.000801516	0.00186162		novel transcript	20	-1
ABCB4	ENSG00000005471	228.911	2.77866	0.154393	17.9973	2.05e-72	3.7e-71	ABCB4	ATP binding cassette subfamily B member 4 [Source:HGNC Symbol;Acc:HGNC:45]	7	-1
FNDC5	ENSG00000160097	991.307	2.77812	0.0965507	28.7737	4.58e-182	2.92e-180	FNDC5	fibronectin type III domain containing 5 [Source:HGNC Symbol;Acc:HGNC:20240]	1	-1
AC008543.1	ENSG00000197332	18.0877	2.77719	0.506733	5.48057	4.24e-08	1.4e-07		novel transcript	19	1
ITGA8	ENSG00000077943	342.085	2.77111	0.129787	21.3513	3.79e-101	1.02e-99	ITGA8	integrin subunit alpha 8 [Source:HGNC Symbol;Acc:HGNC:6144]	10	-1
GLYATL2	ENSG00000156689	93.0171	2.77064	0.219869	12.6013	2.08e-36	1.89e-35	GLYATL2	glycine-N-acyltransferase like 2 [Source:HGNC Symbol;Acc:HGNC:24178]	11	-1
2020-12-01	ENSG00000173077	9.64699	2.76743	0.703049	3.93632	8.27e-05	0.000213693	2020-12-01	deleted in esophageal cancer 1 [Source:HGNC Symbol;Acc:HGNC:23658]	9	1
AC006111.2	ENSG00000263235	13.8867	2.76605	0.526254	5.25612	1.47e-07	4.72e-07		novel transcript, sense overlapping TRAP1	16	-1
RIPOR2	ENSG00000111913	54.4539	2.76592	0.279362	9.90086	4.13e-23	2.58e-22	RIPOR2	RHO family interacting cell polarization regulator 2 [Source:HGNC Symbol;Acc:HGNC:13872]	6	-1
DOK3	ENSG00000146094	404.303	2.76318	0.128805	21.4525	4.33e-102	1.18e-100	DOK3	docking protein 3 [Source:HGNC Symbol;Acc:HGNC:24583]	5	-1
AC027288.3	ENSG00000257894	11.1005	2.7627	0.627627	4.40182	1.07e-05	2.99e-05		novel transcript	12	-1
AC124852.1	ENSG00000248994	22.1275	2.76202	0.419954	6.57697	4.8e-11	1.87e-10		novel transcript	5	1
LINC00355	ENSG00000227674	41.3752	2.75572	0.333477	8.26359	1.41e-16	7.06e-16	LINC00355	long intergenic non-protein coding RNA 355 [Source:HGNC Symbol;Acc:HGNC:27061]	13	-1
ZNF486	ENSG00000256229	397.402	2.7538	0.112521	24.4737	2.81e-132	1.09e-130	ZNF486	zinc finger protein 486 [Source:HGNC Symbol;Acc:HGNC:20807]	19	1
CASC15	ENSG00000272168	462.882	2.75024	0.111152	24.7431	3.68e-135	1.47e-133	CASC15	cancer susceptibility 15 [Source:HGNC Symbol;Acc:HGNC:28245]	6	1
AC092295.2	ENSG00000267309	30.9068	2.74868	0.40956	6.7113	1.93e-11	7.68e-11		novel transcript, antisense to ZNF566	19	1
EID3	ENSG00000255150	13.8104	2.74728	0.580127	4.73566	2.18e-06	6.42e-06	EID3	EP300 interacting inhibitor of differentiation 3 [Source:HGNC Symbol;Acc:HGNC:32961]	12	1
AC010200.1	ENSG00000257803	7.09979	2.74523	0.815618	3.36583	0.000763149	0.00177822		phosphatidylinositol glycan anchor biosynthesis, class A (PIGA) pseudogene	12	1
SMIM17	ENSG00000268182	7.48843	2.73684	0.799731	3.4222	0.000621168	0.00146222	SMIM17	small integral membrane protein 17 [Source:HGNC Symbol;Acc:HGNC:27114]	19	1
PEAK3	ENSG00000188305	8.63873	2.73495	0.894542	3.05738	0.00223284	0.00489603	PEAK3	PEAK family member 3 [Source:HGNC Symbol;Acc:HGNC:24793]	19	-1
AC011477.2	ENSG00000267481	21.4337	2.7247	0.479844	5.67831	1.36e-08	4.64e-08		novel transcript, sense intronic to ZNF506	19	-1
AC104964.4	ENSG00000272505	24.1075	2.72151	0.413728	6.57802	4.77e-11	1.86e-10		novel transcript	8	1
ROR1	ENSG00000185483	108.319	2.71467	0.199598	13.6007	3.97e-42	4.15e-41	ROR1	receptor tyrosine kinase like orphan receptor 1 [Source:HGNC Symbol;Acc:HGNC:10256]	1	1
C6orf163	ENSG00000203872	10.0079	2.71089	0.694564	3.90301	9.5e-05	0.000243885	C6orf163	chromosome 6 open reading frame 163 [Source:HGNC Symbol;Acc:HGNC:21403]	6	1
CDO1	ENSG00000129596	14.0225	2.70943	0.579664	4.67415	2.95e-06	8.6e-06	CDO1	cysteine dioxygenase type 1 [Source:HGNC Symbol;Acc:HGNC:1795]	5	-1
AC098934.1	ENSG00000214796	45.0829	2.70452	0.30491	8.8699	7.32e-19	3.97e-18		tubulin, alpha (TUBA) pseudogene	1	-1
PRR22	ENSG00000212123	50.5158	2.69883	0.386284	6.98665	2.82e-12	1.17e-11	PRR22	proline rich 22 [Source:HGNC Symbol;Acc:HGNC:28354]	19	-1
AC091979.1	ENSG00000254350	45.6384	2.69574	0.324923	8.29655	1.07e-16	5.37e-16		novel transcript	5	1
NANOS1	ENSG00000188613	76.2133	2.69201	0.24991	10.7719	4.67e-27	3.31e-26	NANOS1	nanos C2HC-type zinc finger 1 [Source:HGNC Symbol;Acc:HGNC:23044]	10	1
NR0B1	ENSG00000169297	643.984	2.69198	0.117938	22.8254	2.56e-115	8.28e-114	NR0B1	nuclear receptor subfamily 0 group B member 1 [Source:HGNC Symbol;Acc:HGNC:7960]	X	-1
GPD1	ENSG00000167588	7.07619	2.68594	0.895533	2.99927	0.00270631	0.00586466	GPD1	glycerol-3-phosphate dehydrogenase 1 [Source:HGNC Symbol;Acc:HGNC:4455]	12	1
AC135012.3	ENSG00000268505	5.19777	2.68401	0.942912	2.84652	0.00442006	0.00929971		novel transcript	16	-1
IL34	ENSG00000157368	25.5346	2.67945	0.528262	5.07219	3.93e-07	1.22e-06	IL34	interleukin 34 [Source:HGNC Symbol;Acc:HGNC:28529]	16	1
TRIM36	ENSG00000152503	842.52	2.66668	0.0794227	33.5758	3.78e-247	3.87e-245	TRIM36	tripartite motif containing 36 [Source:HGNC Symbol;Acc:HGNC:16280]	5	-1
USP18	ENSG00000184979	881.58	2.66175	0.0825764	32.2337	5.95e-228	5.39e-226	USP18	ubiquitin specific peptidase 18 [Source:HGNC Symbol;Acc:HGNC:12616]	22	1
TGFB2	ENSG00000092969	4875.44	2.66171	0.0768624	34.6296	9.06e-263	1.06e-260	TGFB2	transforming growth factor beta 2 [Source:HGNC Symbol;Acc:HGNC:11768]	1	1
AC004067.1	ENSG00000273447	12.8388	2.66155	0.6314	4.21531	2.49e-05	6.74e-05		novel transcript, antisense to CASP6	4	1
METTL7A	ENSG00000185432	392.976	2.66107	0.117088	22.7271	2.42e-114	7.71e-113	METTL7A	methyltransferase like 7A [Source:HGNC Symbol;Acc:HGNC:24550]	12	1
AHRR	ENSG00000063438	70.1296	2.65693	0.268545	9.89379	4.43e-23	2.77e-22	AHRR	aryl-hydrocarbon receptor repressor [Source:HGNC Symbol;Acc:HGNC:346]	5	1
RCAN2	ENSG00000172348	144.235	2.65676	0.183354	14.4898	1.41e-47	1.65e-46	RCAN2	regulator of calcineurin 2 [Source:HGNC Symbol;Acc:HGNC:3041]	6	-1
AC009065.1	ENSG00000259780	6.74721	2.65637	0.805618	3.2973	0.000976176	0.00224146		novel transcript	16	-1
PTGFR	ENSG00000122420	258.44	2.65601	0.135196	19.6456	6.31e-86	1.37e-84	PTGFR	prostaglandin F receptor [Source:HGNC Symbol;Acc:HGNC:9600]	1	1
AC092807.3	ENSG00000282057	82.3583	2.65528	0.236474	11.2286	2.95e-29	2.23e-28		novel transcript	1	-1
ZNF43	ENSG00000198521	880.698	2.65391	0.0861125	30.8191	1.46e-208	1.17e-206	ZNF43	zinc finger protein 43 [Source:HGNC Symbol;Acc:HGNC:13109]	19	-1
LMNTD1	ENSG00000152936	15.3465	2.65386	0.512953	5.1737	2.3e-07	7.27e-07	LMNTD1	lamin tail domain containing 1 [Source:HGNC Symbol;Acc:HGNC:26683]	12	-1
RXFP1	ENSG00000171509	44.8507	2.6505	0.314725	8.42164	3.71e-17	1.89e-16	RXFP1	relaxin family peptide receptor 1 [Source:HGNC Symbol;Acc:HGNC:19718]	4	1
GLDC	ENSG00000178445	33.2514	2.64671	0.33623	7.87174	3.5e-15	1.64e-14	GLDC	glycine decarboxylase [Source:HGNC Symbol;Acc:HGNC:4313]	9	-1
AC092127.2	ENSG00000270124	151.936	2.64627	0.173758	15.2296	2.25e-52	2.91e-51		novel transcript	16	-1
BCO2	ENSG00000197580	30.6641	2.646	0.412859	6.40897	1.47e-10	5.57e-10	BCO2	beta-carotene oxygenase 2 [Source:HGNC Symbol;Acc:HGNC:18503]	11	1
RBFADN	ENSG00000261126	10.0679	2.64538	0.800868	3.30314	0.000956082	0.00219819	RBFADN	RBFA downstream neighbor [Source:HGNC Symbol;Acc:HGNC:48591]	18	1
EFHD1	ENSG00000115468	896.445	2.63599	0.0837842	31.4617	2.91e-217	2.47e-215	EFHD1	EF-hand domain family member D1 [Source:HGNC Symbol;Acc:HGNC:29556]	2	1
DIRC3	ENSG00000231672	450.144	2.6317	0.117984	22.3056	3.26e-110	9.98e-109	DIRC3	disrupted in renal carcinoma 3 [Source:HGNC Symbol;Acc:HGNC:17805]	2	-1
LINC00842	ENSG00000285294	30.2357	2.63001	0.379931	6.92232	4.44e-12	1.83e-11	LINC00842	long intergenic non-protein coding RNA 842 [Source:HGNC Symbol;Acc:HGNC:44989]	10	1
ZNF681	ENSG00000196172	169.427	2.62932	0.170751	15.3985	1.67e-53	2.22e-52	ZNF681	zinc finger protein 681 [Source:HGNC Symbol;Acc:HGNC:26457]	19	-1
NOTUM	ENSG00000185269	625.106	2.62704	0.310262	8.46715	2.51e-17	1.29e-16	NOTUM	notum, palmitoleoyl-protein carboxylesterase [Source:HGNC Symbol;Acc:HGNC:27106]	17	-1
SIM2	ENSG00000159263	1495.29	2.62399	0.0668313	39.2629	0	0	SIM2	SIM bHLH transcription factor 2 [Source:HGNC Symbol;Acc:HGNC:10883]	21	1
MCRIP2	ENSG00000172366	575.122	2.62263	0.189936	13.808	2.28e-43	2.44e-42	MCRIP2	MAPK regulated corepressor interacting protein 2 [Source:HGNC Symbol;Acc:HGNC:14142]	16	1
AL022334.1	ENSG00000233388	13.3185	2.62226	0.515839	5.08348	3.71e-07	1.16e-06		tRNA methyltransferase 11 homolog (S. cerevisiae) (TRMT11) pseudogene	22	-1
COL4A1	ENSG00000187498	22050.5	2.62071	0.0605092	43.3108	0	0	COL4A1	collagen type IV alpha 1 chain [Source:HGNC Symbol;Acc:HGNC:2202]	13	-1
AL031673.1	ENSG00000278383	8.58649	2.61945	0.72427	3.61668	0.000298411	0.000728183		novel transcript, antisense to ZNF337	20	1
ANKRD6	ENSG00000135299	16.4241	2.61903	0.495537	5.28525	1.26e-07	4.04e-07	ANKRD6	ankyrin repeat domain 6 [Source:HGNC Symbol;Acc:HGNC:17280]	6	1
EDARADD	ENSG00000186197	178.304	2.61455	0.163843	15.9577	2.52e-57	3.58e-56	EDARADD	EDAR associated death domain [Source:HGNC Symbol;Acc:HGNC:14341]	1	1
AC098934.2	ENSG00000234996	13.6957	2.61098	0.590296	4.42317	9.73e-06	2.72e-05		actin, gamma 1 (ACTG1) pseudogene	1	1
OTULINL	ENSG00000145569	363.082	2.60716	0.117252	22.2355	1.56e-109	4.73e-108	OTULINL	OTU deubiquitinase with linear linkage specificity like [Source:HGNC Symbol;Acc:HGNC:25629]	5	1
APCDD1	ENSG00000154856	179.729	2.6062	0.164791	15.8152	2.45e-56	3.42e-55	APCDD1	APC down-regulated 1 [Source:HGNC Symbol;Acc:HGNC:15718]	18	1
AC090948.3	ENSG00000272529	7.78419	2.59819	0.724723	3.58508	0.000336976	0.000817615		novel transcript, antisense to RFTN1	3	1
ENPEP	ENSG00000138792	28.9573	2.59509	0.412084	6.29748	3.03e-10	1.13e-09	ENPEP	glutamyl aminopeptidase [Source:HGNC Symbol;Acc:HGNC:3355]	4	1
AC096772.1	ENSG00000272851	10.5966	2.59438	0.65706	3.94847	7.87e-05	0.000203419		novel transcript	2	-1
AL049757.1	ENSG00000274717	13.7024	2.5933	0.615225	4.21521	2.5e-05	6.74e-05		ADAM metallopeptidase with thrombospondin type 1 motif, 7 (ADAMTS7) pseudogene	22	-1
AL353743.4	ENSG00000234424	8.02376	2.59105	0.852053	3.04095	0.00235833	0.00515557		kinesin family member 27 (KIF27) pseudogene	9	1
ZNF844	ENSG00000223547	359.083	2.58746	0.120876	21.4059	1.18e-101	3.19e-100	ZNF844	zinc finger protein 844 [Source:HGNC Symbol;Acc:HGNC:25932]	19	1
LINC00426	ENSG00000238121	14.6323	2.58672	0.651514	3.97032	7.18e-05	0.000186314	LINC00426	long intergenic non-protein coding RNA 426 [Source:HGNC Symbol;Acc:HGNC:42761]	13	-1
PI15	ENSG00000137558	26.9337	2.58665	0.437805	5.90823	3.46e-09	1.22e-08	PI15	peptidase inhibitor 15 [Source:HGNC Symbol;Acc:HGNC:8946]	8	1
TSPAN7	ENSG00000156298	106.756	2.5856	0.19849	13.0264	8.66e-39	8.4e-38	TSPAN7	tetraspanin 7 [Source:HGNC Symbol;Acc:HGNC:11854]	X	1
LINC01914	ENSG00000234362	105.734	2.58554	0.231361	11.1753	5.38e-29	4.03e-28	LINC01914	long intergenic non-protein coding RNA 1914 [Source:HGNC Symbol;Acc:HGNC:52733]	2	-1
AL359502.1	ENSG00000226134	12.4345	2.58202	0.649405	3.97598	7.01e-05	0.00018213		novel transcript	13	-1
PLXNA4	ENSG00000221866	1018.25	2.582	0.109251	23.6335	1.74e-123	6.14e-122	PLXNA4	plexin A4 [Source:HGNC Symbol;Acc:HGNC:9102]	7	-1
ANKRD30BP1	ENSG00000175302	22.9139	2.57925	0.414138	6.22799	4.72e-10	1.76e-09	ANKRD30BP1	ankyrin repeat domain 30B pseudogene 1 [Source:HGNC Symbol;Acc:HGNC:19722]	21	-1
MEGF10	ENSG00000145794	239.828	2.57679	0.13603	18.9428	5.07e-80	1.02e-78	MEGF10	multiple EGF like domains 10 [Source:HGNC Symbol;Acc:HGNC:29634]	5	1
LRRC2	ENSG00000163827	14.1564	2.57562	0.607985	4.23632	2.27e-05	6.16e-05	LRRC2	leucine rich repeat containing 2 [Source:HGNC Symbol;Acc:HGNC:14676]	3	-1
NTF3	ENSG00000185652	243.07	2.57311	0.129969	19.7979	3.1e-87	6.93e-86	NTF3	neurotrophin 3 [Source:HGNC Symbol;Acc:HGNC:8023]	12	1
WDR66	ENSG00000158023	444.116	2.57093	0.107349	23.9494	9.38e-127	3.45e-125	WDR66	WD repeat domain 66 [Source:HGNC Symbol;Acc:HGNC:28506]	12	1
AC022075.1	ENSG00000245648	95.0293	2.57004	0.205134	12.5286	5.21e-36	4.7e-35		novel transcript, antisense to KLRK1	12	1
AC005674.2	ENSG00000261490	151.819	2.56941	0.179931	14.2799	2.92e-46	3.33e-45		novel transcript, overlapping WDR1	4	-1
KSR2	ENSG00000171435	15.5231	2.56348	0.487933	5.25376	1.49e-07	4.78e-07	KSR2	kinase suppressor of ras 2 [Source:HGNC Symbol;Acc:HGNC:18610]	12	-1
GATA2	ENSG00000179348	169.57	2.5634	0.181	14.1625	1.56e-45	1.76e-44	GATA2	GATA binding protein 2 [Source:HGNC Symbol;Acc:HGNC:4171]	3	-1
LYG2	ENSG00000185674	11.3443	2.56303	0.674322	3.80089	0.000144176	0.00036403	LYG2	lysozyme g2 [Source:HGNC Symbol;Acc:HGNC:29615]	2	-1
PKP2	ENSG00000057294	1547.97	2.55816	0.0649567	39.3825	0	0	PKP2	plakophilin 2 [Source:HGNC Symbol;Acc:HGNC:9024]	12	-1
ZNF781	ENSG00000196381	13.5406	2.55777	0.538796	4.7472	2.06e-06	6.07e-06	ZNF781	zinc finger protein 781 [Source:HGNC Symbol;Acc:HGNC:26745]	19	-1
FOXE1	ENSG00000178919	156.969	2.55251	0.177736	14.3613	9.05e-47	1.04e-45	FOXE1	forkhead box E1 [Source:HGNC Symbol;Acc:HGNC:3806]	9	1
FOXQ1	ENSG00000164379	207.316	2.55065	0.135317	18.8494	2.97e-79	5.92e-78	FOXQ1	forkhead box Q1 [Source:HGNC Symbol;Acc:HGNC:20951]	6	1
FSIP2-AS1	ENSG00000231646	6.24004	2.55057	0.786081	3.24466	0.0011759	0.00267458	FSIP2-AS1	FSIP2 antisense RNA 1 [Source:HGNC Symbol;Acc:HGNC:40978]	2	-1
INHBC	ENSG00000175189	135.076	2.54794	0.198975	12.8053	1.53e-37	1.44e-36	INHBC	inhibin subunit beta C [Source:HGNC Symbol;Acc:HGNC:6068]	12	1
AC021739.2	ENSG00000259407	7.96615	2.54549	0.699451	3.63927	0.00027341	0.000669566		novel transcript, antisense to AKAP13	15	-1
RHBDL1	ENSG00000103269	57.4126	2.54384	0.354121	7.18353	6.79e-13	2.88e-12	RHBDL1	rhomboid like 1 [Source:HGNC Symbol;Acc:HGNC:10007]	16	1
AC074141.1	ENSG00000283236	36.3406	2.54353	0.37201	6.83728	8.07e-12	3.26e-11		novel zinc finger protein pseudogene	19	-1
CGAS	ENSG00000164430	557.844	2.54327	0.107065	23.7544	9.91e-125	3.56e-123	CGAS	cyclic GMP-AMP synthase [Source:HGNC Symbol;Acc:HGNC:21367]	6	-1
AC004925.1	ENSG00000279419	12.3337	2.5404	0.613538	4.14057	3.46e-05	9.25e-05		tec	7	-1
AL121899.1	ENSG00000226644	5.42505	2.53975	0.874856	2.90305	0.0036955	0.0078607		uncharacterized LOC388780 [Source:NCBI gene;Acc:388780]	20	1
SALL2	ENSG00000165821	64.2316	2.53612	0.247285	10.2559	1.11e-24	7.31e-24	SALL2	spalt like transcription factor 2 [Source:HGNC Symbol;Acc:HGNC:10526]	14	-1
TDRD6	ENSG00000180113	8.45972	2.53342	0.722716	3.50541	0.000455899	0.00108998	TDRD6	tudor domain containing 6 [Source:HGNC Symbol;Acc:HGNC:21339]	6	1
CCN5	ENSG00000064205	28.472	2.52739	0.583782	4.32934	1.5e-05	4.12e-05	CCN5	cellular communication network factor 5 [Source:HGNC Symbol;Acc:HGNC:12770]	20	1
PGBD5	ENSG00000177614	10.6297	2.52325	0.623261	4.04846	5.16e-05	0.000135459	PGBD5	piggyBac transposable element derived 5 [Source:HGNC Symbol;Acc:HGNC:19405]	1	-1
CHRM3	ENSG00000133019	210.415	2.52003	0.149519	16.8543	9.76e-64	1.55e-62	CHRM3	cholinergic receptor muscarinic 3 [Source:HGNC Symbol;Acc:HGNC:1952]	1	1
AP000553.2	ENSG00000272954	13.2271	2.51899	0.605267	4.16178	3.16e-05	8.46e-05		novel transcript, sense intronic to PPIL2	22	1
ASXL3	ENSG00000141431	473.779	2.51838	0.12817	19.6488	5.92e-86	1.29e-84	ASXL3	ASXL transcriptional regulator 3 [Source:HGNC Symbol;Acc:HGNC:29357]	18	1
COL23A1	ENSG00000050767	50.0473	2.51548	0.303788	8.2804	1.23e-16	6.14e-16	COL23A1	collagen type XXIII alpha 1 chain [Source:HGNC Symbol;Acc:HGNC:22990]	5	-1
ZNF878	ENSG00000257446	50.1178	2.51458	0.313685	8.01625	1.09e-15	5.25e-15	ZNF878	zinc finger protein 878 [Source:HGNC Symbol;Acc:HGNC:37246]	19	-1
AC020915.1	ENSG00000267216	36.2459	2.51452	0.3541	7.10117	1.24e-12	5.2e-12		novel transcript	19	1
CA5B	ENSG00000169239	3842.77	2.51412	0.0587079	42.8242	0	0	CA5B	carbonic anhydrase 5B [Source:HGNC Symbol;Acc:HGNC:1378]	X	1
SECTM1	ENSG00000141574	219.799	2.51113	0.19117	13.1356	2.06e-39	2.02e-38	SECTM1	secreted and transmembrane 1 [Source:HGNC Symbol;Acc:HGNC:10707]	17	-1
TMEM178A	ENSG00000152154	21.1457	2.50899	0.538536	4.6589	3.18e-06	9.23e-06	TMEM178A	transmembrane protein 178A [Source:HGNC Symbol;Acc:HGNC:28517]	2	1
PCDHB6	ENSG00000113211	38.0927	2.50881	0.314101	7.98728	1.38e-15	6.61e-15	PCDHB6	protocadherin beta 6 [Source:HGNC Symbol;Acc:HGNC:8691]	5	1
NKX2-2	ENSG00000125820	376.236	2.50878	0.137881	18.1953	5.62e-74	1.04e-72	NKX2-2	NK2 homeobox 2 [Source:HGNC Symbol;Acc:HGNC:7835]	20	-1
KCNH1	ENSG00000143473	383.012	2.506	0.112838	22.2089	2.82e-109	8.47e-108	KCNH1	potassium voltage-gated channel subfamily H member 1 [Source:HGNC Symbol;Acc:HGNC:6250]	1	-1
AC144831.1	ENSG00000261888	61.8871	2.50416	0.278006	9.00759	2.11e-19	1.16e-18		novel transcript	17	1
RNF207	ENSG00000158286	526.799	2.50343	0.112773	22.1988	3.53e-109	1.06e-107	RNF207	ring finger protein 207 [Source:HGNC Symbol;Acc:HGNC:32947]	1	1
ZNF20	ENSG00000132010	19.383	2.50109	0.478734	5.22439	1.75e-07	5.58e-07	ZNF20	zinc finger protein 20 [Source:HGNC Symbol;Acc:HGNC:12992]	19	-1
AC007787.2	ENSG00000279044	6.87749	2.49724	0.823987	3.03067	0.00244008	0.00532198		TEC	19	1
AMZ1	ENSG00000174945	25.3535	2.49316	0.529773	4.70609	2.53e-06	7.39e-06	AMZ1	archaelysin family metallopeptidase 1 [Source:HGNC Symbol;Acc:HGNC:22231]	7	1
AC010615.1	ENSG00000213976	69.2394	2.49099	0.254803	9.77612	1.43e-22	8.78e-22		zinc finger protein pseudogene	19	1
CDKN2B-AS1	ENSG00000240498	221.266	2.49073	0.149707	16.6374	3.74e-62	5.78e-61	CDKN2B-AS1	CDKN2B antisense RNA 1 [Source:HGNC Symbol;Acc:HGNC:34341]	9	1
AP000802.1	ENSG00000247416	13.3751	2.48579	0.525537	4.72999	2.25e-06	6.6e-06		novel transcript, antisense to NCAM1	11	-1
ALS2CL	ENSG00000178038	263.119	2.48536	0.141748	17.5336	7.94e-69	1.36e-67	ALS2CL	ALS2 C-terminal like [Source:HGNC Symbol;Acc:HGNC:20605]	3	-1
IQGAP2	ENSG00000145703	23.4343	2.48267	0.406148	6.11272	9.79e-10	3.58e-09	IQGAP2	IQ motif containing GTPase activating protein 2 [Source:HGNC Symbol;Acc:HGNC:6111]	5	1
REEP1	ENSG00000068615	24.9809	2.48265	0.409423	6.0638	1.33e-09	4.82e-09	REEP1	receptor accessory protein 1 [Source:HGNC Symbol;Acc:HGNC:25786]	2	-1
PAK6	ENSG00000137843	174.773	2.48163	0.199114	12.4633	1.18e-35	1.06e-34	PAK6	p21 (RAC1) activated kinase 6 [Source:HGNC Symbol;Acc:HGNC:16061]	15	1
MYOCD	ENSG00000141052	1185.71	2.48069	0.0843173	29.4209	2.97e-190	2.06e-188	MYOCD	myocardin [Source:HGNC Symbol;Acc:HGNC:16067]	17	1
ACTBP7	ENSG00000185607	21.1931	2.47995	0.458785	5.40548	6.46e-08	2.12e-07	ACTBP7	ACTB pseudogene 7 [Source:HGNC Symbol;Acc:HGNC:140]	15	-1
LINC01348	ENSG00000280587	10.4122	2.47825	0.802	3.09009	0.00200099	0.00441284	LINC01348	long intergenic non-protein coding RNA 1348 [Source:HGNC Symbol;Acc:HGNC:50567]	1	-1
SESN3	ENSG00000149212	626.747	2.4778	0.10906	22.7196	2.87e-114	9.14e-113	SESN3	sestrin 3 [Source:HGNC Symbol;Acc:HGNC:23060]	11	-1
DNM3OS	ENSG00000230630	135.677	2.47575	0.182921	13.5346	9.77e-42	1.01e-40	DNM3OS	DNM3 opposite strand/antisense RNA [Source:HGNC Symbol;Acc:HGNC:41228]	1	-1
NEB	ENSG00000183091	14.7961	2.47542	0.664309	3.72631	0.0001943	0.000483243	NEB	nebulin [Source:HGNC Symbol;Acc:HGNC:7720]	2	-1
PKD1L1	ENSG00000158683	58.4105	2.47221	0.260524	9.48937	2.32e-21	1.37e-20	PKD1L1	polycystin 1 like 1, transient receptor potential channel interacting [Source:HGNC Symbol;Acc:HGNC:18053]	7	-1
PRICKLE1	ENSG00000139174	51.2846	2.47079	0.269664	9.16249	5.07e-20	2.85e-19	PRICKLE1	prickle planar cell polarity protein 1 [Source:HGNC Symbol;Acc:HGNC:17019]	12	-1
C4BPB	ENSG00000123843	15.0725	2.46799	0.571873	4.31562	1.59e-05	4.37e-05	C4BPB	complement component 4 binding protein beta [Source:HGNC Symbol;Acc:HGNC:1328]	1	1
ZNF879	ENSG00000234284	53.6787	2.46695	0.266605	9.2532	2.18e-20	1.24e-19	ZNF879	zinc finger protein 879 [Source:HGNC Symbol;Acc:HGNC:37273]	5	1
KIAA0319	ENSG00000137261	17.0028	2.45989	0.482899	5.094	3.51e-07	1.1e-06	KIAA0319	KIAA0319 [Source:HGNC Symbol;Acc:HGNC:21580]	6	-1
VWF	ENSG00000110799	85.3592	2.45831	0.247521	9.93173	3.03e-23	1.91e-22	VWF	von Willebrand factor [Source:HGNC Symbol;Acc:HGNC:12726]	12	-1
TFCP2L1	ENSG00000115112	3657.19	2.45817	0.0618359	39.7531	0	0	TFCP2L1	transcription factor CP2 like 1 [Source:HGNC Symbol;Acc:HGNC:17925]	2	-1
LTK	ENSG00000062524	96.8177	2.45784	0.260616	9.43087	4.07e-21	2.37e-20	LTK	leukocyte receptor tyrosine kinase [Source:HGNC Symbol;Acc:HGNC:6721]	15	-1
LINC02360	ENSG00000248300	6.44315	2.44733	0.861046	2.84228	0.00447926	0.00941702	LINC02360	long intergenic non-protein coding RNA 2360 [Source:HGNC Symbol;Acc:HGNC:53282]	4	-1
AL121906.2	ENSG00000275223	26.7755	2.44669	0.398964	6.13261	8.64e-10	3.17e-09		novel transcript	20	-1
ZNF763	ENSG00000197054	30.4788	2.44187	0.37586	6.49675	8.21e-11	3.16e-10	ZNF763	zinc finger protein 763 [Source:HGNC Symbol;Acc:HGNC:27614]	19	1
LIMCH1	ENSG00000064042	12416	2.43848	0.0557405	43.747	0	0	LIMCH1	LIM and calponin homology domains 1 [Source:HGNC Symbol;Acc:HGNC:29191]	4	1
LRRC37A4P	ENSG00000214425	19.3215	2.43279	0.467476	5.2041	1.95e-07	6.2e-07	LRRC37A4P	leucine rich repeat containing 37 member A4, pseudogene [Source:HGNC Symbol;Acc:HGNC:25479]	17	-1
IDO1	ENSG00000131203	36.2921	2.43165	0.392885	6.1892	6.05e-10	2.23e-09	IDO1	indoleamine 2,3-dioxygenase 1 [Source:HGNC Symbol;Acc:HGNC:6059]	8	1
MIR1249	ENSG00000221598	15.2227	2.42262	0.577212	4.1971	2.7e-05	7.28e-05	MIR1249	microRNA 1249 [Source:HGNC Symbol;Acc:HGNC:35315]	22	-1
MEST	ENSG00000106484	224.762	2.42025	0.133376	18.146	1.38e-73	2.55e-72	MEST	mesoderm specific transcript [Source:HGNC Symbol;Acc:HGNC:7028]	7	1
KCNJ2	ENSG00000123700	128.019	2.41511	0.178179	13.5544	7.46e-42	7.74e-41	KCNJ2	potassium voltage-gated channel subfamily J member 2 [Source:HGNC Symbol;Acc:HGNC:6263]	17	1
PDGFB	ENSG00000100311	682.607	2.41291	0.0972003	24.8241	4.92e-136	1.98e-134	PDGFB	platelet derived growth factor subunit B [Source:HGNC Symbol;Acc:HGNC:8800]	22	-1
IMPG2	ENSG00000081148	23.8667	2.40554	0.446779	5.38418	7.28e-08	2.37e-07	IMPG2	interphotoreceptor matrix proteoglycan 2 [Source:HGNC Symbol;Acc:HGNC:18362]	3	-1
AL137918.1	ENSG00000279633	12.0053	2.40259	0.695312	3.45542	0.000549445	0.00130224		TEC	14	1
AC137936.2	ENSG00000283511	27.5628	2.40141	0.405182	5.92674	3.09e-09	1.1e-08		novel pseudogene	3	1
USP32P3	ENSG00000189423	53.6022	2.39984	0.279874	8.57471	9.93e-18	5.17e-17	USP32P3	ubiquitin specific peptidase 32 pseudogene 3 [Source:HGNC Symbol;Acc:HGNC:43576]	17	1
BMP3	ENSG00000152785	12.4105	2.39966	0.543214	4.41753	9.98e-06	2.79e-05	BMP3	bone morphogenetic protein 3 [Source:HGNC Symbol;Acc:HGNC:1070]	4	1
SLC43A2	ENSG00000167703	412.402	2.39848	0.11685	20.5261	1.26e-93	3.07e-92	SLC43A2	solute carrier family 43 member 2 [Source:HGNC Symbol;Acc:HGNC:23087]	17	-1
ZNF93	ENSG00000184635	1182.36	2.39299	0.0872101	27.4393	9.32e-166	5.09e-164	ZNF93	zinc finger protein 93 [Source:HGNC Symbol;Acc:HGNC:13169]	19	1
AC097059.2	ENSG00000236098	12.4377	2.39051	0.605846	3.94573	7.96e-05	0.000205644		novel transcript	1	-1
PRTG	ENSG00000166450	238.005	2.39031	0.133171	17.9492	4.87e-72	8.78e-71	PRTG	protogenin [Source:HGNC Symbol;Acc:HGNC:26373]	15	-1
AC025279.1	ENSG00000198106	7.4376	2.38243	0.773349	3.08067	0.00206537	0.00454869		novel transcript	16	1
NAV2	ENSG00000166833	3817.49	2.38177	0.0892644	26.6822	7.58e-157	3.8e-155	NAV2	neuron navigator 2 [Source:HGNC Symbol;Acc:HGNC:15997]	11	1
ZNF630	ENSG00000221994	43.6241	2.38032	0.337661	7.04944	1.8e-12	7.51e-12	ZNF630	zinc finger protein 630 [Source:HGNC Symbol;Acc:HGNC:28855]	X	-1
LINC01535	ENSG00000226686	23.9294	2.37985	0.412629	5.76754	8.04e-09	2.78e-08	LINC01535	long intergenic non-protein coding RNA 1535 [Source:HGNC Symbol;Acc:HGNC:51282]	19	1
RPL23AP81	ENSG00000242748	6.46886	2.37925	0.799821	2.97473	0.00293243	0.00632458	RPL23AP81	ribosomal protein L23a pseudogene 81 [Source:HGNC Symbol;Acc:HGNC:36246]	20	1
CECR7	ENSG00000237438	242.114	2.37387	0.136415	17.4019	7.98e-68	1.35e-66	CECR7	cat eye syndrome chromosome region, candidate 7 [Source:HGNC Symbol;Acc:HGNC:1845]	22	1
AC012313.2	ENSG00000268049	55.1988	2.37325	0.281557	8.42901	3.49e-17	1.78e-16		novel transcript, antisense to ZNF497	19	1
IL7R	ENSG00000168685	7997.37	2.37114	0.050689	46.7782	0	0	IL7R	interleukin 7 receptor [Source:HGNC Symbol;Acc:HGNC:6024]	5	1
AC009549.1	ENSG00000270607	102.283	2.37012	0.218116	10.8663	1.67e-27	1.2e-26		novel transcript	11	-1
ARHGEF37	ENSG00000183111	184.327	2.3693	0.162656	14.5663	4.6e-48	5.45e-47	ARHGEF37	Rho guanine nucleotide exchange factor 37 [Source:HGNC Symbol;Acc:HGNC:34430]	5	1
HOXC11	ENSG00000123388	157.681	2.36831	0.169503	13.9721	2.31e-44	2.53e-43	HOXC11	homeobox C11 [Source:HGNC Symbol;Acc:HGNC:5123]	12	1
AC025265.1	ENSG00000257681	42.814	2.36605	0.322144	7.34469	2.06e-13	8.97e-13		novel transcript, antisense to STAB2	12	-1
NEDD9	ENSG00000111859	2028.13	2.36508	0.0700274	33.7736	4.82e-250	5.06e-248	NEDD9	neural precursor cell expressed, developmentally down-regulated 9 [Source:HGNC Symbol;Acc:HGNC:7733]	6	-1
EP300-AS1	ENSG00000231993	12.4652	2.36368	0.602301	3.92441	8.69e-05	0.00022403	EP300-AS1	EP300 antisense RNA 1 [Source:HGNC Symbol;Acc:HGNC:50504]	22	-1
TNFRSF13C	ENSG00000159958	21.081	2.36281	0.445144	5.30797	1.11e-07	3.58e-07	TNFRSF13C	TNF receptor superfamily member 13C [Source:HGNC Symbol;Acc:HGNC:17755]	22	-1
AL137186.2	ENSG00000232807	42.6158	2.35976	0.340386	6.93261	4.13e-12	1.7e-11		novel transcript, antisense to FBXO18	10	-1
AL590999.1	ENSG00000235033	12.1258	2.35685	0.61161	3.85352	0.000116431	0.000296013		novel transcript	6	-1
GPR55	ENSG00000135898	1310.03	2.35651	0.073913	31.8822	4.71e-223	4.11e-221	GPR55	G protein-coupled receptor 55 [Source:HGNC Symbol;Acc:HGNC:4511]	2	-1
AC005696.1	ENSG00000262050	50.7832	2.3533	0.287283	8.19157	2.58e-16	1.27e-15		novel transcript, antisense to CLUH	17	1
ECHDC2	ENSG00000121310	12.8673	2.35066	0.586388	4.0087	6.11e-05	0.000159493	ECHDC2	enoyl-CoA hydratase domain containing 2 [Source:HGNC Symbol;Acc:HGNC:23408]	1	-1
COL4A2	ENSG00000134871	21722	2.34837	0.0955533	24.5765	2.25e-133	8.79e-132	COL4A2	collagen type IV alpha 2 chain [Source:HGNC Symbol;Acc:HGNC:2203]	13	1
AC096636.1	ENSG00000279333	8.05148	2.34657	0.737066	3.18367	0.00145422	0.00326831		novel transcript	1	1
COL15A1	ENSG00000204291	11680.3	2.34111	0.0470183	49.7915	0	0	COL15A1	collagen type XV alpha 1 chain [Source:HGNC Symbol;Acc:HGNC:2192]	9	1
AL135910.1	ENSG00000272848	18.5017	2.34036	0.493939	4.73816	2.16e-06	6.34e-06		novel transcript	6	-1
RASEF	ENSG00000165105	1031.83	2.33474	0.0886407	26.3394	6.79e-153	3.22e-151	RASEF	RAS and EF-hand domain containing [Source:HGNC Symbol;Acc:HGNC:26464]	9	-1
AP003071.2	ENSG00000261070	172.465	2.33288	0.154513	15.0983	1.66e-51	2.11e-50		novel transcript	11	-1
AL391069.2	ENSG00000237976	39.9605	2.33244	0.318748	7.3175	2.53e-13	1.09e-12		novel transcript	1	1
LPAR6	ENSG00000139679	123.675	2.32873	0.191772	12.1432	6.23e-34	5.32e-33	LPAR6	lysophosphatidic acid receptor 6 [Source:HGNC Symbol;Acc:HGNC:15520]	13	-1
PCDHB10	ENSG00000120324	136.931	2.32223	0.184832	12.564	3.33e-36	3.02e-35	PCDHB10	protocadherin beta 10 [Source:HGNC Symbol;Acc:HGNC:8681]	5	1
RBM24	ENSG00000112183	759.041	2.32077	0.0841014	27.5949	1.28e-167	7.18e-166	RBM24	RNA binding motif protein 24 [Source:HGNC Symbol;Acc:HGNC:21539]	6	1
PPP1R16B	ENSG00000101445	154.702	2.31858	0.160249	14.4686	1.91e-47	2.23e-46	PPP1R16B	protein phosphatase 1 regulatory subunit 16B [Source:HGNC Symbol;Acc:HGNC:15850]	20	1
AL133467.2	ENSG00000258927	139.533	2.31531	0.178145	12.9967	1.28e-38	1.23e-37		novel transcript	14	1
KATNAL2	ENSG00000167216	272.989	2.31298	0.125346	18.4527	4.96e-76	9.49e-75	KATNAL2	katanin catalytic subunit A1 like 2 [Source:HGNC Symbol;Acc:HGNC:25387]	18	1
CD96	ENSG00000153283	50.5691	2.30981	0.282183	8.18551	2.71e-16	1.34e-15	CD96	CD96 molecule [Source:HGNC Symbol;Acc:HGNC:16892]	3	1
AC092794.1	ENSG00000274987	7.47413	2.3096	0.728847	3.16884	0.00153049	0.00343188		novel transcript, antisense to KRAS	12	1
KIAA1614	ENSG00000135835	121.965	2.30765	0.196876	11.7213	9.91e-32	7.97e-31	KIAA1614	KIAA1614 [Source:HGNC Symbol;Acc:HGNC:29327]	1	1
NT5M	ENSG00000205309	92.4847	2.30643	0.239562	9.62771	6.11e-22	3.68e-21	NT5M	5',3'-nucleotidase, mitochondrial [Source:HGNC Symbol;Acc:HGNC:15769]	17	1
SPEF1	ENSG00000101222	25.5069	2.30567	0.504596	4.56934	4.89e-06	1.4e-05	SPEF1	sperm flagellar 1 [Source:HGNC Symbol;Acc:HGNC:15874]	20	-1
FLJ45513	ENSG00000204584	9.80666	2.3052	0.733615	3.14224	0.00167659	0.00373869		uncharacterized LOC729220 [Source:NCBI gene;Acc:729220]	17	1
SEMA3A	ENSG00000075213	3988.44	2.30453	0.0601519	38.3118	0	0	SEMA3A	semaphorin 3A [Source:HGNC Symbol;Acc:HGNC:10723]	7	-1
MAP3K15	ENSG00000180815	9.95047	2.30444	0.67064	3.43618	0.000589969	0.00139326	MAP3K15	mitogen-activated protein kinase kinase kinase 15 [Source:HGNC Symbol;Acc:HGNC:31689]	X	-1
FREM2	ENSG00000150893	149.126	2.30399	0.177951	12.9473	2.43e-38	2.33e-37	FREM2	FRAS1 related extracellular matrix protein 2 [Source:HGNC Symbol;Acc:HGNC:25396]	13	1
LINC02104	ENSG00000271334	91.323	2.30093	0.217936	10.5578	4.67e-26	3.21e-25	LINC02104	long intergenic non-protein coding RNA 2104 [Source:HGNC Symbol;Acc:HGNC:52959]	5	1
TRNP1	ENSG00000253368	144.955	2.30032	0.168397	13.6601	1.76e-42	1.85e-41	TRNP1	TMF1 regulated nuclear protein 1 [Source:HGNC Symbol;Acc:HGNC:34348]	1	1
EFNA1	ENSG00000169242	940.334	2.29569	0.0735595	31.2087	8.13e-214	6.8e-212	EFNA1	ephrin A1 [Source:HGNC Symbol;Acc:HGNC:3221]	1	1
PRDX2	ENSG00000167815	3192.92	2.29304	0.077356	29.6428	4.21e-193	2.96e-191	PRDX2	peroxiredoxin 2 [Source:HGNC Symbol;Acc:HGNC:9353]	19	-1
USP43	ENSG00000154914	150.573	2.29166	0.167983	13.6422	2.25e-42	2.36e-41	USP43	ubiquitin specific peptidase 43 [Source:HGNC Symbol;Acc:HGNC:20072]	17	1
ZNF880	ENSG00000221923	572.101	2.29113	0.0898838	25.49	2.55e-143	1.09e-141	ZNF880	zinc finger protein 880 [Source:HGNC Symbol;Acc:HGNC:37249]	19	1
TRAF5	ENSG00000082512	1883.79	2.28976	0.0752126	30.4438	1.45e-203	1.1e-201	TRAF5	TNF receptor associated factor 5 [Source:HGNC Symbol;Acc:HGNC:12035]	1	1
AC011498.2	ENSG00000267030	16.561	2.28603	0.502024	4.55362	5.27e-06	1.5e-05		novel transcript, antisense to UBXN6	19	1
BDH1	ENSG00000161267	651.747	2.2847	0.089291	25.5871	2.12e-144	9.19e-143	BDH1	3-hydroxybutyrate dehydrogenase 1 [Source:HGNC Symbol;Acc:HGNC:1027]	3	-1
ZNF730	ENSG00000183850	109.116	2.2813	0.219638	10.3867	2.85e-25	1.91e-24	ZNF730	zinc finger protein 730 [Source:HGNC Symbol;Acc:HGNC:32470]	19	1
IRX1	ENSG00000170549	734.556	2.2805	0.194758	11.7094	1.14e-31	9.17e-31	IRX1	iroquois homeobox 1 [Source:HGNC Symbol;Acc:HGNC:14358]	5	1
FOXF1	ENSG00000103241	3514.18	2.27366	0.0702468	32.3667	8.08e-230	7.41e-228	FOXF1	forkhead box F1 [Source:HGNC Symbol;Acc:HGNC:3809]	16	1
SPON1	ENSG00000262655	94.4809	2.26768	0.215194	10.5378	5.78e-26	3.96e-25	SPON1	spondin 1 [Source:HGNC Symbol;Acc:HGNC:11252]	11	1
BMP4	ENSG00000125378	220.839	2.26757	0.144963	15.6424	3.74e-55	5.12e-54	BMP4	bone morphogenetic protein 4 [Source:HGNC Symbol;Acc:HGNC:1071]	14	-1
FOXRED2	ENSG00000100350	1456.5	2.26633	0.0703729	32.2046	1.52e-227	1.37e-225	FOXRED2	FAD dependent oxidoreductase domain containing 2 [Source:HGNC Symbol;Acc:HGNC:26264]	22	-1
AC092279.1	ENSG00000268362	29.2178	2.26489	0.372287	6.08373	1.17e-09	4.27e-09		novel transcript	19	1
AC253536.6	ENSG00000272787	13.0292	2.26292	0.587633	3.85091	0.000117682	0.000299101		novel transcript	22	1
HUS1B	ENSG00000188996	39.5498	2.2612	0.305878	7.3925	1.44e-13	6.32e-13	HUS1B	HUS1 checkpoint clamp component B [Source:HGNC Symbol;Acc:HGNC:16485]	6	-1
STAG3L2	ENSG00000277072	311.066	2.25934	0.131027	17.2434	1.26e-66	2.09e-65	STAG3L2	stromal antigen 3-like 2 (pseudogene) [Source:HGNC Symbol;Acc:HGNC:33886]	7	-1
ITGA4	ENSG00000115232	1980.03	2.25511	0.0727089	31.0156	3.32e-211	2.73e-209	ITGA4	integrin subunit alpha 4 [Source:HGNC Symbol;Acc:HGNC:6140]	2	1
TCN2	ENSG00000185339	218.305	2.25371	0.142172	15.852	1.36e-56	1.91e-55	TCN2	transcobalamin 2 [Source:HGNC Symbol;Acc:HGNC:11653]	22	1
AC090510.2	ENSG00000274403	12.7875	2.25073	0.550626	4.08759	4.36e-05	0.000115191		novel transcript, antisense to CDAN1	15	1
RASSF10	ENSG00000189431	9.73025	2.25046	0.731182	3.07784	0.00208506	0.00458958	RASSF10	Ras association domain family member 10 [Source:HGNC Symbol;Acc:HGNC:33984]	11	1
THSD7A	ENSG00000005108	66.7153	2.24696	0.247517	9.07801	1.11e-19	6.14e-19	THSD7A	thrombospondin type 1 domain containing 7A [Source:HGNC Symbol;Acc:HGNC:22207]	7	-1
CYP39A1	ENSG00000146233	343.463	2.24667	0.109595	20.4997	2.17e-93	5.27e-92	CYP39A1	cytochrome P450 family 39 subfamily A member 1 [Source:HGNC Symbol;Acc:HGNC:17449]	6	-1
ELOVL2	ENSG00000197977	26.9716	2.24316	0.482631	4.64778	3.36e-06	9.72e-06	ELOVL2	ELOVL fatty acid elongase 2 [Source:HGNC Symbol;Acc:HGNC:14416]	6	-1
AC131532.1	ENSG00000258815	14.0645	2.24313	0.525715	4.26683	1.98e-05	5.4e-05		novel transcript	12	1
C5orf38	ENSG00000186493	154.538	2.23951	0.23809	9.40617	5.15e-21	2.99e-20	C5orf38	chromosome 5 open reading frame 38 [Source:HGNC Symbol;Acc:HGNC:24226]	5	1
AC025183.1	ENSG00000249116	9.15556	2.23731	0.7099	3.15158	0.00162389	0.0036284		novel transcript, antisense to IRX4	5	1
AL645728.2	ENSG00000284740	8.18304	2.23646	0.709355	3.15281	0.0016171	0.00361388		ATPase family, AAA domain containing 3C (ATAD3C) pseudogene	1	1
ESR2	ENSG00000140009	152.363	2.23588	0.183429	12.1894	3.54e-34	3.05e-33	ESR2	estrogen receptor 2 [Source:HGNC Symbol;Acc:HGNC:3468]	14	-1
FOXD3-AS1	ENSG00000230798	25.9207	2.23251	0.399934	5.5822	2.37e-08	7.98e-08	FOXD3-AS1	FOXD3 antisense RNA 1 [Source:HGNC Symbol;Acc:HGNC:40241]	1	-1
AC022154.1	ENSG00000268093	7.2995	2.23239	0.736969	3.02915	0.00245239	0.00534457		novel transcript, antisense to SPHK2	19	-1
JAKMIP2-AS1	ENSG00000280780	13.3691	2.2241	0.583573	3.81118	0.000138307	0.000349572	JAKMIP2-AS1	JAKMIP2 antisense RNA 1 [Source:HGNC Symbol;Acc:HGNC:27203]	5	1
F2R	ENSG00000181104	4932.19	2.2236	0.0474122	46.8992	0	0	F2R	coagulation factor II thrombin receptor [Source:HGNC Symbol;Acc:HGNC:3537]	5	1
CPNE4	ENSG00000196353	11.81	2.22189	0.62095	3.57821	0.000345959	0.000838714	CPNE4	copine 4 [Source:HGNC Symbol;Acc:HGNC:2317]	3	-1
GDNF	ENSG00000168621	2165.11	2.22149	0.0513686	43.2462	0	0	GDNF	glial cell derived neurotrophic factor [Source:HGNC Symbol;Acc:HGNC:4232]	5	-1
MUC19	ENSG00000205592	824.919	2.22103	0.0918891	24.1707	4.52e-129	1.7e-127	MUC19	mucin 19, oligomeric [Source:HGNC Symbol;Acc:HGNC:14362]	12	1
VIPR2	ENSG00000106018	1064.25	2.21907	0.0751094	29.5445	7.74e-192	5.42e-190	VIPR2	vasoactive intestinal peptide receptor 2 [Source:HGNC Symbol;Acc:HGNC:12695]	7	-1
ZNF850	ENSG00000267041	943.289	2.21831	0.0921533	24.0719	4.92e-128	1.83e-126	ZNF850	zinc finger protein 850 [Source:HGNC Symbol;Acc:HGNC:27994]	19	-1
TNFSF12	ENSG00000239697	57.1031	2.21704	0.270607	8.19283	2.55e-16	1.26e-15	TNFSF12	TNF superfamily member 12 [Source:HGNC Symbol;Acc:HGNC:11927]	17	1
AC007191.1	ENSG00000279407	191.5	2.21623	0.16385	13.526	1.1e-41	1.13e-40		TEC	19	-1
SLC12A7	ENSG00000113504	14781.4	2.21572	0.102883	21.5363	7.12e-103	1.96e-101	SLC12A7	solute carrier family 12 member 7 [Source:HGNC Symbol;Acc:HGNC:10915]	5	-1
AC036108.3	ENSG00000261616	11.6746	2.21434	0.623852	3.54947	0.000386007	0.000930756		novel transcript, antisense to TTC23	15	1
CA3-AS1	ENSG00000253549	8.30387	2.20657	0.657386	3.35658	0.000789137	0.0018346	CA3-AS1	CA3 antisense RNA 1 [Source:HGNC Symbol;Acc:HGNC:51657]	8	-1
STOX2	ENSG00000173320	258.736	2.20243	0.14478	15.2123	2.93e-52	3.77e-51	STOX2	storkhead box 2 [Source:HGNC Symbol;Acc:HGNC:25450]	4	1
PLXNA2	ENSG00000076356	1941.25	2.1968	0.0595623	36.8824	8.86e-298	1.3e-295	PLXNA2	plexin A2 [Source:HGNC Symbol;Acc:HGNC:9100]	1	-1
AL359921.2	ENSG00000273058	30.8147	2.19652	0.328305	6.69049	2.22e-11	8.83e-11		novel transcript	1	-1
ZNF682	ENSG00000197124	400.349	2.19609	0.107855	20.3616	3.67e-92	8.79e-91	ZNF682	zinc finger protein 682 [Source:HGNC Symbol;Acc:HGNC:28857]	19	-1
SYNM	ENSG00000182253	1383.19	2.1957	0.0820843	26.7493	1.26e-157	6.4e-156	SYNM	synemin [Source:HGNC Symbol;Acc:HGNC:24466]	15	1
FEZF1	ENSG00000128610	86.8173	2.19531	0.223855	9.80683	1.05e-22	6.5e-22	FEZF1	FEZ family zinc finger 1 [Source:HGNC Symbol;Acc:HGNC:22788]	7	-1
CFHR1	ENSG00000244414	9.49977	2.19453	0.666465	3.29279	0.000991998	0.00227317	CFHR1	complement factor H related 1 [Source:HGNC Symbol;Acc:HGNC:4888]	1	1
BAMBI	ENSG00000095739	4338.66	2.19266	0.0726061	30.1995	2.41e-200	1.78e-198	BAMBI	BMP and activin membrane bound inhibitor [Source:HGNC Symbol;Acc:HGNC:30251]	10	1
RRN3P1	ENSG00000248124	35.9815	2.18932	0.35367	6.19029	6.01e-10	2.22e-09	RRN3P1	RRN3 homolog, RNA polymerase I transcription factor pseudogene 1 [Source:HGNC Symbol;Acc:HGNC:30548]	16	-1
PLAAT5	ENSG00000168004	124.133	2.18622	0.180672	12.1005	1.05e-33	8.9e-33	PLAAT5	phospholipase A and acyltransferase 5 [Source:HGNC Symbol;Acc:HGNC:24978]	11	-1
FGD4	ENSG00000139132	534.224	2.1823	0.138788	15.724	1.04e-55	1.43e-54	FGD4	FYVE, RhoGEF and PH domain containing 4 [Source:HGNC Symbol;Acc:HGNC:19125]	12	1
TRAJ23	ENSG00000211866	8.84364	2.18195	0.69037	3.16056	0.00157468	0.00352487	TRAJ23	T cell receptor alpha joining 23 [Source:HGNC Symbol;Acc:HGNC:12052]	14	1
TF	ENSG00000091513	11.4703	2.18101	0.606008	3.59898	0.000319474	0.000776957	TF	transferrin [Source:HGNC Symbol;Acc:HGNC:11740]	3	1
AL353653.1	ENSG00000234693	25.3613	2.18087	0.450485	4.84116	1.29e-06	3.86e-06		novel transcript	20	1
GBP1	ENSG00000117228	2567.1	2.17972	0.0630507	34.5709	6.92e-262	7.98e-260	GBP1	guanylate binding protein 1 [Source:HGNC Symbol;Acc:HGNC:4182]	1	-1
ZNF415	ENSG00000170954	461.84	2.17844	0.108986	19.9884	6.95e-89	1.6e-87	ZNF415	zinc finger protein 415 [Source:HGNC Symbol;Acc:HGNC:20636]	19	-1
GPR37	ENSG00000170775	213.545	2.17736	0.142868	15.2404	1.91e-52	2.47e-51	GPR37	G protein-coupled receptor 37 [Source:HGNC Symbol;Acc:HGNC:4494]	7	-1
AC012618.3	ENSG00000234773	33.8786	2.17701	0.35334	6.16123	7.22e-10	2.66e-09		novel zinc finger protein pseudogene	19	1
Z92544.2	ENSG00000261659	32.4679	2.17278	0.364574	5.95978	2.53e-09	9.01e-09		novel transcript, antisense to FBXL16	16	1
DAPK2	ENSG00000035664	82.9094	2.17191	0.23127	9.39124	5.93e-21	3.44e-20	DAPK2	death associated protein kinase 2 [Source:HGNC Symbol;Acc:HGNC:2675]	15	-1
AC020951.1	ENSG00000278897	23.4546	2.17134	0.461188	4.70814	2.5e-06	7.32e-06		TEC	19	1
AC244502.1	ENSG00000251002	15.6182	2.16787	0.488987	4.43339	9.28e-06	2.6e-05		novel transcript, antisense to IG_gene_cluster	14	-1
AC011468.5	ENSG00000275055	43.1213	2.16732	0.289237	7.49322	6.72e-14	2.99e-13		novel transcript, antisense to ZNF432	19	1
SLC25A27	ENSG00000153291	260.042	2.16649	0.140144	15.459	6.56e-54	8.75e-53	SLC25A27	solute carrier family 25 member 27 [Source:HGNC Symbol;Acc:HGNC:21065]	6	1
ZNF296	ENSG00000170684	21.5184	2.1663	0.532723	4.06647	4.77e-05	0.000125761	ZNF296	zinc finger protein 296 [Source:HGNC Symbol;Acc:HGNC:15981]	19	-1
AL133467.4	ENSG00000270038	62.7034	2.16472	0.26968	8.02697	9.99e-16	4.82e-15		novel transcript	14	1
AL390726.5	ENSG00000283162	18.7526	2.16339	0.46464	4.65605	3.22e-06	9.36e-06		STRA6-like (Stra6l) pseudogene	9	1
AC090510.3	ENSG00000278769	9.9206	2.16307	0.743322	2.91	0.0036143	0.00769863		novel transcript, antisense to CDAN1	15	1
CENPV	ENSG00000166582	255.326	2.16265	0.125854	17.1838	3.51e-66	5.81e-65	CENPV	centromere protein V [Source:HGNC Symbol;Acc:HGNC:29920]	17	-1
CASQ2	ENSG00000118729	46.3349	2.16262	0.304402	7.10447	1.21e-12	5.08e-12	CASQ2	calsequestrin 2 [Source:HGNC Symbol;Acc:HGNC:1513]	1	-1
AC005332.4	ENSG00000274712	78.4253	2.16237	0.228008	9.48373	2.45e-21	1.44e-20		novel transcript	17	1
PTGER4	ENSG00000171522	356.349	2.15431	0.113269	19.0194	1.18e-80	2.39e-79	PTGER4	prostaglandin E receptor 4 [Source:HGNC Symbol;Acc:HGNC:9596]	5	1
SP8	ENSG00000164651	62.7643	2.15385	0.285882	7.53404	4.92e-14	2.2e-13	SP8	Sp8 transcription factor [Source:HGNC Symbol;Acc:HGNC:19196]	7	-1
AL356056.2	ENSG00000231187	16.4795	2.15319	0.487927	4.41293	1.02e-05	2.85e-05		novel transcript	10	-1
SCN1B	ENSG00000105711	80.2549	2.15297	0.272883	7.88972	3.03e-15	1.43e-14	SCN1B	sodium voltage-gated channel beta subunit 1 [Source:HGNC Symbol;Acc:HGNC:10586]	19	1
LINC00472	ENSG00000233237	193.694	2.15064	0.175889	12.2273	2.22e-34	1.92e-33	LINC00472	long intergenic non-protein coding RNA 472 [Source:HGNC Symbol;Acc:HGNC:21380]	6	-1
MIR570	ENSG00000207650	37.1061	2.14755	0.344708	6.23005	4.66e-10	1.73e-09	MIR570	microRNA 570 [Source:HGNC Symbol;Acc:HGNC:32826]	3	1
AC091965.5	ENSG00000279075	9.85276	2.14731	0.596077	3.6024	0.000315287	0.00076708		TEC	5	1
DMRTA1	ENSG00000176399	409.57	2.14533	0.112568	19.058	5.64e-81	1.15e-79	DMRTA1	DMRT like family A1 [Source:HGNC Symbol;Acc:HGNC:13826]	9	1
AC005224.3	ENSG00000266709	114.087	2.14125	0.178685	11.9834	4.34e-33	3.61e-32		novel transcript	17	1
BX322562.1	ENSG00000273796	42.3794	2.13918	0.355333	6.02022	1.74e-09	6.28e-09		novel transcript	21	-1
PCDHB9	ENSG00000177839	180.333	2.13872	0.139175	15.3671	2.72e-53	3.59e-52	PCDHB9	protocadherin beta 9 [Source:HGNC Symbol;Acc:HGNC:8694]	5	1
AC009093.1	ENSG00000259807	204.358	2.13828	0.152977	13.9778	2.13e-44	2.34e-43		novel transcript	16	-1
MYEF2	ENSG00000104177	256.771	2.13789	0.14123	15.1376	9.15e-52	1.16e-50	MYEF2	myelin expression factor 2 [Source:HGNC Symbol;Acc:HGNC:17940]	15	-1
HOXA13	ENSG00000106031	51.3856	2.13594	0.293353	7.28111	3.31e-13	1.43e-12	HOXA13	homeobox A13 [Source:HGNC Symbol;Acc:HGNC:5102]	7	-1
LINC02012	ENSG00000272989	9.76007	2.13417	0.645661	3.3054	0.000948406	0.00218238	LINC02012	long intergenic non-protein coding RNA 2012 [Source:HGNC Symbol;Acc:HGNC:52847]	3	-1
AL117329.1	ENSG00000224271	160.095	2.1324	0.19201	11.1056	1.18e-28	8.74e-28		novel transcript	22	1
KCNG3	ENSG00000171126	129.36	2.12881	0.176082	12.0899	1.19e-33	1.01e-32	KCNG3	potassium voltage-gated channel modifier subfamily G member 3 [Source:HGNC Symbol;Acc:HGNC:18306]	2	-1
LRP2	ENSG00000081479	13.4952	2.12766	0.567989	3.74595	0.000179709	0.00044868	LRP2	LDL receptor related protein 2 [Source:HGNC Symbol;Acc:HGNC:6694]	2	-1
NTN4	ENSG00000074527	3063.14	2.12689	0.0547101	38.8757	0	0	NTN4	netrin 4 [Source:HGNC Symbol;Acc:HGNC:13658]	12	-1
VN1R1	ENSG00000178201	22.9011	2.12402	0.407882	5.20744	1.91e-07	6.09e-07	VN1R1	vomeronasal 1 receptor 1 [Source:HGNC Symbol;Acc:HGNC:13548]	19	-1
PCDHGB3	ENSG00000262209	20.0098	2.12177	0.424243	5.0013	5.69e-07	1.75e-06	PCDHGB3	protocadherin gamma subfamily B, 3 [Source:HGNC Symbol;Acc:HGNC:8710]	5	1
AC011498.7	ENSG00000280239	89.5785	2.12143	0.208285	10.1852	2.31e-24	1.5e-23		TEC	19	1
AC024084.1	ENSG00000230649	7.78661	2.11999	0.749926	2.82693	0.00469961	0.00985331		novel transcript	7	1
ZNF300	ENSG00000145908	1200.41	2.11827	0.0751685	28.1803	1.02e-174	6.14e-173	ZNF300	zinc finger protein 300 [Source:HGNC Symbol;Acc:HGNC:13091]	5	-1
HERC2P10	ENSG00000259845	24.0294	2.11715	0.423581	4.99821	5.79e-07	1.78e-06	HERC2P10	hect domain and RLD 2 pseudogene 10 [Source:HGNC Symbol;Acc:HGNC:39056]	15	1
LINC01619	ENSG00000257242	31.2114	2.11645	0.360024	5.87864	4.14e-09	1.45e-08	LINC01619	long intergenic non-protein coding RNA 1619 [Source:HGNC Symbol;Acc:HGNC:27409]	12	-1
SLAMF7	ENSG00000026751	30.9701	2.11511	0.378832	5.58324	2.36e-08	7.94e-08	SLAMF7	SLAM family member 7 [Source:HGNC Symbol;Acc:HGNC:21394]	1	1
COQ8A	ENSG00000163050	849.926	2.11481	0.0913826	23.1424	1.74e-118	5.76e-117	COQ8A	coenzyme Q8A [Source:HGNC Symbol;Acc:HGNC:16812]	1	1
TIAM2	ENSG00000146426	1061.14	2.1122	0.0776097	27.2157	4.24e-163	2.26e-161	TIAM2	T cell lymphoma invasion and metastasis 2 [Source:HGNC Symbol;Acc:HGNC:11806]	6	1
CNNM1	ENSG00000119946	184.797	2.11165	0.170495	12.3854	3.14e-35	2.77e-34	CNNM1	cyclin and CBS domain divalent metal cation transport mediator 1 [Source:HGNC Symbol;Acc:HGNC:102]	10	1
DHCR24	ENSG00000116133	24676.8	2.11105	0.0593067	35.5955	1.64e-277	2.13e-275	DHCR24	24-dehydrocholesterol reductase [Source:HGNC Symbol;Acc:HGNC:2859]	1	-1
LINC01534	ENSG00000225975	31.4033	2.11026	0.36576	5.76952	7.95e-09	2.75e-08	LINC01534	long intergenic non-protein coding RNA 1534 [Source:HGNC Symbol;Acc:HGNC:51281]	19	-1
ZNF66	ENSG00000160229	120.935	2.10991	0.221411	9.5294	1.58e-21	9.37e-21	ZNF66	zinc finger protein 66 [Source:HGNC Symbol;Acc:HGNC:13135]	19	1
EYA1	ENSG00000104313	920.939	2.10933	0.0793162	26.594	7.97e-156	3.92e-154	EYA1	EYA transcriptional coactivator and phosphatase 1 [Source:HGNC Symbol;Acc:HGNC:3519]	8	-1
AC093627.5	ENSG00000242474	51.5933	2.10833	0.262009	8.04678	8.5e-16	4.11e-15		novel transcript	7	-1
SAMD10	ENSG00000130590	128.937	2.10702	0.190711	11.0483	2.24e-28	1.65e-27	SAMD10	sterile alpha motif domain containing 10 [Source:HGNC Symbol;Acc:HGNC:16129]	20	-1
ADCY1	ENSG00000164742	6976.87	2.10542	0.0512217	41.1041	0	0	ADCY1	adenylate cyclase 1 [Source:HGNC Symbol;Acc:HGNC:232]	7	1
ZNF44	ENSG00000197857	625.249	2.10329	0.0876718	23.9904	3.5e-127	1.29e-125	ZNF44	zinc finger protein 44 [Source:HGNC Symbol;Acc:HGNC:13110]	19	-1
CYP27B1	ENSG00000111012	2789.89	2.10136	0.0693412	30.3046	9.98e-202	7.5e-200	CYP27B1	cytochrome P450 family 27 subfamily B member 1 [Source:HGNC Symbol;Acc:HGNC:2606]	12	-1
AC006329.1	ENSG00000232445	16.4537	2.09884	0.4849	4.3284	1.5e-05	4.13e-05		novel transcript	7	1
TMEM170B	ENSG00000205269	490.541	2.0974	0.110787	18.9318	6.23e-80	1.25e-78	TMEM170B	transmembrane protein 170B [Source:HGNC Symbol;Acc:HGNC:34244]	6	1
AC080188.2	ENSG00000279384	10.1001	2.09577	0.622852	3.3648	0.000765995	0.00178419		TEC	4	1
NXN	ENSG00000167693	1312.87	2.09563	0.105263	19.9086	3.43e-88	7.78e-87	NXN	nucleoredoxin [Source:HGNC Symbol;Acc:HGNC:18008]	17	-1
DEF6	ENSG00000023892	18.705	2.09392	0.515542	4.06159	4.87e-05	0.000128343	DEF6	DEF6 guanine nucleotide exchange factor [Source:HGNC Symbol;Acc:HGNC:2760]	6	1
KRT17	ENSG00000128422	80487.1	2.09238	0.0966108	21.6579	5.13e-104	1.43e-102	KRT17	keratin 17 [Source:HGNC Symbol;Acc:HGNC:6427]	17	-1
DDTL	ENSG00000099974	29.516	2.0914	0.410919	5.08957	3.59e-07	1.12e-06	DDTL	D-dopachrome tautomerase like [Source:HGNC Symbol;Acc:HGNC:33446]	22	1
AC012313.5	ENSG00000268912	121.536	2.08912	0.201205	10.3831	2.96e-25	1.98e-24		novel transcript	19	-1
PLEKHS1	ENSG00000148735	800.423	2.08893	0.0835048	25.0157	4.13e-138	1.7e-136	PLEKHS1	pleckstrin homology domain containing S1 [Source:HGNC Symbol;Acc:HGNC:26285]	10	1
AC104964.1	ENSG00000253641	6.21053	2.08874	0.73373	2.84674	0.00441692	0.00929391		novel transcript	8	1
RMDN2-AS1	ENSG00000235848	9.28535	2.08851	0.717684	2.91008	0.00361341	0.00769741	RMDN2-AS1	RMDN2 antisense RNA 1 [Source:HGNC Symbol;Acc:HGNC:41150]	2	-1
B4GALNT3	ENSG00000139044	158.963	2.08643	0.185983	11.2184	3.31e-29	2.5e-28	B4GALNT3	beta-1,4-N-acetyl-galactosaminyltransferase 3 [Source:HGNC Symbol;Acc:HGNC:24137]	12	1
GABRA2	ENSG00000151834	8.26845	2.08591	0.693514	3.00774	0.00263197	0.00571364	GABRA2	gamma-aminobutyric acid type A receptor alpha2 subunit [Source:HGNC Symbol;Acc:HGNC:4076]	4	-1
GIPR	ENSG00000010310	337.015	2.08396	0.117875	17.6793	6.05e-70	1.05e-68	GIPR	gastric inhibitory polypeptide receptor [Source:HGNC Symbol;Acc:HGNC:4271]	19	1
CYP1B1	ENSG00000138061	15551.3	2.08294	0.0688835	30.2386	7.36e-201	5.48e-199	CYP1B1	cytochrome P450 family 1 subfamily B member 1 [Source:HGNC Symbol;Acc:HGNC:2597]	2	-1
C20orf204	ENSG00000196421	84.2679	2.0822	0.231795	8.9829	2.64e-19	1.45e-18	C20orf204	chromosome 20 open reading frame 204 [Source:HGNC Symbol;Acc:HGNC:27655]	20	1
AL929236.1	ENSG00000228470	8.80436	2.08008	0.650596	3.1972	0.0013877	0.00312997		novel transcript	1	-1
IRX2	ENSG00000170561	792.958	2.07766	0.0819448	25.3544	8.04e-142	3.41e-140	IRX2	iroquois homeobox 2 [Source:HGNC Symbol;Acc:HGNC:14359]	5	-1
CCNA1	ENSG00000133101	65.8593	2.0768	0.230038	9.02807	1.75e-19	9.65e-19	CCNA1	cyclin A1 [Source:HGNC Symbol;Acc:HGNC:1577]	13	1
ZNF540	ENSG00000171817	73.6704	2.0764	0.237395	8.7466	2.2e-18	1.17e-17	ZNF540	zinc finger protein 540 [Source:HGNC Symbol;Acc:HGNC:25331]	19	1
TRPC3	ENSG00000138741	182.307	2.07207	0.138409	14.9706	1.14e-50	1.43e-49	TRPC3	transient receptor potential cation channel subfamily C member 3 [Source:HGNC Symbol;Acc:HGNC:12335]	4	-1
GNAO1	ENSG00000087258	1387.2	2.07103	0.0675089	30.6779	1.12e-206	8.84e-205	GNAO1	G protein subunit alpha o1 [Source:HGNC Symbol;Acc:HGNC:4389]	16	1
CD24	ENSG00000272398	4114.8	2.07099	0.0621312	33.3326	1.3e-243	1.3e-241	CD24	CD24 molecule [Source:HGNC Symbol;Acc:HGNC:1645]	6	-1
PCDHB13	ENSG00000187372	343.077	2.0705	0.129826	15.9483	2.93e-57	4.15e-56	PCDHB13	protocadherin beta 13 [Source:HGNC Symbol;Acc:HGNC:8684]	5	1
ERC2	ENSG00000187672	42.1395	2.07049	0.300602	6.88779	5.67e-12	2.32e-11	ERC2	ELKS/RAB6-interacting/CAST family member 2 [Source:HGNC Symbol;Acc:HGNC:31922]	3	-1
ZNF493	ENSG00000196268	450.79	2.06847	0.111637	18.5285	1.22e-76	2.33e-75	ZNF493	zinc finger protein 493 [Source:HGNC Symbol;Acc:HGNC:23708]	19	1
VN1R81P	ENSG00000268357	56.1366	2.06824	0.282185	7.32938	2.31e-13	1e-12	VN1R81P	vomeronasal 1 receptor 81 pseudogene [Source:HGNC Symbol;Acc:HGNC:37401]	19	1
PCDHB2	ENSG00000112852	530.068	2.06641	0.101468	20.3651	3.41e-92	8.18e-91	PCDHB2	protocadherin beta 2 [Source:HGNC Symbol;Acc:HGNC:8687]	5	1
SLC25A4	ENSG00000151729	755.353	2.06621	0.0785206	26.3142	1.32e-152	6.21e-151	SLC25A4	solute carrier family 25 member 4 [Source:HGNC Symbol;Acc:HGNC:10990]	4	1
DLK2	ENSG00000171462	10.0617	2.06617	0.661214	3.12481	0.00177921	0.00395031	DLK2	delta like non-canonical Notch ligand 2 [Source:HGNC Symbol;Acc:HGNC:21113]	6	-1
RILP	ENSG00000167705	177.763	2.0657	0.187351	11.0258	2.87e-28	2.11e-27	RILP	Rab interacting lysosomal protein [Source:HGNC Symbol;Acc:HGNC:30266]	17	-1
SORT1	ENSG00000134243	11025.7	2.06086	0.0511747	40.2711	0	0	SORT1	sortilin 1 [Source:HGNC Symbol;Acc:HGNC:11186]	1	-1
WWC1	ENSG00000113645	332.853	2.05972	0.118084	17.4428	3.9e-68	6.62e-67	WWC1	WW and C2 domain containing 1 [Source:HGNC Symbol;Acc:HGNC:29435]	5	1
DRD1	ENSG00000184845	97.6919	2.05897	0.212325	9.69723	3.1e-22	1.89e-21	DRD1	dopamine receptor D1 [Source:HGNC Symbol;Acc:HGNC:3020]	5	-1
SOX11	ENSG00000176887	657.948	2.05871	0.0847178	24.3008	1.92e-130	7.3e-129	SOX11	SRY-box 11 [Source:HGNC Symbol;Acc:HGNC:11191]	2	1
ERG	ENSG00000157554	277.469	2.05677	0.135186	15.2144	2.84e-52	3.66e-51	ERG	ETS transcription factor ERG [Source:HGNC Symbol;Acc:HGNC:3446]	21	-1
HAS3	ENSG00000103044	259.193	2.05545	0.131945	15.5781	1.03e-54	1.39e-53	HAS3	hyaluronan synthase 3 [Source:HGNC Symbol;Acc:HGNC:4820]	16	1
TFAP2C	ENSG00000087510	3767.22	2.05515	0.049215	41.7586	0	0	TFAP2C	transcription factor AP-2 gamma [Source:HGNC Symbol;Acc:HGNC:11744]	20	1
TMEM217	ENSG00000172738	19.8979	2.05395	0.435764	4.71345	2.44e-06	7.14e-06	TMEM217	transmembrane protein 217 [Source:HGNC Symbol;Acc:HGNC:21238]	6	-1
AL451042.2	ENSG00000227959	7.74361	2.05103	0.706894	2.90147	0.00371412	0.00789893		novel transcript	1	1
SYNGR1	ENSG00000100321	1517.01	2.04927	0.0929043	22.0578	8.03e-108	2.35e-106	SYNGR1	synaptogyrin 1 [Source:HGNC Symbol;Acc:HGNC:11498]	22	1
PAPLN	ENSG00000100767	105.591	2.04828	0.236861	8.64763	5.26e-18	2.76e-17	PAPLN	papilin, proteoglycan like sulfated glycoprotein [Source:HGNC Symbol;Acc:HGNC:19262]	14	1
AL049637.2	ENSG00000284700	20.06	2.04785	0.442097	4.63214	3.62e-06	1.05e-05		novel transcript	1	1
AC011451.3	ENSG00000283108	15.6296	2.04707	0.53462	3.82902	0.000128657	0.000326051		novel transcript	19	-1
HMGCS1	ENSG00000112972	7932.1	2.04545	0.0621908	32.8899	3.06e-237	2.93e-235	HMGCS1	3-hydroxy-3-methylglutaryl-CoA synthase 1 [Source:HGNC Symbol;Acc:HGNC:5007]	5	-1
FAM110B	ENSG00000169122	463.783	2.04531	0.10989	18.6123	2.56e-77	4.97e-76	FAM110B	family with sequence similarity 110 member B [Source:HGNC Symbol;Acc:HGNC:28587]	8	1
TINCR	ENSG00000223573	24.8162	2.04487	0.45661	4.47838	7.52e-06	2.12e-05	TINCR	TINCR ubiquitin domain containing [Source:HGNC Symbol;Acc:HGNC:14607]	19	-1
NFIB	ENSG00000147862	3756.03	2.04484	0.0694403	29.4475	1.36e-190	9.44e-189	NFIB	nuclear factor I B [Source:HGNC Symbol;Acc:HGNC:7785]	9	-1
C19orf57	ENSG00000132016	102.728	2.04312	0.191114	10.6906	1.13e-26	7.88e-26	C19orf57	chromosome 19 open reading frame 57 [Source:HGNC Symbol;Acc:HGNC:28153]	19	-1
LINC01730	ENSG00000275491	22.9372	2.04168	0.450288	4.53416	5.78e-06	1.64e-05	LINC01730	long intergenic non-protein coding RNA 1730 [Source:HGNC Symbol;Acc:HGNC:52518]	20	1
GBX2	ENSG00000168505	134.771	2.04162	0.17146	11.9073	1.08e-32	8.94e-32	GBX2	gastrulation brain homeobox 2 [Source:HGNC Symbol;Acc:HGNC:4186]	2	-1
ZNF814	ENSG00000204514	228.877	2.04051	0.13828	14.7563	2.8e-49	3.41e-48	ZNF814	zinc finger protein 814 [Source:HGNC Symbol;Acc:HGNC:33258]	19	-1
PCDH7	ENSG00000169851	1052.32	2.03673	0.0863819	23.5782	6.45e-123	2.26e-121	PCDH7	protocadherin 7 [Source:HGNC Symbol;Acc:HGNC:8659]	4	1
CNTNAP3	ENSG00000106714	111.299	2.03568	0.202411	10.0572	8.54e-24	5.47e-23	CNTNAP3	contactin associated protein like 3 [Source:HGNC Symbol;Acc:HGNC:13834]	9	-1
AC008969.1	ENSG00000176593	513.292	2.02192	0.0982146	20.5867	3.61e-94	8.88e-93		novel transcript, antisense to ZNF606	19	1
EPHA5-AS1	ENSG00000250846	38.5927	2.02185	0.30581	6.61145	3.81e-11	1.49e-10	EPHA5-AS1	EPHA5 antisense RNA 1 [Source:HGNC Symbol;Acc:HGNC:50602]	4	1
AC024230.1	ENSG00000248515	19.8302	2.02089	0.427804	4.72387	2.31e-06	6.79e-06		novel transcript	4	1
KRT17P1	ENSG00000131885	22.5938	2.01719	0.395328	5.10257	3.35e-07	1.05e-06	KRT17P1	keratin 17 pseudogene 1 [Source:HGNC Symbol;Acc:HGNC:6428]	17	-1
ZNF677	ENSG00000197928	757.762	2.0154	0.0886278	22.7401	1.8e-114	5.75e-113	ZNF677	zinc finger protein 677 [Source:HGNC Symbol;Acc:HGNC:28730]	19	-1
SLC14A1	ENSG00000141469	21526.8	2.01364	0.0498928	40.3592	0	0	SLC14A1	solute carrier family 14 member 1 (Kidd blood group) [Source:HGNC Symbol;Acc:HGNC:10918]	18	1
SULF1	ENSG00000137573	193.488	2.01118	0.140299	14.3349	1.32e-46	1.52e-45	SULF1	sulfatase 1 [Source:HGNC Symbol;Acc:HGNC:20391]	8	1
ST6GAL1	ENSG00000073849	51.0442	2.01094	0.295146	6.81338	9.53e-12	3.85e-11	ST6GAL1	ST6 beta-galactoside alpha-2,6-sialyltransferase 1 [Source:HGNC Symbol;Acc:HGNC:10860]	3	1
PROX1	ENSG00000117707	568.574	2.00994	0.134267	14.9698	1.16e-50	1.44e-49	PROX1	prospero homeobox 1 [Source:HGNC Symbol;Acc:HGNC:9459]	1	1
NTRK3	ENSG00000140538	140.357	2.00972	0.171622	11.7102	1.13e-31	9.09e-31	NTRK3	neurotrophic receptor tyrosine kinase 3 [Source:HGNC Symbol;Acc:HGNC:8033]	15	-1
CD226	ENSG00000150637	38.0122	2.00739	0.330088	6.08137	1.19e-09	4.33e-09	CD226	CD226 molecule [Source:HGNC Symbol;Acc:HGNC:16961]	18	-1
CDKN2C	ENSG00000123080	3362.62	2.00736	0.0652336	30.7719	6.23e-208	4.93e-206	CDKN2C	cyclin dependent kinase inhibitor 2C [Source:HGNC Symbol;Acc:HGNC:1789]	1	1
DNM3	ENSG00000197959	1041.59	2.0071	0.0771992	25.9989	5.09e-149	2.31e-147	DNM3	dynamin 3 [Source:HGNC Symbol;Acc:HGNC:29125]	1	1
CARMN	ENSG00000249669	616.594	2.00587	0.121177	16.5532	1.52e-61	2.32e-60	CARMN	cardiac mesoderm enhancer-associated non-coding RNA [Source:HGNC Symbol;Acc:HGNC:42872]	5	1
KRT81	ENSG00000205426	14997.3	2.00338	0.127708	15.6872	1.85e-55	2.54e-54	KRT81	keratin 81 [Source:HGNC Symbol;Acc:HGNC:6458]	12	-1
SLC40A1	ENSG00000138449	160.272	2.00137	0.16084	12.4433	1.52e-35	1.36e-34	SLC40A1	solute carrier family 40 member 1 [Source:HGNC Symbol;Acc:HGNC:10909]	2	-1
APOC1	ENSG00000130208	7.41191	2.00096	0.685106	2.92066	0.00349289	0.00745423	APOC1	apolipoprotein C1 [Source:HGNC Symbol;Acc:HGNC:607]	19	1
TRPV1	ENSG00000196689	239.321	1.99866	0.138051	14.4777	1.68e-47	1.96e-46	TRPV1	transient receptor potential cation channel subfamily V member 1 [Source:HGNC Symbol;Acc:HGNC:12716]	17	-1
NNT	ENSG00000112992	9665.46	1.99825	0.0549409	36.3708	1.23e-289	1.72e-287	NNT	nicotinamide nucleotide transhydrogenase [Source:HGNC Symbol;Acc:HGNC:7863]	5	1
SLC16A10	ENSG00000112394	64.3124	1.99658	0.222861	8.95886	3.28e-19	1.8e-18	SLC16A10	solute carrier family 16 member 10 [Source:HGNC Symbol;Acc:HGNC:17027]	6	1
CHRD	ENSG00000090539	38.3257	1.99632	0.383547	5.20488	1.94e-07	6.18e-07	CHRD	chordin [Source:HGNC Symbol;Acc:HGNC:1949]	3	1
POTEC	ENSG00000183206	140.45	1.99555	0.314973	6.33561	2.36e-10	8.89e-10	POTEC	POTE ankyrin domain family member C [Source:HGNC Symbol;Acc:HGNC:33894]	18	-1
NLRP11	ENSG00000179873	63.6926	1.99126	0.23708	8.39912	4.5e-17	2.29e-16	NLRP11	NLR family pyrin domain containing 11 [Source:HGNC Symbol;Acc:HGNC:22945]	19	-1
GASK1B	ENSG00000164125	1076.63	1.98926	0.0764641	26.0157	3.29e-149	1.49e-147	GASK1B	golgi associated kinase 1B [Source:HGNC Symbol;Acc:HGNC:25312]	4	-1
ARFGEF3	ENSG00000112379	254.1	1.98907	0.142409	13.9673	2.47e-44	2.7e-43	ARFGEF3	ARFGEF family member 3 [Source:HGNC Symbol;Acc:HGNC:21213]	6	1
LINC00665	ENSG00000232677	822.012	1.98668	0.0907224	21.8984	2.69e-106	7.72e-105	LINC00665	long intergenic non-protein coding RNA 665 [Source:HGNC Symbol;Acc:HGNC:44323]	19	-1
FRG1CP	ENSG00000282826	16.4933	1.98559	0.486423	4.08203	4.46e-05	0.000117854	FRG1CP	FSHD region gene 1 family member C, pseudogene [Source:HGNC Symbol;Acc:HGNC:51762]	20	-1
MCCC1	ENSG00000078070	2829.15	1.98488	0.0709251	27.9856	2.43e-172	1.43e-170	MCCC1	methylcrotonoyl-CoA carboxylase 1 [Source:HGNC Symbol;Acc:HGNC:6936]	3	-1
AL138749.1	ENSG00000226798	35.4972	1.9839	0.307187	6.45827	1.06e-10	4.05e-10		putatitive novel transcript	9	-1
MBNL1-AS1	ENSG00000229619	100.606	1.9814	0.195913	10.1137	4.81e-24	3.1e-23	MBNL1-AS1	MBNL1 antisense RNA 1 [Source:HGNC Symbol;Acc:HGNC:44584]	3	-1
CPED1	ENSG00000106034	2309.35	1.97849	0.0771092	25.6583	3.42e-145	1.48e-143	CPED1	cadherin like and PC-esterase domain containing 1 [Source:HGNC Symbol;Acc:HGNC:26159]	7	1
ZNF665	ENSG00000197497	53.7957	1.97767	0.269462	7.33933	2.15e-13	9.33e-13	ZNF665	zinc finger protein 665 [Source:HGNC Symbol;Acc:HGNC:25885]	19	-1
FAXC	ENSG00000146267	960.626	1.97657	0.0795175	24.8571	2.17e-136	8.74e-135	FAXC	failed axon connections homolog, metaxin like GST domain containing [Source:HGNC Symbol;Acc:HGNC:20742]	6	-1
ZNF738	ENSG00000172687	649.261	1.97354	0.115444	17.0953	1.61e-65	2.63e-64	ZNF738	zinc finger protein 738 [Source:HGNC Symbol;Acc:HGNC:32469]	19	1
FGD6	ENSG00000180263	2422.97	1.97025	0.067411	29.2274	8.7e-188	5.83e-186	FGD6	FYVE, RhoGEF and PH domain containing 6 [Source:HGNC Symbol;Acc:HGNC:21740]	12	-1
FOXC1	ENSG00000054598	817.825	1.97003	0.0811149	24.287	2.69e-130	1.02e-128	FOXC1	forkhead box C1 [Source:HGNC Symbol;Acc:HGNC:3800]	6	1
ZNF701	ENSG00000167562	472.15	1.9674	0.102585	19.1783	5.62e-82	1.16e-80	ZNF701	zinc finger protein 701 [Source:HGNC Symbol;Acc:HGNC:25597]	19	1
STAG3L3	ENSG00000174353	67.0221	1.96658	0.235628	8.34614	7.05e-17	3.56e-16	STAG3L3	stromal antigen 3-like 3 (pseudogene) [Source:HGNC Symbol;Acc:HGNC:33845]	7	-1
2020-09-04	ENSG00000108387	193.391	1.96592	0.146885	13.3841	7.49e-41	7.61e-40	2020-09-04	septin 4 [Source:HGNC Symbol;Acc:HGNC:9165]	17	-1
NKX6-1	ENSG00000163623	60.0409	1.96578	0.229827	8.5533	1.2e-17	6.21e-17	NKX6-1	NK6 homeobox 1 [Source:HGNC Symbol;Acc:HGNC:7839]	4	-1
NUAK2	ENSG00000163545	229.515	1.96464	0.147036	13.3617	1.01e-40	1.02e-39	NUAK2	NUAK family kinase 2 [Source:HGNC Symbol;Acc:HGNC:29558]	1	-1
AC012443.2	ENSG00000286207	25.3077	1.96382	0.409624	4.7942	1.63e-06	4.85e-06		novel transcript, antisense to FMNL2	2	-1
RAPGEF4	ENSG00000091428	51.964	1.96338	0.287074	6.83927	7.96e-12	3.22e-11	RAPGEF4	Rap guanine nucleotide exchange factor 4 [Source:HGNC Symbol;Acc:HGNC:16626]	2	1
BSPH1	ENSG00000188334	7.45116	1.96204	0.671179	2.92327	0.00346373	0.00739589	BSPH1	binder of sperm protein homolog 1 [Source:HGNC Symbol;Acc:HGNC:33906]	19	-1
AC048344.4	ENSG00000277342	17.4434	1.96071	0.422646	4.63914	3.5e-06	1.01e-05		novel transcript, sense intronic to BICD1	12	1
MGAT5B	ENSG00000167889	1982.38	1.96044	0.127434	15.384	2.1e-53	2.77e-52	MGAT5B	alpha-1,6-mannosylglycoprotein 6-beta-N-acetylglucosaminyltransferase B [Source:HGNC Symbol;Acc:HGNC:24140]	17	1
GMPR	ENSG00000137198	706.948	1.95898	0.096916	20.2131	7.5e-91	1.77e-89	GMPR	guanosine monophosphate reductase [Source:HGNC Symbol;Acc:HGNC:4376]	6	1
PLCB2	ENSG00000137841	25.717	1.95869	0.437776	4.47419	7.67e-06	2.16e-05	PLCB2	phospholipase C beta 2 [Source:HGNC Symbol;Acc:HGNC:9055]	15	-1
OLR1	ENSG00000173391	46.7732	1.95759	0.263357	7.4332	1.06e-13	4.67e-13	OLR1	oxidized low density lipoprotein receptor 1 [Source:HGNC Symbol;Acc:HGNC:8133]	12	-1
AL357054.2	ENSG00000271727	42.0453	1.9537	0.282347	6.91951	4.53e-12	1.86e-11		novel transcript	6	1
FGF17	ENSG00000158815	15.3089	1.95147	0.571879	3.41239	0.000643969	0.00151242	FGF17	fibroblast growth factor 17 [Source:HGNC Symbol;Acc:HGNC:3673]	8	1
RBM20	ENSG00000203867	1417.83	1.95001	0.0712357	27.374	5.59e-165	3.03e-163	RBM20	RNA binding motif protein 20 [Source:HGNC Symbol;Acc:HGNC:27424]	10	1
ARSG	ENSG00000141337	65.1691	1.94968	0.247311	7.88352	3.18e-15	1.5e-14	ARSG	arylsulfatase G [Source:HGNC Symbol;Acc:HGNC:24102]	17	1
ZNF577	ENSG00000161551	182.915	1.94649	0.15261	12.7547	2.94e-37	2.74e-36	ZNF577	zinc finger protein 577 [Source:HGNC Symbol;Acc:HGNC:28673]	19	-1
CABLES1	ENSG00000134508	1271.17	1.945	0.0813353	23.9134	2.22e-126	8.12e-125	CABLES1	Cdk5 and Abl enzyme substrate 1 [Source:HGNC Symbol;Acc:HGNC:25097]	18	1
KRT17P3	ENSG00000231870	19.258	1.94376	0.415869	4.67396	2.95e-06	8.6e-06	KRT17P3	keratin 17 pseudogene 3 [Source:HGNC Symbol;Acc:HGNC:33697]	17	-1
ZNF256	ENSG00000152454	490.704	1.94343	0.0950888	20.438	7.68e-93	1.86e-91	ZNF256	zinc finger protein 256 [Source:HGNC Symbol;Acc:HGNC:13049]	19	-1
ZNF529-AS1	ENSG00000233527	65.7395	1.94137	0.273127	7.10795	1.18e-12	4.96e-12	ZNF529-AS1	ZNF529 antisense RNA 1 [Source:HGNC Symbol;Acc:HGNC:51275]	19	1
PLCB1	ENSG00000182621	1226.26	1.93954	0.0876509	22.1281	1.7e-108	5.05e-107	PLCB1	phospholipase C beta 1 [Source:HGNC Symbol;Acc:HGNC:15917]	20	1
SHISA7	ENSG00000187902	21.8685	1.93552	0.479135	4.03962	5.35e-05	0.000140491	SHISA7	shisa family member 7 [Source:HGNC Symbol;Acc:HGNC:35409]	19	-1
ZNF605	ENSG00000196458	821.136	1.93436	0.0781681	24.7462	3.41e-135	1.36e-133	ZNF605	zinc finger protein 605 [Source:HGNC Symbol;Acc:HGNC:28068]	12	-1
ZNF442	ENSG00000198342	118.02	1.93359	0.184876	10.4588	1.33e-25	9.02e-25	ZNF442	zinc finger protein 442 [Source:HGNC Symbol;Acc:HGNC:20877]	19	-1
AR	ENSG00000169083	648.336	1.93269	0.103038	18.7572	1.69e-78	3.33e-77	AR	androgen receptor [Source:HGNC Symbol;Acc:HGNC:644]	X	1
UNC5C	ENSG00000182168	696.542	1.93128	0.0928528	20.7994	4.39e-96	1.12e-94	UNC5C	unc-5 netrin receptor C [Source:HGNC Symbol;Acc:HGNC:12569]	4	-1
AL357054.3	ENSG00000271911	40.7353	1.93115	0.344995	5.59761	2.17e-08	7.33e-08		novel transcript	6	1
ZNF582-AS1	ENSG00000267454	34.1483	1.9289	0.337276	5.71905	1.07e-08	3.67e-08	ZNF582-AS1	ZNF582 antisense RNA 1 (head to head) [Source:HGNC Symbol;Acc:HGNC:25213]	19	1
ZNF736	ENSG00000234444	409.734	1.92705	0.103794	18.5661	6.05e-77	1.17e-75	ZNF736	zinc finger protein 736 [Source:HGNC Symbol;Acc:HGNC:32467]	7	1
EPHA5	ENSG00000145242	546.342	1.92646	0.143713	13.4049	5.66e-41	5.76e-40	EPHA5	EPH receptor A5 [Source:HGNC Symbol;Acc:HGNC:3389]	4	-1
NDUFAF5	ENSG00000101247	1201.16	1.92638	0.0675461	28.5194	6.73e-179	4.16e-177	NDUFAF5	NADH:ubiquinone oxidoreductase complex assembly factor 5 [Source:HGNC Symbol;Acc:HGNC:15899]	20	1
ZNF790-AS1	ENSG00000267254	131.224	1.92595	0.173711	11.0871	1.45e-28	1.07e-27	ZNF790-AS1	ZNF790 antisense RNA 1 [Source:HGNC Symbol;Acc:HGNC:27617]	19	1
TXNRD2	ENSG00000184470	1869.6	1.92368	0.0942834	20.4032	1.57e-92	3.78e-91	TXNRD2	thioredoxin reductase 2 [Source:HGNC Symbol;Acc:HGNC:18155]	22	-1
ZNF433-AS1	ENSG00000219665	191.778	1.92294	0.15416	12.4737	1.04e-35	9.29e-35	ZNF433-AS1	ZNF433 and ZNF878 antisense RNA 1 [Source:HGNC Symbol;Acc:HGNC:53776]	19	1
TP73-AS1	ENSG00000227372	421.048	1.92213	0.106623	18.0274	1.19e-72	2.15e-71	TP73-AS1	TP73 antisense RNA 1 [Source:HGNC Symbol;Acc:HGNC:29052]	1	-1
SIK1	ENSG00000142178	317.784	1.92014	0.113534	16.9124	3.64e-64	5.85e-63	SIK1	salt inducible kinase 1 [Source:HGNC Symbol;Acc:HGNC:11142]	21	-1
ELMO1	ENSG00000155849	32.2019	1.91931	0.326756	5.87384	4.26e-09	1.5e-08	ELMO1	engulfment and cell motility 1 [Source:HGNC Symbol;Acc:HGNC:16286]	7	-1
ZNF528	ENSG00000167555	1738.06	1.91618	0.0718733	26.6606	1.35e-156	6.73e-155	ZNF528	zinc finger protein 528 [Source:HGNC Symbol;Acc:HGNC:29384]	19	1
CXADRP3	ENSG00000265766	136.814	1.91449	0.166225	11.5174	1.08e-30	8.48e-30	CXADRP3	CXADR pseudogene 3 [Source:HGNC Symbol;Acc:HGNC:33974]	18	-1
AC008708.1	ENSG00000253357	78.8011	1.91394	0.256401	7.46463	8.35e-14	3.7e-13		novel transcript	5	1
MYLK	ENSG00000065534	7075.45	1.91339	0.0764802	25.0181	3.89e-138	1.6e-136	MYLK	myosin light chain kinase [Source:HGNC Symbol;Acc:HGNC:7590]	3	-1
AP001893.1	ENSG00000254694	12.3646	1.91316	0.609145	3.14073	0.00168527	0.003757		novel transcript	11	-1
CKB	ENSG00000166165	2761.49	1.91258	0.234763	8.14689	3.73e-16	1.83e-15	CKB	creatine kinase B [Source:HGNC Symbol;Acc:HGNC:1991]	14	-1
ZNF608	ENSG00000168916	1498.51	1.91165	0.0759076	25.1839	6.02e-140	2.52e-138	ZNF608	zinc finger protein 608 [Source:HGNC Symbol;Acc:HGNC:29238]	5	-1
PXYLP1	ENSG00000155893	977.904	1.90898	0.0780755	24.4504	4.98e-132	1.92e-130	PXYLP1	2-phosphoxylose phosphatase 1 [Source:HGNC Symbol;Acc:HGNC:26303]	3	1
CDRT1	ENSG00000241322	20.8845	1.90656	0.424214	4.49434	6.98e-06	1.97e-05	CDRT1	CMT1A duplicated region transcript 1 [Source:HGNC Symbol;Acc:HGNC:14379]	17	-1
PPFIA2	ENSG00000139220	150.976	1.90563	0.17588	10.8348	2.35e-27	1.68e-26	PPFIA2	PTPRF interacting protein alpha 2 [Source:HGNC Symbol;Acc:HGNC:9246]	12	-1
ST6GALNAC3	ENSG00000184005	59.0195	1.9047	0.237768	8.01078	1.14e-15	5.49e-15	ST6GALNAC3	ST6 N-acetylgalactosaminide alpha-2,6-sialyltransferase 3 [Source:HGNC Symbol;Acc:HGNC:19343]	1	1
RNF150	ENSG00000170153	1347.67	1.90449	0.0856657	22.2316	1.7e-109	5.15e-108	RNF150	ring finger protein 150 [Source:HGNC Symbol;Acc:HGNC:23138]	4	-1
AC090772.3	ENSG00000265750	18.1161	1.90325	0.540103	3.52387	0.000425291	0.00102094		novel transcript	18	-1
ARHGAP20	ENSG00000137727	18.4442	1.9027	0.488361	3.8961	9.78e-05	0.000250577	ARHGAP20	Rho GTPase activating protein 20 [Source:HGNC Symbol;Acc:HGNC:18357]	11	-1
KNDC1	ENSG00000171798	11.2777	1.9018	0.648063	2.93459	0.00333986	0.00715309	KNDC1	kinase non-catalytic C-lobe domain containing 1 [Source:HGNC Symbol;Acc:HGNC:29374]	10	1
NTM	ENSG00000182667	440.022	1.90101	0.095444	19.9175	2.87e-88	6.53e-87	NTM	neurotrimin [Source:HGNC Symbol;Acc:HGNC:17941]	11	1
SYT14	ENSG00000143469	1132.41	1.90033	0.112787	16.8488	1.07e-63	1.7e-62	SYT14	synaptotagmin 14 [Source:HGNC Symbol;Acc:HGNC:23143]	1	1
AC107952.2	ENSG00000272343	12.3776	1.89965	0.510828	3.71877	0.000200199	0.000497412		novel transcript	8	1
PLEKHA7	ENSG00000166689	1934.59	1.89896	0.0653437	29.0611	1.11e-185	7.3e-184	PLEKHA7	pleckstrin homology domain containing A7 [Source:HGNC Symbol;Acc:HGNC:27049]	11	-1
ZNF875	ENSG00000181666	871.123	1.89887	0.0960664	19.7662	5.82e-87	1.29e-85	ZNF875	zinc finger protein 875 [Source:HGNC Symbol;Acc:HGNC:4928]	19	1
LINC01393	ENSG00000225535	12.2207	1.89886	0.507237	3.74354	0.000181445	0.000452738	LINC01393	long intergenic non-protein coding RNA 1393 [Source:HGNC Symbol;Acc:HGNC:50669]	7	1
SERPINF1	ENSG00000132386	3130.88	1.89706	0.0681836	27.8228	2.3e-170	1.32e-168	SERPINF1	serpin family F member 1 [Source:HGNC Symbol;Acc:HGNC:8824]	17	1
TARID	ENSG00000227954	71.3931	1.89634	0.244753	7.74797	9.34e-15	4.32e-14	TARID	TCF21 antisense RNA inducing promoter demethylation [Source:HGNC Symbol;Acc:HGNC:50506]	6	-1
LINC00052	ENSG00000259527	24.8471	1.89596	0.510848	3.71141	0.000206111	0.00051143	LINC00052	long intergenic non-protein coding RNA 52 [Source:HGNC Symbol;Acc:HGNC:26455]	15	1
DYNC1I1	ENSG00000158560	1233.67	1.89534	0.0857012	22.1157	2.23e-108	6.62e-107	DYNC1I1	dynein cytoplasmic 1 intermediate chain 1 [Source:HGNC Symbol;Acc:HGNC:2963]	7	1
CASC1	ENSG00000118307	41.3287	1.89494	0.313784	6.03898	1.55e-09	5.6e-09	CASC1	cancer susceptibility 1 [Source:HGNC Symbol;Acc:HGNC:29599]	12	-1
AC020915.3	ENSG00000268516	395.937	1.89236	0.111348	16.9951	8.93e-65	1.45e-63		novel transcript, antisense to ZNF544	19	-1
LINC02438	ENSG00000248238	20.3295	1.89154	0.411651	4.59501	4.33e-06	1.24e-05	LINC02438	long intergenic non-protein coding RNA 2438 [Source:HGNC Symbol;Acc:HGNC:53370]	4	-1
KCNE4	ENSG00000152049	1423.88	1.89081	0.0630345	29.9964	1.09e-197	7.94e-196	KCNE4	potassium voltage-gated channel subfamily E regulatory subunit 4 [Source:HGNC Symbol;Acc:HGNC:6244]	2	1
OR7E14P	ENSG00000184669	47.5334	1.89005	0.272371	6.93925	3.94e-12	1.62e-11	OR7E14P	olfactory receptor family 7 subfamily E member 14 pseudogene [Source:HGNC Symbol;Acc:HGNC:8385]	11	1
GRIN1	ENSG00000176884	58.734	1.88771	0.371326	5.08369	3.7e-07	1.15e-06	GRIN1	glutamate ionotropic receptor NMDA type subunit 1 [Source:HGNC Symbol;Acc:HGNC:4584]	9	1
HCP5	ENSG00000206337	18.1155	1.886	0.52281	3.60742	0.000309259	0.000753307	HCP5	HLA complex P5 [Source:HGNC Symbol;Acc:HGNC:21659]	6	1
SCARA3	ENSG00000168077	5117.76	1.8859	0.0715451	26.3596	3.98e-153	1.9e-151	SCARA3	scavenger receptor class A member 3 [Source:HGNC Symbol;Acc:HGNC:19000]	8	1
MTCYBP18	ENSG00000244921	25.6443	1.88568	0.388464	4.85421	1.21e-06	3.63e-06	MTCYBP18	MT-CYB pseudogene 18 [Source:HGNC Symbol;Acc:HGNC:51976]	5	-1
ZNF788P	ENSG00000214189	28.9429	1.88476	0.342796	5.4982	3.84e-08	1.27e-07	ZNF788P	zinc finger family member 788, pseudogene [Source:HGNC Symbol;Acc:HGNC:33112]	19	1
ADAMTS15	ENSG00000166106	1301.27	1.88431	0.0705242	26.7187	2.86e-157	1.44e-155	ADAMTS15	ADAM metallopeptidase with thrombospondin type 1 motif 15 [Source:HGNC Symbol;Acc:HGNC:16305]	11	1
ADRB2	ENSG00000169252	106.094	1.88405	0.188637	9.98773	1.72e-23	1.09e-22	ADRB2	adrenoceptor beta 2 [Source:HGNC Symbol;Acc:HGNC:286]	5	1
TSPAN2	ENSG00000134198	678.415	1.88385	0.0871161	21.6245	1.06e-103	2.92e-102	TSPAN2	tetraspanin 2 [Source:HGNC Symbol;Acc:HGNC:20659]	1	-1
MIR4458HG	ENSG00000247516	452.789	1.88358	0.10418	18.0801	4.58e-73	8.35e-72	MIR4458HG	MIR4458 host gene [Source:HGNC Symbol;Acc:HGNC:49008]	5	1
HGFAC	ENSG00000109758	41.7676	1.8831	0.412294	4.56738	4.94e-06	1.41e-05	HGFAC	HGF activator [Source:HGNC Symbol;Acc:HGNC:4894]	4	1
LPAR1	ENSG00000198121	1651.32	1.8821	0.0752699	25.0046	5.44e-138	2.23e-136	LPAR1	lysophosphatidic acid receptor 1 [Source:HGNC Symbol;Acc:HGNC:3166]	9	-1
ZNF331	ENSG00000130844	1211.97	1.88171	0.0760221	24.7522	2.94e-135	1.17e-133	ZNF331	zinc finger protein 331 [Source:HGNC Symbol;Acc:HGNC:15489]	19	1
TMEM249	ENSG00000261587	14.016	1.87975	0.516222	3.64136	0.000271198	0.000664747	TMEM249	transmembrane protein 249 [Source:HGNC Symbol;Acc:HGNC:44155]	8	-1
PXDN	ENSG00000130508	21774.5	1.87865	0.0586184	32.0488	2.28e-225	2.02e-223	PXDN	peroxidasin [Source:HGNC Symbol;Acc:HGNC:14966]	2	-1
AC025449.1	ENSG00000270558	41.3755	1.87864	0.28034	6.70129	2.07e-11	8.21e-11		chromobox homolog 3 (CBX3) pseudogene	5	-1
HFM1	ENSG00000162669	60.6915	1.87855	0.2602	7.21963	5.21e-13	2.23e-12	HFM1	helicase for meiosis 1 [Source:HGNC Symbol;Acc:HGNC:20193]	1	-1
AL391095.1	ENSG00000224635	36.3264	1.87801	0.326987	5.74337	9.28e-09	3.19e-08		novel transcript	20	-1
HDAC2-AS2	ENSG00000228624	48.3039	1.87779	0.25555	7.34804	2.01e-13	8.76e-13	HDAC2-AS2	HDAC2 and HS3ST5 antisense RNA 2 [Source:HGNC Symbol;Acc:HGNC:43590]	6	1
AC116667.1	ENSG00000271009	16.678	1.8775	0.47867	3.92232	8.77e-05	0.000225936		novel transcript	16	1
IGFBP7	ENSG00000163453	8803.32	1.87532	0.0640299	29.2882	1.46e-188	9.92e-187	IGFBP7	insulin like growth factor binding protein 7 [Source:HGNC Symbol;Acc:HGNC:5476]	4	-1
RFLNB	ENSG00000183688	1718.74	1.87324	0.0689867	27.1536	2.3e-162	1.22e-160	RFLNB	refilin B [Source:HGNC Symbol;Acc:HGNC:28705]	17	-1
CRYAB	ENSG00000109846	19.9624	1.87076	0.51838	3.60886	0.000307543	0.000749425	CRYAB	crystallin alpha B [Source:HGNC Symbol;Acc:HGNC:2389]	11	-1
ZNF132	ENSG00000131849	314.159	1.87069	0.111359	16.7988	2.49e-63	3.91e-62	ZNF132	zinc finger protein 132 [Source:HGNC Symbol;Acc:HGNC:12916]	19	-1
NCAM1	ENSG00000149294	1694.4	1.87061	0.065046	28.7582	7.15e-182	4.55e-180	NCAM1	neural cell adhesion molecule 1 [Source:HGNC Symbol;Acc:HGNC:7656]	11	1
SLC25A25-AS1	ENSG00000234771	234.569	1.87041	0.133247	14.0372	9.23e-45	1.02e-43	SLC25A25-AS1	SLC25A25 antisense RNA 1 [Source:HGNC Symbol;Acc:HGNC:27844]	9	-1
TSPAN32	ENSG00000064201	25.6509	1.87027	0.41574	4.49866	6.84e-06	1.93e-05	TSPAN32	tetraspanin 32 [Source:HGNC Symbol;Acc:HGNC:13410]	11	1
ZSCAN31	ENSG00000235109	760.273	1.87008	0.0766736	24.3902	2.17e-131	8.32e-130	ZSCAN31	zinc finger and SCAN domain containing 31 [Source:HGNC Symbol;Acc:HGNC:14097]	6	-1
C6orf15	ENSG00000204542	24.7239	1.86944	0.40653	4.59852	4.26e-06	1.22e-05	C6orf15	chromosome 6 open reading frame 15 [Source:HGNC Symbol;Acc:HGNC:13927]	6	-1
PLSCR4	ENSG00000114698	539.198	1.86852	0.100423	18.6064	2.85e-77	5.54e-76	PLSCR4	phospholipid scramblase 4 [Source:HGNC Symbol;Acc:HGNC:16497]	3	-1
AP001462.1	ENSG00000269038	27.8985	1.86834	0.370456	5.04337	4.57e-07	1.42e-06		novel transcript	11	1
CRIM1-DT	ENSG00000260025	51.5555	1.86693	0.255036	7.32028	2.47e-13	1.07e-12	CRIM1-DT	CRIM1 divergent transcript [Source:HGNC Symbol;Acc:HGNC:54057]	2	-1
GFRA1	ENSG00000151892	23282.9	1.86331	0.044347	42.0165	0	0	GFRA1	GDNF family receptor alpha 1 [Source:HGNC Symbol;Acc:HGNC:4243]	10	-1
ACAT2	ENSG00000120437	4879.49	1.86239	0.0455273	40.907	0	0	ACAT2	acetyl-CoA acetyltransferase 2 [Source:HGNC Symbol;Acc:HGNC:94]	6	1
ZNF527	ENSG00000189164	430.607	1.86206	0.0940496	19.7987	3.06e-87	6.83e-86	ZNF527	zinc finger protein 527 [Source:HGNC Symbol;Acc:HGNC:29385]	19	1
ST3GAL5	ENSG00000115525	839.344	1.86107	0.0768147	24.228	1.13e-129	4.24e-128	ST3GAL5	ST3 beta-galactoside alpha-2,3-sialyltransferase 5 [Source:HGNC Symbol;Acc:HGNC:10872]	2	-1
ZNF471	ENSG00000196263	439.301	1.85988	0.102721	18.1062	2.85e-73	5.22e-72	ZNF471	zinc finger protein 471 [Source:HGNC Symbol;Acc:HGNC:23226]	19	1
AC011445.2	ENSG00000269246	8.74688	1.85975	0.584863	3.17981	0.00147374	0.00330945		novel transcript	19	-1
AC006213.4	ENSG00000277806	45.577	1.85962	0.284707	6.53171	6.5e-11	2.52e-10		novel transcript, sense intronic to ZNF155	19	1
SLC16A2	ENSG00000147100	7705.76	1.85922	0.0566355	32.8278	2.36e-236	2.25e-234	SLC16A2	solute carrier family 16 member 2 [Source:HGNC Symbol;Acc:HGNC:10923]	X	1
NLGN1	ENSG00000169760	505.019	1.85913	0.0891351	20.8575	1.3e-96	3.35e-95	NLGN1	neuroligin 1 [Source:HGNC Symbol;Acc:HGNC:14291]	3	1
ZNF582	ENSG00000018869	57.8726	1.85859	0.255415	7.27675	3.42e-13	1.47e-12	ZNF582	zinc finger protein 582 [Source:HGNC Symbol;Acc:HGNC:26421]	19	-1
TMEM240	ENSG00000205090	13.3569	1.85793	0.617744	3.0076	0.00263321	0.00571531	TMEM240	transmembrane protein 240 [Source:HGNC Symbol;Acc:HGNC:25186]	1	-1
GUCY1A2	ENSG00000152402	156.199	1.85696	0.179766	10.3299	5.16e-25	3.42e-24	GUCY1A2	guanylate cyclase 1 soluble subunit alpha 2 [Source:HGNC Symbol;Acc:HGNC:4684]	11	-1
AC093535.2	ENSG00000279118	12.128	1.85658	0.54979	3.37689	0.000733098	0.00171193		tec	5	1
AC011346.1	ENSG00000247199	9.9584	1.85656	0.615572	3.016	0.00256136	0.00557069		novel transcript, antisense to SPINK9, SPINK7 and SPINK13	5	-1
LRRTM2	ENSG00000146006	44.3241	1.85347	0.330027	5.61612	1.95e-08	6.6e-08	LRRTM2	leucine rich repeat transmembrane neuronal 2 [Source:HGNC Symbol;Acc:HGNC:19409]	5	-1
CARD16	ENSG00000204397	591.225	1.84977	0.114188	16.1994	5.1e-59	7.48e-58	CARD16	caspase recruitment domain family member 16 [Source:HGNC Symbol;Acc:HGNC:33701]	11	-1
ZNF883	ENSG00000228623	25.7437	1.84938	0.381732	4.84471	1.27e-06	3.8e-06	ZNF883	zinc finger protein 883 [Source:HGNC Symbol;Acc:HGNC:27271]	9	-1
AC137630.4	ENSG00000273211	9.50418	1.84813	0.631885	2.92478	0.00344698	0.00736456		novel transcript, antisense to ARIH2	3	-1
AC138028.6	ENSG00000278341	21.4591	1.8423	0.435062	4.23458	2.29e-05	6.21e-05		novel transcript, antisense to CTU2	16	-1
ZNF625	ENSG00000257591	17.2005	1.8419	0.473094	3.8933	9.89e-05	0.000253246	ZNF625	zinc finger protein 625 [Source:HGNC Symbol;Acc:HGNC:30571]	19	-1
AL035461.2	ENSG00000275632	97.7864	1.83991	0.183786	10.0111	1.36e-23	8.66e-23		novel transcript	20	1
ZNF141	ENSG00000131127	347.733	1.83958	0.12192	15.0883	1.93e-51	2.45e-50	ZNF141	zinc finger protein 141 [Source:HGNC Symbol;Acc:HGNC:12926]	4	1
AL136084.3	ENSG00000270412	21.8891	1.83883	0.389711	4.71845	2.38e-06	6.97e-06		novel transcript, antisense to COL15A1	9	-1
C1QTNF2	ENSG00000145861	45.4814	1.8382	0.28867	6.36781	1.92e-10	7.25e-10	C1QTNF2	C1q and TNF related 2 [Source:HGNC Symbol;Acc:HGNC:14325]	5	-1
IFIT1	ENSG00000185745	618.455	1.83789	0.0953039	19.2846	7.24e-83	1.5e-81	IFIT1	interferon induced protein with tetratricopeptide repeats 1 [Source:HGNC Symbol;Acc:HGNC:5407]	10	1
NLGN4X	ENSG00000146938	1679.42	1.83775	0.0615252	29.87	4.83e-196	3.46e-194	NLGN4X	neuroligin 4 X-linked [Source:HGNC Symbol;Acc:HGNC:14287]	X	-1
SCUBE1	ENSG00000159307	5954.27	1.83669	0.0834085	22.0204	1.84e-107	5.36e-106	SCUBE1	signal peptide, CUB domain and EGF like domain containing 1 [Source:HGNC Symbol;Acc:HGNC:13441]	22	-1
LEF1	ENSG00000138795	1515.56	1.83527	0.060233	30.4695	6.6e-204	5.07e-202	LEF1	lymphoid enhancer binding factor 1 [Source:HGNC Symbol;Acc:HGNC:6551]	4	-1
BCAM	ENSG00000187244	5718.65	1.83486	0.148425	12.3623	4.18e-35	3.68e-34	BCAM	basal cell adhesion molecule (Lutheran blood group) [Source:HGNC Symbol;Acc:HGNC:6722]	19	1
MTRNR2L8	ENSG00000255823	138.985	1.83336	0.200201	9.15756	5.31e-20	2.98e-19	MTRNR2L8	MT-RNR2 like 8 [Source:HGNC Symbol;Acc:HGNC:37165]	11	-1
ZNF610	ENSG00000167554	416.471	1.83228	0.106228	17.2486	1.15e-66	1.91e-65	ZNF610	zinc finger protein 610 [Source:HGNC Symbol;Acc:HGNC:26687]	19	1
GRAMD2B	ENSG00000155324	465.611	1.82792	0.0947178	19.2986	5.51e-83	1.15e-81	GRAMD2B	GRAM domain containing 2B [Source:HGNC Symbol;Acc:HGNC:24911]	5	1
FBN2	ENSG00000138829	9154.25	1.82721	0.0859993	21.2468	3.53e-100	9.44e-99	FBN2	fibrillin 2 [Source:HGNC Symbol;Acc:HGNC:3604]	5	-1
ZNF8	ENSG00000278129	444.482	1.82676	0.106996	17.0731	2.35e-65	3.84e-64	ZNF8	zinc finger protein 8 [Source:HGNC Symbol;Acc:HGNC:13154]	19	1
BMP7	ENSG00000101144	10226.4	1.82647	0.0800667	22.8119	3.49e-115	1.12e-113	BMP7	bone morphogenetic protein 7 [Source:HGNC Symbol;Acc:HGNC:1074]	20	-1
FGF9	ENSG00000102678	111.867	1.82645	0.199289	9.16481	4.96e-20	2.79e-19	FGF9	fibroblast growth factor 9 [Source:HGNC Symbol;Acc:HGNC:3687]	13	1
ATP6V0E2-AS1	ENSG00000204934	159.257	1.82643	0.145603	12.5439	4.3e-36	3.89e-35	ATP6V0E2-AS1	ATP6V0E2 antisense RNA 1 [Source:HGNC Symbol;Acc:HGNC:44180]	7	-1
SLC25A10	ENSG00000183048	215.358	1.82602	0.171647	10.6383	1.98e-26	1.37e-25	SLC25A10	solute carrier family 25 member 10 [Source:HGNC Symbol;Acc:HGNC:10980]	17	1
RASGRF2	ENSG00000113319	733.126	1.82491	0.0761028	23.9795	4.55e-127	1.68e-125	RASGRF2	Ras protein specific guanine nucleotide releasing factor 2 [Source:HGNC Symbol;Acc:HGNC:9876]	5	1
ZNF426-DT	ENSG00000278611	19.6769	1.82467	0.491073	3.71569	0.00020265	0.000503196	ZNF426-DT	ZNF426 divergent transcript [Source:HGNC Symbol;Acc:HGNC:53777]	19	1
CYP27A1	ENSG00000135929	897.833	1.8233	0.0913348	19.9628	1.16e-88	2.65e-87	CYP27A1	cytochrome P450 family 27 subfamily A member 1 [Source:HGNC Symbol;Acc:HGNC:2605]	2	1
NOL4	ENSG00000101746	30.9041	1.82062	0.39398	4.62111	3.82e-06	1.1e-05	NOL4	nucleolar protein 4 [Source:HGNC Symbol;Acc:HGNC:7870]	18	-1
ZFP82	ENSG00000181007	300.512	1.81934	0.116449	15.6236	5.03e-55	6.85e-54	ZFP82	ZFP82 zinc finger protein [Source:HGNC Symbol;Acc:HGNC:28682]	19	-1
AC083843.3	ENSG00000259820	499.811	1.8125	0.107666	16.8346	1.36e-63	2.15e-62		novel transcript	8	-1
ZNF439	ENSG00000171291	283.8	1.81116	0.118829	15.2417	1.87e-52	2.42e-51	ZNF439	zinc finger protein 439 [Source:HGNC Symbol;Acc:HGNC:20873]	19	1
ZNF583	ENSG00000198440	322.095	1.80978	0.1266	14.2953	2.34e-46	2.68e-45	ZNF583	zinc finger protein 583 [Source:HGNC Symbol;Acc:HGNC:26427]	19	1
PCDHGB6	ENSG00000253305	18.1437	1.80938	0.42918	4.21589	2.49e-05	6.72e-05	PCDHGB6	protocadherin gamma subfamily B, 6 [Source:HGNC Symbol;Acc:HGNC:8713]	5	1
PODXL2	ENSG00000114631	827.105	1.80845	0.0960079	18.8365	3.8e-79	7.54e-78	PODXL2	podocalyxin like 2 [Source:HGNC Symbol;Acc:HGNC:17936]	3	1
VWA7	ENSG00000204396	12.0682	1.80742	0.546914	3.30476	0.000950563	0.00218653	VWA7	von Willebrand factor A domain containing 7 [Source:HGNC Symbol;Acc:HGNC:13939]	6	-1
AC012313.10	ENSG00000279611	19.2778	1.80723	0.458945	3.93779	8.22e-05	0.000212455		novel transcript	19	1
RAB11FIP4	ENSG00000131242	68.3493	1.80646	0.266895	6.76842	1.3e-11	5.22e-11	RAB11FIP4	RAB11 family interacting protein 4 [Source:HGNC Symbol;Acc:HGNC:30267]	17	1
CHST12	ENSG00000136213	981.253	1.80596	0.107861	16.7433	6.33e-63	9.87e-62	CHST12	carbohydrate sulfotransferase 12 [Source:HGNC Symbol;Acc:HGNC:17423]	7	1
ZNF204P	ENSG00000204789	78.7732	1.80595	0.208686	8.65388	4.98e-18	2.61e-17	ZNF204P	zinc finger protein 204, pseudogene [Source:HGNC Symbol;Acc:HGNC:12995]	6	-1
ABCG2	ENSG00000118777	292.213	1.80568	0.129656	13.9267	4.36e-44	4.75e-43	ABCG2	ATP binding cassette subfamily G member 2 (Junior blood group) [Source:HGNC Symbol;Acc:HGNC:74]	4	-1
AL137127.1	ENSG00000272084	21.7263	1.80526	0.443863	4.06714	4.76e-05	0.000125409		novel transcript	1	-1
EFCAB12	ENSG00000172771	27.0278	1.80425	0.438128	4.1181	3.82e-05	0.000101512	EFCAB12	EF-hand calcium binding domain 12 [Source:HGNC Symbol;Acc:HGNC:28061]	3	-1
ASRGL1	ENSG00000162174	204.389	1.79976	0.142523	12.6279	1.48e-36	1.36e-35	ASRGL1	asparaginase like 1 [Source:HGNC Symbol;Acc:HGNC:16448]	11	1
BAG1	ENSG00000107262	1705.24	1.79887	0.06146	29.2689	2.58e-188	1.74e-186	BAG1	BCL2 associated athanogene 1 [Source:HGNC Symbol;Acc:HGNC:937]	9	-1
SLC38A4	ENSG00000139209	955.212	1.79798	0.0705141	25.4982	2.07e-143	8.85e-142	SLC38A4	solute carrier family 38 member 4 [Source:HGNC Symbol;Acc:HGNC:14679]	12	-1
MN1	ENSG00000169184	108.474	1.79789	0.198945	9.03712	1.61e-19	8.9e-19	MN1	MN1 proto-oncogene, transcriptional regulator [Source:HGNC Symbol;Acc:HGNC:7180]	22	-1
AF279873.3	ENSG00000253642	78.0132	1.79699	0.212397	8.46054	2.66e-17	1.36e-16		novel transcript	8	1
DIO2	ENSG00000211448	4751.43	1.79651	0.0711136	25.2626	8.24e-141	3.46e-139	DIO2	iodothyronine deiodinase 2 [Source:HGNC Symbol;Acc:HGNC:2884]	14	-1
PCDHB12	ENSG00000120328	128.291	1.7962	0.17088	10.5114	7.65e-26	5.22e-25	PCDHB12	protocadherin beta 12 [Source:HGNC Symbol;Acc:HGNC:8683]	5	1
AL357054.4	ENSG00000272463	29.0825	1.79582	0.339608	5.28792	1.24e-07	3.98e-07		novel transcript	6	-1
ZNF566	ENSG00000186017	518.297	1.79549	0.104591	17.1668	4.71e-66	7.78e-65	ZNF566	zinc finger protein 566 [Source:HGNC Symbol;Acc:HGNC:25919]	19	-1
AL513534.2	ENSG00000260400	39.936	1.79407	0.332899	5.38923	7.08e-08	2.31e-07		novel transcript, overlapping to TET1	10	1
ZC3HAV1L	ENSG00000146858	180.598	1.79373	0.188044	9.53892	1.44e-21	8.57e-21	ZC3HAV1L	zinc finger CCCH-type containing, antiviral 1 like [Source:HGNC Symbol;Acc:HGNC:22423]	7	-1
AC025164.1	ENSG00000245904	12.1833	1.79269	0.576498	3.10962	0.00187331	0.00414651		novel transcript, antisense to BTG1	12	1
BST1	ENSG00000109743	18.6581	1.79223	0.435861	4.11194	3.92e-05	0.000104134	BST1	bone marrow stromal cell antigen 1 [Source:HGNC Symbol;Acc:HGNC:1118]	4	1
CHRNE	ENSG00000108556	14.5455	1.79167	0.541578	3.30824	0.000938854	0.00216182	CHRNE	cholinergic receptor nicotinic epsilon subunit [Source:HGNC Symbol;Acc:HGNC:1966]	17	-1
LINC01511	ENSG00000250584	11.9169	1.79155	0.548218	3.26796	0.00108327	0.00247282	LINC01511	long intergenic non-protein coding RNA 1511 [Source:HGNC Symbol;Acc:HGNC:51200]	5	-1
CHN2	ENSG00000106069	18.2685	1.79087	0.45872	3.90407	9.46e-05	0.000242945	CHN2	chimerin 2 [Source:HGNC Symbol;Acc:HGNC:1944]	7	1
FAM169A	ENSG00000198780	794.626	1.78955	0.138209	12.9482	2.41e-38	2.3e-37	FAM169A	family with sequence similarity 169 member A [Source:HGNC Symbol;Acc:HGNC:29138]	5	-1
PCDHB16	ENSG00000272674	384.008	1.78939	0.112427	15.9161	4.9e-57	6.93e-56	PCDHB16	protocadherin beta 16 [Source:HGNC Symbol;Acc:HGNC:14546]	5	1
PCDHB11	ENSG00000197479	91.4944	1.78741	0.184936	9.66506	4.24e-22	2.57e-21	PCDHB11	protocadherin beta 11 [Source:HGNC Symbol;Acc:HGNC:8682]	5	1
EPHX4	ENSG00000172031	290.144	1.78692	0.12058	14.8194	1.1e-49	1.34e-48	EPHX4	epoxide hydrolase 4 [Source:HGNC Symbol;Acc:HGNC:23758]	1	1
LINC00315	ENSG00000184274	15.7228	1.78608	0.548654	3.25539	0.00113236	0.00257889	LINC00315	long intergenic non-protein coding RNA 315 [Source:HGNC Symbol;Acc:HGNC:16621]	21	-1
HPX	ENSG00000110169	26.3506	1.78468	0.44744	3.98866	6.64e-05	0.000173036	HPX	hemopexin [Source:HGNC Symbol;Acc:HGNC:5171]	11	-1
BX321878.1	ENSG00000236975	12.804	1.78401	0.533046	3.34683	0.000817418	0.00189659		novel transcript	1	-1
AC015987.1	ENSG00000224746	11.0864	1.78337	0.539079	3.30817	0.000939062	0.00216199		novel transcript, antisense to MTPN	7	1
B3GALNT1	ENSG00000169255	2488.02	1.78331	0.0647429	27.5445	5.15e-167	2.87e-165	B3GALNT1	beta-1,3-N-acetylgalactosaminyltransferase 1 (globoside blood group) [Source:HGNC Symbol;Acc:HGNC:918]	3	-1
LINC02466	ENSG00000246876	13.1735	1.78262	0.559282	3.18734	0.00143588	0.00323083	LINC02466	long intergenic non-protein coding RNA 2466 [Source:HGNC Symbol;Acc:HGNC:53405]	4	-1
AC090948.2	ENSG00000272498	9.84289	1.78237	0.560023	3.18268	0.00145918	0.00327856		novel transcript, antisense to RFTN1	3	1
SH3BGRL2	ENSG00000198478	487.931	1.78232	0.0921057	19.3509	2e-83	4.22e-82	SH3BGRL2	SH3 domain binding glutamate rich protein like 2 [Source:HGNC Symbol;Acc:HGNC:15567]	6	1
FA2H	ENSG00000103089	11.0038	1.7821	0.570946	3.12131	0.00180051	0.00399436	FA2H	fatty acid 2-hydroxylase [Source:HGNC Symbol;Acc:HGNC:21197]	16	-1
PDGFD	ENSG00000170962	761.134	1.77856	0.0839008	21.1984	9.87e-100	2.63e-98	PDGFD	platelet derived growth factor D [Source:HGNC Symbol;Acc:HGNC:30620]	11	-1
AL121845.1	ENSG00000229299	17.4762	1.7783	0.45015	3.95046	7.8e-05	0.000201858		novel transcript	20	1
ZNF551	ENSG00000204519	784.81	1.77731	0.0900231	19.7428	9.24e-87	2.04e-85	ZNF551	zinc finger protein 551 [Source:HGNC Symbol;Acc:HGNC:25108]	19	1
ZNF789	ENSG00000198556	741.07	1.77627	0.0813583	21.8327	1.14e-105	3.24e-104	ZNF789	zinc finger protein 789 [Source:HGNC Symbol;Acc:HGNC:27801]	7	1
PTCD1	ENSG00000106246	297.948	1.77472	0.124489	14.256	4.11e-46	4.68e-45	PTCD1	pentatricopeptide repeat domain 1 [Source:HGNC Symbol;Acc:HGNC:22198]	7	-1
AC073323.1	ENSG00000232524	1621.66	1.77353	0.0731526	24.2443	7.59e-130	2.87e-128		novel transcript	7	1
MRS2	ENSG00000124532	1172.92	1.7735	0.0760548	23.3187	2.86e-120	9.72e-119	MRS2	magnesium transporter MRS2 [Source:HGNC Symbol;Acc:HGNC:13785]	6	1
POMZP3	ENSG00000146707	180.055	1.77139	0.150569	11.7646	5.94e-32	4.81e-31	POMZP3	POM121 and ZP3 fusion [Source:HGNC Symbol;Acc:HGNC:9203]	7	-1
RNF144B	ENSG00000137393	218.631	1.76867	0.123439	14.3282	1.46e-46	1.67e-45	RNF144B	ring finger protein 144B [Source:HGNC Symbol;Acc:HGNC:21578]	6	1
AOPEP	ENSG00000148120	3569.78	1.76667	0.0633634	27.8815	4.48e-171	2.58e-169	AOPEP	aminopeptidase O (putative) [Source:HGNC Symbol;Acc:HGNC:1361]	9	1
ZNF320	ENSG00000182986	108.913	1.76656	0.207218	8.52513	1.53e-17	7.88e-17	ZNF320	zinc finger protein 320 [Source:HGNC Symbol;Acc:HGNC:13842]	19	-1
DDAH2	ENSG00000213722	1396.62	1.76519	0.121793	14.4933	1.33e-47	1.56e-46	DDAH2	dimethylarginine dimethylaminohydrolase 2 [Source:HGNC Symbol;Acc:HGNC:2716]	6	-1
PEG10	ENSG00000242265	11383.8	1.7638	0.0697128	25.3009	3.12e-141	1.32e-139	PEG10	paternally expressed 10 [Source:HGNC Symbol;Acc:HGNC:14005]	7	1
GTF2IRD2	ENSG00000196275	25.8663	1.76354	0.362402	4.86624	1.14e-06	3.42e-06	GTF2IRD2	GTF2I repeat domain containing 2 [Source:HGNC Symbol;Acc:HGNC:30775]	7	-1
AC022167.2	ENSG00000260276	51.1694	1.76349	0.277107	6.36392	1.97e-10	7.44e-10		novel transcript, antisense to CARHSP1	16	1
RDH13	ENSG00000160439	566.271	1.76332	0.0976042	18.066	5.9e-73	1.07e-71	RDH13	retinol dehydrogenase 13 [Source:HGNC Symbol;Acc:HGNC:19978]	19	-1
AL009178.2	ENSG00000269155	10.0979	1.76294	0.584391	3.01672	0.00255528	0.00555942		novel transcript	6	1
CYP51A1P2	ENSG00000233588	10.2345	1.76101	0.579565	3.0385	0.00237762	0.00519405	CYP51A1P2	cytochrome P450 family 51 subfamily A member 1 pseudogene 2 [Source:HGNC Symbol;Acc:HGNC:20251]	13	-1
A1BG-AS1	ENSG00000268895	239.659	1.75759	0.140128	12.5427	4.36e-36	3.94e-35	A1BG-AS1	A1BG antisense RNA 1 [Source:HGNC Symbol;Acc:HGNC:37133]	19	1
AL022326.2	ENSG00000280216	14.3993	1.75734	0.513323	3.42345	0.000618308	0.00145576		TEC	22	1
ZNF718	ENSG00000250312	256.22	1.75727	0.127846	13.7452	5.45e-43	5.77e-42	ZNF718	zinc finger protein 718 [Source:HGNC Symbol;Acc:HGNC:26889]	4	1
ZNF85	ENSG00000105750	523.412	1.75713	0.0942642	18.6405	1.51e-77	2.94e-76	ZNF85	zinc finger protein 85 [Source:HGNC Symbol;Acc:HGNC:13160]	19	1
AC130371.2	ENSG00000274370	10.2511	1.75687	0.574093	3.06026	0.00221143	0.00485213		novel transcript	17	1
AC090510.1	ENSG00000246283	19.9767	1.75597	0.384492	4.56698	4.95e-06	1.41e-05		novel transcript	15	1
GALNT15	ENSG00000131386	826.343	1.7558	0.0792601	22.1524	9.89e-109	2.94e-107	GALNT15	polypeptide N-acetylgalactosaminyltransferase 15 [Source:HGNC Symbol;Acc:HGNC:21531]	3	1
ZNF385B	ENSG00000144331	14.3727	1.75466	0.537937	3.26183	0.00110695	0.002525	ZNF385B	zinc finger protein 385B [Source:HGNC Symbol;Acc:HGNC:26332]	2	-1
ZNF383	ENSG00000188283	516.784	1.75385	0.0938845	18.6809	7.08e-78	1.39e-76	ZNF383	zinc finger protein 383 [Source:HGNC Symbol;Acc:HGNC:18609]	19	1
ZNF724	ENSG00000196081	175.618	1.75355	0.163852	10.7021	9.95e-27	6.98e-26	ZNF724	zinc finger protein 724 [Source:HGNC Symbol;Acc:HGNC:32460]	19	-1
CSRP2	ENSG00000175183	988.451	1.75339	0.0714305	24.5468	4.68e-133	1.82e-131	CSRP2	cysteine and glycine rich protein 2 [Source:HGNC Symbol;Acc:HGNC:2470]	12	-1
DLAT	ENSG00000150768	4938.82	1.75191	0.0518853	33.765	6.44e-250	6.74e-248	DLAT	dihydrolipoamide S-acetyltransferase [Source:HGNC Symbol;Acc:HGNC:2896]	11	1
SNRK-AS1	ENSG00000234617	29.8719	1.75103	0.431296	4.05993	4.91e-05	0.000129181	SNRK-AS1	SNRK antisense RNA 1 [Source:HGNC Symbol;Acc:HGNC:41269]	3	-1
ZNF253	ENSG00000256771	516.516	1.74921	0.132423	13.2092	7.76e-40	7.7e-39	ZNF253	zinc finger protein 253 [Source:HGNC Symbol;Acc:HGNC:13497]	19	1
AC099066.2	ENSG00000227496	146.26	1.74757	0.155935	11.2071	3.76e-29	2.83e-28		novel transcript	1	1
LINC00958	ENSG00000251381	347.624	1.74593	0.105489	16.5508	1.58e-61	2.41e-60	LINC00958	long intergenic non-protein coding RNA 958 [Source:HGNC Symbol;Acc:HGNC:48671]	11	-1
ZBTB18	ENSG00000179456	1754.42	1.74543	0.0903427	19.3201	3.64e-83	7.62e-82	ZBTB18	zinc finger and BTB domain containing 18 [Source:HGNC Symbol;Acc:HGNC:13030]	1	1
ZNF431	ENSG00000196705	1039.42	1.74468	0.0943495	18.4917	2.41e-76	4.62e-75	ZNF431	zinc finger protein 431 [Source:HGNC Symbol;Acc:HGNC:20809]	19	1
TMEM143	ENSG00000161558	259.416	1.74155	0.149166	11.6753	1.7e-31	1.37e-30	TMEM143	transmembrane protein 143 [Source:HGNC Symbol;Acc:HGNC:25603]	19	-1
SALL1	ENSG00000103449	1499.42	1.74087	0.0641297	27.1461	2.81e-162	1.49e-160	SALL1	spalt like transcription factor 1 [Source:HGNC Symbol;Acc:HGNC:10524]	16	-1
RAB11FIP1	ENSG00000156675	110.754	1.74041	0.179798	9.67983	3.67e-22	2.23e-21	RAB11FIP1	RAB11 family interacting protein 1 [Source:HGNC Symbol;Acc:HGNC:30265]	8	-1
ADAMTS20	ENSG00000173157	781.014	1.7404	0.0788326	22.0771	5.24e-108	1.54e-106	ADAMTS20	ADAM metallopeptidase with thrombospondin type 1 motif 20 [Source:HGNC Symbol;Acc:HGNC:17178]	12	-1
ADAMTS14	ENSG00000138316	918.264	1.73984	0.082126	21.185	1.31e-99	3.49e-98	ADAMTS14	ADAM metallopeptidase with thrombospondin type 1 motif 14 [Source:HGNC Symbol;Acc:HGNC:14899]	10	1
TIMP3	ENSG00000100234	5053.56	1.7386	0.0430615	40.3748	0	0	TIMP3	TIMP metallopeptidase inhibitor 3 [Source:HGNC Symbol;Acc:HGNC:11822]	22	1
GLT8D2	ENSG00000120820	705.923	1.73832	0.0873154	19.9085	3.44e-88	7.78e-87	GLT8D2	glycosyltransferase 8 domain containing 2 [Source:HGNC Symbol;Acc:HGNC:24890]	12	-1
LINC00663	ENSG00000266904	13.5606	1.73678	0.562393	3.0882	0.00201374	0.00443937	LINC00663	long intergenic non-protein coding RNA 663 [Source:HGNC Symbol;Acc:HGNC:28609]	19	-1
U2AF1	ENSG00000160201	20.099	1.73665	0.39445	4.40271	1.07e-05	2.98e-05	U2AF1	U2 small nuclear RNA auxiliary factor 1 [Source:HGNC Symbol;Acc:HGNC:12453]	21	-1
ESAM	ENSG00000149564	28.2036	1.73267	0.403261	4.29664	1.73e-05	4.75e-05	ESAM	endothelial cell adhesion molecule [Source:HGNC Symbol;Acc:HGNC:17474]	11	-1
AL139039.3	ENSG00000237685	13.4503	1.73261	0.553189	3.13205	0.00173593	0.00386259		novel transcript, antisense to GCNT2	6	-1
AC009065.8	ENSG00000261663	8.93836	1.72818	0.579447	2.98247	0.00285932	0.00617501		novel transcript, antisense to DCI	16	1
AP000553.1	ENSG00000207751	12.2631	1.72803	0.555121	3.11289	0.00185266	0.00410302		novel transcript	22	1
AC104051.2	ENSG00000254139	20.7138	1.72585	0.46077	3.74559	0.000179972	0.000449199		novel transcript	8	1
INAVA	ENSG00000163362	110.942	1.72349	0.18506	9.31316	1.24e-20	7.11e-20	INAVA	innate immunity activator [Source:HGNC Symbol;Acc:HGNC:25599]	1	1
CCDC144CP	ENSG00000154898	52.8328	1.72269	0.370021	4.65566	3.23e-06	9.37e-06	CCDC144CP	coiled-coil domain containing 144C, pseudogene [Source:HGNC Symbol;Acc:HGNC:29073]	17	1
TMEM52B	ENSG00000165685	567.323	1.72178	0.087868	19.5951	1.7e-85	3.68e-84	TMEM52B	transmembrane protein 52B [Source:HGNC Symbol;Acc:HGNC:26438]	12	1
BRICD5	ENSG00000182685	230.956	1.72072	0.14648	11.7472	7.3e-32	5.9e-31	BRICD5	BRICHOS domain containing 5 [Source:HGNC Symbol;Acc:HGNC:28309]	16	-1
HLA-DOB	ENSG00000241106	13.8185	1.71905	0.567311	3.03018	0.00244408	0.00532976	HLA-DOB	major histocompatibility complex, class II, DO beta [Source:HGNC Symbol;Acc:HGNC:4937]	6	-1
AP000347.1	ENSG00000272578	40.0772	1.71883	0.292208	5.88221	4.05e-09	1.42e-08		glucuronidase, beta (GUSB) pseudogene	22	-1
EPS8	ENSG00000151491	7536.07	1.71621	0.0478101	35.8965	3.47e-282	4.56e-280	EPS8	epidermal growth factor receptor pathway substrate 8 [Source:HGNC Symbol;Acc:HGNC:3420]	12	-1
FILIP1L	ENSG00000168386	2990.6	1.71607	0.0609133	28.1723	1.28e-174	7.65e-173	FILIP1L	filamin A interacting protein 1 like [Source:HGNC Symbol;Acc:HGNC:24589]	3	-1
ZNF573	ENSG00000189144	103.965	1.71475	0.233586	7.34096	2.12e-13	9.22e-13	ZNF573	zinc finger protein 573 [Source:HGNC Symbol;Acc:HGNC:26420]	19	-1
SLC12A2	ENSG00000064651	5153.25	1.7107	0.082307	20.7844	5.99e-96	1.52e-94	SLC12A2	solute carrier family 12 member 2 [Source:HGNC Symbol;Acc:HGNC:10911]	5	1
DAAM2	ENSG00000146122	769.155	1.70942	0.0850966	20.088	9.39e-90	2.19e-88	DAAM2	dishevelled associated activator of morphogenesis 2 [Source:HGNC Symbol;Acc:HGNC:18143]	6	1
HS3ST3B1	ENSG00000125430	2215.96	1.70939	0.0665663	25.6796	1.98e-145	8.6e-144	HS3ST3B1	heparan sulfate-glucosamine 3-sulfotransferase 3B1 [Source:HGNC Symbol;Acc:HGNC:5198]	17	1
MCOLN3	ENSG00000055732	717.677	1.70918	0.0867423	19.704	1.99e-86	4.37e-85	MCOLN3	mucolipin 3 [Source:HGNC Symbol;Acc:HGNC:13358]	1	-1
RAB3A	ENSG00000105649	342.774	1.70867	0.118903	14.3703	7.95e-47	9.19e-46	RAB3A	RAB3A, member RAS oncogene family [Source:HGNC Symbol;Acc:HGNC:9777]	19	-1
DTX3	ENSG00000178498	4031.96	1.70504	0.0581077	29.3427	2.97e-189	2.03e-187	DTX3	deltex E3 ubiquitin ligase 3 [Source:HGNC Symbol;Acc:HGNC:24457]	12	1
ZNF559	ENSG00000188321	774.134	1.70403	0.0784968	21.7083	1.71e-104	4.8e-103	ZNF559	zinc finger protein 559 [Source:HGNC Symbol;Acc:HGNC:28197]	19	1
P2RX7	ENSG00000089041	1240.39	1.70181	0.076581	22.2223	2.09e-109	6.3e-108	P2RX7	purinergic receptor P2X 7 [Source:HGNC Symbol;Acc:HGNC:8537]	12	1
TMPRSS5	ENSG00000166682	106.634	1.70113	0.182857	9.30306	1.36e-20	7.81e-20	TMPRSS5	transmembrane serine protease 5 [Source:HGNC Symbol;Acc:HGNC:14908]	11	-1
ZNF714	ENSG00000160352	1289.47	1.70042	0.133018	12.7834	2.03e-37	1.9e-36	ZNF714	zinc finger protein 714 [Source:HGNC Symbol;Acc:HGNC:27124]	19	1
IGFBPL1	ENSG00000137142	373.44	1.70005	0.111596	15.234	2.1e-52	2.72e-51	IGFBPL1	insulin like growth factor binding protein like 1 [Source:HGNC Symbol;Acc:HGNC:20081]	9	-1
AL162431.2	ENSG00000243155	52.6256	1.69939	0.279415	6.08196	1.19e-09	4.31e-09		novel transcript	1	-1
ADM5	ENSG00000224420	76.7765	1.69934	0.262405	6.47603	9.42e-11	3.61e-10	ADM5	adrenomedullin 5 (putative) [Source:HGNC Symbol;Acc:HGNC:27293]	19	1
COMTD1	ENSG00000165644	138.551	1.69869	0.282393	6.01534	1.8e-09	6.46e-09	COMTD1	catechol-O-methyltransferase domain containing 1 [Source:HGNC Symbol;Acc:HGNC:26309]	10	-1
MAP3K21	ENSG00000143674	372.945	1.69715	0.103738	16.36	3.69e-60	5.51e-59	MAP3K21	mitogen-activated protein kinase kinase kinase 21 [Source:HGNC Symbol;Acc:HGNC:29798]	1	1
TGIF2	ENSG00000118707	97.405	1.69524	0.196924	8.60863	7.39e-18	3.86e-17	TGIF2	TGFB induced factor homeobox 2 [Source:HGNC Symbol;Acc:HGNC:15764]	20	1
CCDC62	ENSG00000130783	70.5434	1.69368	0.232002	7.3003	2.87e-13	1.24e-12	CCDC62	coiled-coil domain containing 62 [Source:HGNC Symbol;Acc:HGNC:30723]	12	1
TMEM25	ENSG00000149582	350.051	1.69324	0.109812	15.4194	1.21e-53	1.61e-52	TMEM25	transmembrane protein 25 [Source:HGNC Symbol;Acc:HGNC:25890]	11	1
CDC42EP3	ENSG00000163171	9434.05	1.69166	0.0424689	39.8329	0	0	CDC42EP3	CDC42 effector protein 3 [Source:HGNC Symbol;Acc:HGNC:16943]	2	-1
ZNF10	ENSG00000256223	339.499	1.69099	0.120369	14.0484	7.88e-45	8.72e-44	ZNF10	zinc finger protein 10 [Source:HGNC Symbol;Acc:HGNC:12879]	12	1
CCN3	ENSG00000136999	2422.29	1.69091	0.0544314	31.065	7.16e-212	5.92e-210	CCN3	cellular communication network factor 3 [Source:HGNC Symbol;Acc:HGNC:7885]	8	1
SLC44A2	ENSG00000129353	3409.09	1.69085	0.055196	30.6336	4.37e-206	3.42e-204	SLC44A2	solute carrier family 44 member 2 [Source:HGNC Symbol;Acc:HGNC:17292]	19	1
HOXC-AS3	ENSG00000251151	11.4563	1.68928	0.521058	3.24202	0.00118684	0.00269821	HOXC-AS3	HOXC cluster antisense RNA 3 [Source:HGNC Symbol;Acc:HGNC:43751]	12	-1
IBA57	ENSG00000181873	377.933	1.68764	0.0952792	17.7125	3.36e-70	5.88e-69	IBA57	iron-sulfur cluster assembly factor IBA57 [Source:HGNC Symbol;Acc:HGNC:27302]	1	1
SLC1A4	ENSG00000115902	3967.79	1.6874	0.0521305	32.3688	7.54e-230	6.94e-228	SLC1A4	solute carrier family 1 member 4 [Source:HGNC Symbol;Acc:HGNC:10942]	2	1
ZNF528-AS1	ENSG00000269834	537.776	1.68568	0.100327	16.8019	2.36e-63	3.71e-62	ZNF528-AS1	ZNF528 antisense RNA 1 [Source:HGNC Symbol;Acc:HGNC:51305]	19	-1
TNS3	ENSG00000136205	17326.9	1.68524	0.0459423	36.6816	1.44e-294	2.06e-292	TNS3	tensin 3 [Source:HGNC Symbol;Acc:HGNC:21616]	7	-1
AC092821.1	ENSG00000214776	30.163	1.68483	0.351426	4.79428	1.63e-06	4.85e-06		ovostatin	12	1
SLC22A23	ENSG00000137266	1734.93	1.68096	0.0731356	22.9842	6.71e-117	2.2e-115	SLC22A23	solute carrier family 22 member 23 [Source:HGNC Symbol;Acc:HGNC:21106]	6	-1
PDGFRL	ENSG00000104213	100.381	1.67798	0.20946	8.01096	1.14e-15	5.48e-15	PDGFRL	platelet derived growth factor receptor like [Source:HGNC Symbol;Acc:HGNC:8805]	8	1
SNORD17	ENSG00000212232	103.531	1.67686	0.169516	9.89205	4.51e-23	2.82e-22	SNORD17	small nucleolar RNA, C/D box 17 [Source:HGNC Symbol;Acc:HGNC:32713]	20	-1
AL391422.4	ENSG00000270504	156.542	1.67654	0.154794	10.8308	2.46e-27	1.75e-26		novel transcript, antisense to PXDC1	6	1
ZNF595	ENSG00000272602	207.798	1.67561	0.1297	12.9191	3.51e-38	3.35e-37	ZNF595	zinc finger protein 595 [Source:HGNC Symbol;Acc:HGNC:27196]	4	1
AC015802.6	ENSG00000284526	19.9669	1.67414	0.436213	3.83789	0.000124096	0.000314787		novel protein	17	-1
BMF	ENSG00000104081	919.012	1.67294	0.0805535	20.768	8.42e-96	2.13e-94	BMF	Bcl2 modifying factor [Source:HGNC Symbol;Acc:HGNC:24132]	15	-1
AL356273.3	ENSG00000279838	26.042	1.67176	0.343583	4.86568	1.14e-06	3.43e-06		TEC	1	-1
UNC13A	ENSG00000130477	41.5356	1.671	0.467319	3.57572	0.000349262	0.000846305	UNC13A	unc-13 homolog A [Source:HGNC Symbol;Acc:HGNC:23150]	19	-1
LPP	ENSG00000145012	7774.57	1.66964	0.116016	14.3915	5.85e-47	6.78e-46	LPP	LIM domain containing preferred translocation partner in lipoma [Source:HGNC Symbol;Acc:HGNC:6679]	3	1
YPEL1	ENSG00000100027	52.3064	1.66869	0.253939	6.57123	4.99e-11	1.94e-10	YPEL1	yippee like 1 [Source:HGNC Symbol;Acc:HGNC:12845]	22	-1
PKD1L2	ENSG00000166473	60.6484	1.66737	0.308642	5.40228	6.58e-08	2.15e-07	PKD1L2	polycystin 1 like 2 (gene/pseudogene) [Source:HGNC Symbol;Acc:HGNC:21715]	16	-1
MAP3K1	ENSG00000095015	839.584	1.66733	0.125746	13.2595	3.97e-40	3.98e-39	MAP3K1	mitogen-activated protein kinase kinase kinase 1 [Source:HGNC Symbol;Acc:HGNC:6848]	5	1
FZD4	ENSG00000174804	351.926	1.66428	0.107455	15.4882	4.17e-54	5.59e-53	FZD4	frizzled class receptor 4 [Source:HGNC Symbol;Acc:HGNC:4042]	11	-1
AC046185.3	ENSG00000279369	20.7925	1.66292	0.404677	4.10926	3.97e-05	0.000105304		TEC	17	1
AC022415.1	ENSG00000242615	37.5001	1.65956	0.319392	5.196	2.04e-07	6.47e-07		ribosomal protein L17 (RPL17) pseudogene	19	-1
MIR6759	ENSG00000283621	16.2121	1.65887	0.481918	3.44222	0.000576953	0.00136441	MIR6759	microRNA 6759 [Source:HGNC Symbol;Acc:HGNC:50063]	12	-1
CCN1	ENSG00000142871	8483.2	1.65864	0.0819247	20.2459	3.86e-91	9.14e-90	CCN1	cellular communication network factor 1 [Source:HGNC Symbol;Acc:HGNC:2654]	1	1
TERT	ENSG00000164362	114.348	1.65814	0.215502	7.69434	1.42e-14	6.54e-14	TERT	telomerase reverse transcriptase [Source:HGNC Symbol;Acc:HGNC:11730]	5	-1
ZNF234	ENSG00000263002	522.206	1.65666	0.0975234	16.9873	1.02e-64	1.65e-63	ZNF234	zinc finger protein 234 [Source:HGNC Symbol;Acc:HGNC:13027]	19	1
PSG4	ENSG00000243137	132.023	1.65591	0.19044	8.69518	3.46e-18	1.83e-17	PSG4	pregnancy specific beta-1-glycoprotein 4 [Source:HGNC Symbol;Acc:HGNC:9521]	19	-1
AL392172.1	ENSG00000228106	457.886	1.65541	0.0956025	17.3156	3.59e-67	6.02e-66		novel transcript	1	1
TSFM	ENSG00000123297	198.996	1.65398	0.143081	11.5597	6.6e-31	5.22e-30	TSFM	Ts translation elongation factor, mitochondrial [Source:HGNC Symbol;Acc:HGNC:12367]	12	1
MAP2K6	ENSG00000108984	1984.49	1.65269	0.0835439	19.7823	4.23e-87	9.42e-86	MAP2K6	mitogen-activated protein kinase kinase 6 [Source:HGNC Symbol;Acc:HGNC:6846]	17	1
ZNF420	ENSG00000197050	392.513	1.6518	0.104331	15.8323	1.86e-56	2.61e-55	ZNF420	zinc finger protein 420 [Source:HGNC Symbol;Acc:HGNC:20649]	19	1
TBX3	ENSG00000135111	3146.25	1.65127	0.0538361	30.6722	1.34e-206	1.05e-204	TBX3	T-box 3 [Source:HGNC Symbol;Acc:HGNC:11602]	12	-1
HMGB1P1	ENSG00000124097	50.7791	1.65011	0.256267	6.43904	1.2e-10	4.59e-10	HMGB1P1	high mobility group box 1 pseudogene 1 [Source:HGNC Symbol;Acc:HGNC:4993]	20	-1
IL17B	ENSG00000127743	3848.16	1.64943	0.148971	11.0722	1.71e-28	1.26e-27	IL17B	interleukin 17B [Source:HGNC Symbol;Acc:HGNC:5982]	5	-1
LINC02202	ENSG00000245812	26.8608	1.64923	0.423461	3.89464	9.83e-05	0.000251956	LINC02202	long intergenic non-protein coding RNA 2202 [Source:HGNC Symbol;Acc:HGNC:53068]	5	1
ESM1	ENSG00000164283	183.101	1.64914	0.17339	9.51113	1.89e-21	1.11e-20	ESM1	endothelial cell specific molecule 1 [Source:HGNC Symbol;Acc:HGNC:3466]	5	-1
MYL9	ENSG00000101335	2108.51	1.64758	0.0619082	26.6133	4.76e-156	2.35e-154	MYL9	myosin light chain 9 [Source:HGNC Symbol;Acc:HGNC:15754]	20	1
ADD3-AS1	ENSG00000203876	12.1566	1.64746	0.574623	2.86702	0.00414359	0.00875475	ADD3-AS1	ADD3 antisense RNA 1 [Source:HGNC Symbol;Acc:HGNC:48682]	10	-1
KHDC1	ENSG00000135314	98.861	1.64605	0.189757	8.67453	4.15e-18	2.19e-17	KHDC1	KH domain containing 1 [Source:HGNC Symbol;Acc:HGNC:21366]	6	-1
PERM1	ENSG00000187642	102.037	1.64605	0.351909	4.67748	2.9e-06	8.46e-06	PERM1	PPARGC1 and ESRR induced regulator, muscle 1 [Source:HGNC Symbol;Acc:HGNC:28208]	1	-1
KIAA0930	ENSG00000100364	21037.7	1.64547	0.0675163	24.3715	3.43e-131	1.31e-129	KIAA0930	KIAA0930 [Source:HGNC Symbol;Acc:HGNC:1314]	22	-1
NAALAD2	ENSG00000077616	38.3632	1.64514	0.332039	4.95467	7.25e-07	2.21e-06	NAALAD2	N-acetylated alpha-linked acidic dipeptidase 2 [Source:HGNC Symbol;Acc:HGNC:14526]	11	1
PDE6A	ENSG00000132915	70.6986	1.64455	0.223113	7.37095	1.69e-13	7.41e-13	PDE6A	phosphodiesterase 6A [Source:HGNC Symbol;Acc:HGNC:8785]	5	-1
SLCO2B1	ENSG00000137491	343.712	1.6445	0.101032	16.277	1.44e-59	2.12e-58	SLCO2B1	solute carrier organic anion transporter family member 2B1 [Source:HGNC Symbol;Acc:HGNC:10962]	11	1
KCNAB1	ENSG00000169282	74.0035	1.64331	0.21725	7.56415	3.9e-14	1.76e-13	KCNAB1	potassium voltage-gated channel subfamily A member regulatory beta subunit 1 [Source:HGNC Symbol;Acc:HGNC:6228]	3	1
SYDE2	ENSG00000097096	227.487	1.6433	0.175408	9.36846	7.36e-21	4.25e-20	SYDE2	synapse defective Rho GTPase homolog 2 [Source:HGNC Symbol;Acc:HGNC:25841]	1	-1
ZIK1	ENSG00000171649	1176.06	1.64242	0.0692208	23.7273	1.89e-124	6.73e-123	ZIK1	zinc finger protein interacting with K protein 1 [Source:HGNC Symbol;Acc:HGNC:33104]	19	1
TRAC	ENSG00000277734	2098.67	1.64093	0.0804044	20.4084	1.41e-92	3.39e-91	TRAC	T cell receptor alpha constant [Source:HGNC Symbol;Acc:HGNC:12029]	14	1
AL449403.2	ENSG00000275465	53.7224	1.63936	0.288523	5.68191	1.33e-08	4.55e-08		novel transcript	9	-1
PRKAR2B	ENSG00000005249	820.919	1.6384	0.0948549	17.2727	7.55e-67	1.26e-65	PRKAR2B	protein kinase cAMP-dependent type II regulatory subunit beta [Source:HGNC Symbol;Acc:HGNC:9392]	7	1
PDLIM4	ENSG00000131435	1412.27	1.63789	0.113398	14.4437	2.75e-47	3.2e-46	PDLIM4	PDZ and LIM domain 4 [Source:HGNC Symbol;Acc:HGNC:16501]	5	1
ZNF137P	ENSG00000123870	177.941	1.63757	0.168309	9.72956	2.26e-22	1.38e-21	ZNF137P	zinc finger protein 137, pseudogene [Source:HGNC Symbol;Acc:HGNC:12921]	19	1
PTCH2	ENSG00000117425	336.127	1.63731	0.138211	11.8465	2.24e-32	1.83e-31	PTCH2	patched 2 [Source:HGNC Symbol;Acc:HGNC:9586]	1	-1
VAMP1	ENSG00000139190	721.784	1.63708	0.087271	18.7585	1.65e-78	3.25e-77	VAMP1	vesicle associated membrane protein 1 [Source:HGNC Symbol;Acc:HGNC:12642]	12	-1
RUNDC3B	ENSG00000105784	125.627	1.63652	0.170635	9.59081	8.74e-22	5.23e-21	RUNDC3B	RUN domain containing 3B [Source:HGNC Symbol;Acc:HGNC:30286]	7	1
AC010422.8	ENSG00000285589	136.087	1.63627	0.165348	9.8959	4.34e-23	2.71e-22		novel transcript	19	-1
AC008555.7	ENSG00000280106	21.4691	1.63576	0.448658	3.64591	0.000266451	0.000653892		TEC	19	-1
CEACAM19	ENSG00000186567	170.571	1.63477	0.155491	10.5136	7.48e-26	5.1e-25	CEACAM19	carcinoembryonic antigen related cell adhesion molecule 19 [Source:HGNC Symbol;Acc:HGNC:31951]	19	1
ACBD7	ENSG00000176244	382.938	1.63454	0.125355	13.0393	7.31e-39	7.11e-38	ACBD7	acyl-CoA binding domain containing 7 [Source:HGNC Symbol;Acc:HGNC:17715]	10	-1
PASK	ENSG00000115687	8426.59	1.63429	0.0439359	37.1971	7.61e-303	1.14e-300	PASK	PAS domain containing serine/threonine kinase [Source:HGNC Symbol;Acc:HGNC:17270]	2	-1
MARCKSL1	ENSG00000175130	4221.96	1.6335	0.0702141	23.2646	1.01e-119	3.43e-118	MARCKSL1	MARCKS like 1 [Source:HGNC Symbol;Acc:HGNC:7142]	1	-1
GRAMD4	ENSG00000075240	1232.04	1.63207	0.0970761	16.8122	1.99e-63	3.12e-62	GRAMD4	GRAM domain containing 4 [Source:HGNC Symbol;Acc:HGNC:29113]	22	1
ZNF71	ENSG00000197951	366.782	1.63194	0.148917	10.9587	6.03e-28	4.39e-27	ZNF71	zinc finger protein 71 [Source:HGNC Symbol;Acc:HGNC:13141]	19	1
LINC00266-1	ENSG00000149656	130.876	1.63149	0.158173	10.3146	6.05e-25	4.01e-24	LINC00266-1	long intergenic non-protein coding RNA 266-1 [Source:HGNC Symbol;Acc:HGNC:16202]	20	1
ADAMTS3	ENSG00000156140	479.874	1.63147	0.113686	14.3506	1.06e-46	1.22e-45	ADAMTS3	ADAM metallopeptidase with thrombospondin type 1 motif 3 [Source:HGNC Symbol;Acc:HGNC:219]	4	-1
AL031055.1	ENSG00000271784	13.4859	1.63123	0.543121	3.00343	0.00266956	0.00578809		novel transcript, antisense to TP53RK	20	1
ZNF69	ENSG00000198429	455.85	1.63045	0.0984421	16.5626	1.3e-61	1.99e-60	ZNF69	zinc finger protein 69 [Source:HGNC Symbol;Acc:HGNC:13138]	19	1
TDRKH-AS1	ENSG00000203288	40.9934	1.62764	0.296259	5.494	3.93e-08	1.3e-07	TDRKH-AS1	TDRKH antisense RNA 1 [Source:HGNC Symbol;Acc:HGNC:40578]	1	1
SOBP	ENSG00000112320	355.26	1.62748	0.109041	14.9254	2.25e-50	2.79e-49	SOBP	sine oculis binding protein homolog [Source:HGNC Symbol;Acc:HGNC:29256]	6	1
FKBP5	ENSG00000096060	234.024	1.62645	0.117968	13.7872	3.04e-43	3.25e-42	FKBP5	FKBP prolyl isomerase 5 [Source:HGNC Symbol;Acc:HGNC:3721]	6	-1
SH3RF3-AS1	ENSG00000259863	24.5399	1.62571	0.379046	4.28896	1.8e-05	4.91e-05	SH3RF3-AS1	SH3RF3 antisense RNA 1 [Source:HGNC Symbol;Acc:HGNC:44168]	2	-1
AC006504.7	ENSG00000281468	63.9786	1.62399	0.22796	7.124	1.05e-12	4.42e-12		novel transcript, sense intronic to novel transcript	19	1
DPYSL3	ENSG00000113657	21724	1.62377	0.0414195	39.203	0	0	DPYSL3	dihydropyrimidinase like 3 [Source:HGNC Symbol;Acc:HGNC:3015]	5	-1
CDH5	ENSG00000179776	227.984	1.62093	0.140376	11.5471	7.64e-31	6.04e-30	CDH5	cadherin 5 [Source:HGNC Symbol;Acc:HGNC:1764]	16	1
ATP8B5P	ENSG00000179766	15.7043	1.62039	0.543463	2.98161	0.00286741	0.0061914	ATP8B5P	ATPase phospholipid transporting 8B5, pseudogene [Source:HGNC Symbol;Acc:HGNC:27245]	9	1
AGAP1-IT1	ENSG00000235529	25.802	1.61707	0.424292	3.81121	0.000138287	0.000349557	AGAP1-IT1	AGAP1 intronic transcript 1 [Source:HGNC Symbol;Acc:HGNC:41427]	2	1
NEURL3	ENSG00000163121	77.7153	1.6158	0.402748	4.01194	6.02e-05	0.000157505	NEURL3	neuralized E3 ubiquitin protein ligase 3 [Source:HGNC Symbol;Acc:HGNC:25162]	2	-1
GCNT2	ENSG00000111846	3496.38	1.61372	0.0673974	23.9434	1.08e-126	3.97e-125	GCNT2	glucosaminyl (N-acetyl) transferase 2 (I blood group) [Source:HGNC Symbol;Acc:HGNC:4204]	6	1
PTGES3L	ENSG00000267060	10.3437	1.61282	0.551095	2.92658	0.00342708	0.00732459	PTGES3L	prostaglandin E synthase 3 like [Source:HGNC Symbol;Acc:HGNC:43943]	17	-1
AL353194.1	ENSG00000229539	13.2411	1.61232	0.543495	2.96658	0.00301135	0.00648568		novel transcript	20	-1
RFPL3S	ENSG00000205853	16.2563	1.61173	0.456594	3.5299	0.000415718	0.000999064	RFPL3S	RFPL3 antisense [Source:HGNC Symbol;Acc:HGNC:9981]	22	-1
AL022311.1	ENSG00000279738	77.0189	1.61035	0.204664	7.8683	3.6e-15	1.69e-14		novel transcript, sense overlapping to EIF3L	22	1
GET4	ENSG00000239857	52.5761	1.60889	0.29105	5.52788	3.24e-08	1.08e-07	GET4	golgi to ER traffic protein 4 [Source:HGNC Symbol;Acc:HGNC:21690]	7	1
SLC25A6	ENSG00000169100	4482.2	1.60739	0.139447	11.5269	9.66e-31	7.61e-30	SLC25A6	solute carrier family 25 member 6 [Source:HGNC Symbol;Acc:HGNC:10992]	X	-1
ZNF607	ENSG00000198182	350.864	1.60553	0.10582	15.1723	5.39e-52	6.89e-51	ZNF607	zinc finger protein 607 [Source:HGNC Symbol;Acc:HGNC:28192]	19	-1
IQCH-AS1	ENSG00000259673	162.308	1.60287	0.152108	10.5378	5.79e-26	3.96e-25	IQCH-AS1	IQCH antisense RNA 1 [Source:HGNC Symbol;Acc:HGNC:44104]	15	-1
PRKAA2	ENSG00000162409	1276.36	1.6028	0.126401	12.6803	7.61e-37	7.01e-36	PRKAA2	protein kinase AMP-activated catalytic subunit alpha 2 [Source:HGNC Symbol;Acc:HGNC:9377]	1	1
ZNF345	ENSG00000251247	120.714	1.60113	0.170264	9.40382	5.26e-21	3.06e-20	ZNF345	zinc finger protein 345 [Source:HGNC Symbol;Acc:HGNC:16367]	19	1
ZNF570	ENSG00000171827	561.655	1.60079	0.102398	15.633	4.34e-55	5.92e-54	ZNF570	zinc finger protein 570 [Source:HGNC Symbol;Acc:HGNC:26416]	19	1
ZNF776	ENSG00000152443	878.785	1.60001	0.0734333	21.7886	2.98e-105	8.41e-104	ZNF776	zinc finger protein 776 [Source:HGNC Symbol;Acc:HGNC:26765]	19	1
ZNF708	ENSG00000182141	353.964	1.59888	0.130616	12.2411	1.87e-34	1.63e-33	ZNF708	zinc finger protein 708 [Source:HGNC Symbol;Acc:HGNC:12945]	19	-1
ZNF887P	ENSG00000267500	46.9085	1.59855	0.271958	5.87794	4.15e-09	1.46e-08	ZNF887P	zinc finger protein 887, pseudogene [Source:HGNC Symbol;Acc:HGNC:38700]	19	1
AC015712.2	ENSG00000259583	166.717	1.59733	0.160764	9.93586	2.91e-23	1.83e-22		novel transcript, antisense to LRRK1 and ALDH1A3	15	-1
TMSB15A	ENSG00000158164	48.9481	1.5959	0.255421	6.24811	4.15e-10	1.55e-09	TMSB15A	thymosin beta 15a [Source:HGNC Symbol;Acc:HGNC:30744]	X	-1
MEGF6	ENSG00000162591	80.9902	1.59545	0.330724	4.82412	1.41e-06	4.2e-06	MEGF6	multiple EGF like domains 6 [Source:HGNC Symbol;Acc:HGNC:3232]	1	-1
ZNF485	ENSG00000198298	90.8333	1.59472	0.19721	8.08637	6.15e-16	2.99e-15	ZNF485	zinc finger protein 485 [Source:HGNC Symbol;Acc:HGNC:23440]	10	1
FSTL3	ENSG00000070404	4316.05	1.59245	0.106168	14.9994	7.41e-51	9.29e-50	FSTL3	follistatin like 3 [Source:HGNC Symbol;Acc:HGNC:3973]	19	1
LRIG3	ENSG00000139263	1874.49	1.59174	0.0661357	24.0678	5.44e-128	2.02e-126	LRIG3	leucine rich repeats and immunoglobulin like domains 3 [Source:HGNC Symbol;Acc:HGNC:30991]	12	-1
MUC20-OT1	ENSG00000242086	882.952	1.59139	0.076438	20.8194	2.89e-96	7.38e-95	MUC20-OT1	MUC20 overlapping transcript [Source:HGNC Symbol;Acc:HGNC:53807]	3	1
APOL3	ENSG00000128284	399.968	1.59135	0.120155	13.2441	4.88e-40	4.87e-39	APOL3	apolipoprotein L3 [Source:HGNC Symbol;Acc:HGNC:14868]	22	-1
ECM1	ENSG00000143369	9760.75	1.59109	0.0759781	20.9414	2.25e-97	5.83e-96	ECM1	extracellular matrix protein 1 [Source:HGNC Symbol;Acc:HGNC:3153]	1	1
SPATA9	ENSG00000145757	11.6156	1.59073	0.524313	3.03394	0.00241382	0.00526779	SPATA9	spermatogenesis associated 9 [Source:HGNC Symbol;Acc:HGNC:22988]	5	-1
ZNF529	ENSG00000186020	626.598	1.59042	0.108378	14.6748	9.35e-49	1.13e-47	ZNF529	zinc finger protein 529 [Source:HGNC Symbol;Acc:HGNC:29328]	19	-1
SH3BP4	ENSG00000130147	14897.4	1.59031	0.0405168	39.2505	0	0	SH3BP4	SH3 domain binding protein 4 [Source:HGNC Symbol;Acc:HGNC:10826]	2	1
RHPN2	ENSG00000131941	2854.52	1.58951	0.0541226	29.3687	1.38e-189	9.49e-188	RHPN2	rhophilin Rho GTPase binding protein 2 [Source:HGNC Symbol;Acc:HGNC:19974]	19	-1
GRIP1	ENSG00000155974	997.06	1.5892	0.0852435	18.6431	1.44e-77	2.81e-76	GRIP1	glutamate receptor interacting protein 1 [Source:HGNC Symbol;Acc:HGNC:18708]	12	-1
AFDN-DT	ENSG00000198221	107.562	1.5883	0.19526	8.13426	4.14e-16	2.03e-15	AFDN-DT	AFDN divergent transcript [Source:HGNC Symbol;Acc:HGNC:21236]	6	-1
EXPH5	ENSG00000110723	26.435	1.58605	0.35939	4.41317	1.02e-05	2.84e-05	EXPH5	exophilin 5 [Source:HGNC Symbol;Acc:HGNC:30578]	11	-1
AC116366.1	ENSG00000234290	12.3881	1.58605	0.562019	2.82205	0.00477174	0.00999431		novel transcript	5	-1
ACADM	ENSG00000117054	5828.25	1.58566	0.0652543	24.2996	1.98e-130	7.5e-129	ACADM	acyl-CoA dehydrogenase medium chain [Source:HGNC Symbol;Acc:HGNC:89]	1	1
KIT	ENSG00000157404	412.44	1.58517	0.10496	15.1026	1.56e-51	1.98e-50	KIT	KIT proto-oncogene, receptor tyrosine kinase [Source:HGNC Symbol;Acc:HGNC:6342]	4	1
C19orf71	ENSG00000183397	10.9672	1.58493	0.54441	2.91129	0.00359943	0.00766896	C19orf71	chromosome 19 open reading frame 71 [Source:HGNC Symbol;Acc:HGNC:34496]	19	1
LINC01694	ENSG00000233922	27.4585	1.58493	0.398317	3.97906	6.92e-05	0.00017996	LINC01694	long intergenic non-protein coding RNA 1694 [Source:HGNC Symbol;Acc:HGNC:52481]	21	1
AC245060.5	ENSG00000274422	39.9364	1.58454	0.412101	3.84503	0.000120538	0.000306075		novel transcript	22	-1
EFEMP1	ENSG00000115380	4124.44	1.58405	0.0706005	22.4368	1.72e-111	5.34e-110	EFEMP1	EGF containing fibulin extracellular matrix protein 1 [Source:HGNC Symbol;Acc:HGNC:3218]	2	-1
GSTM4	ENSG00000168765	1958.33	1.58375	0.0817005	19.3849	1.04e-83	2.19e-82	GSTM4	glutathione S-transferase mu 4 [Source:HGNC Symbol;Acc:HGNC:4636]	1	1
AC010809.2	ENSG00000259408	24.4657	1.58338	0.380209	4.16449	3.12e-05	8.36e-05		novel transcript, antisense to RYR3	15	-1
TPRN	ENSG00000176058	578.836	1.58263	0.196012	8.07417	6.79e-16	3.3e-15	TPRN	taperin [Source:HGNC Symbol;Acc:HGNC:26894]	9	-1
ZNF197-AS1	ENSG00000233509	13.4722	1.58169	0.500105	3.16272	0.001563	0.00349999	ZNF197-AS1	ZNF197 antisense RNA 1 [Source:HGNC Symbol;Acc:HGNC:40620]	3	-1
ZNF699	ENSG00000196110	974.255	1.58101	0.151777	10.4167	2.08e-25	1.4e-24	ZNF699	zinc finger protein 699 [Source:HGNC Symbol;Acc:HGNC:24750]	19	-1
ZNF836	ENSG00000196267	277.745	1.58058	0.119132	13.2675	3.57e-40	3.58e-39	ZNF836	zinc finger protein 836 [Source:HGNC Symbol;Acc:HGNC:34333]	19	-1
PSTPIP2	ENSG00000152229	1490.85	1.58058	0.0583587	27.0839	1.53e-161	8.01e-160	PSTPIP2	proline-serine-threonine phosphatase interacting protein 2 [Source:HGNC Symbol;Acc:HGNC:9581]	18	-1
HMGN3	ENSG00000118418	2652.48	1.5802	0.0508294	31.0884	3.46e-212	2.87e-210	HMGN3	high mobility group nucleosomal binding domain 3 [Source:HGNC Symbol;Acc:HGNC:12312]	6	-1
ZNF461	ENSG00000197808	317.924	1.58019	0.119263	13.2496	4.53e-40	4.53e-39	ZNF461	zinc finger protein 461 [Source:HGNC Symbol;Acc:HGNC:21629]	19	-1
PODXL	ENSG00000128567	5226.41	1.57982	0.0555169	28.4566	4.03e-178	2.48e-176	PODXL	podocalyxin like [Source:HGNC Symbol;Acc:HGNC:9171]	7	-1
DNASE1L2	ENSG00000167968	49.3756	1.57914	0.295206	5.3493	8.83e-08	2.87e-07	DNASE1L2	deoxyribonuclease 1 like 2 [Source:HGNC Symbol;Acc:HGNC:2958]	16	1
AL008721.2	ENSG00000272977	94.5312	1.57768	0.189536	8.32394	8.51e-17	4.29e-16		novel transcript	22	1
ZNF362	ENSG00000160094	1214.21	1.57764	0.0673153	23.4365	1.82e-121	6.23e-120	ZNF362	zinc finger protein 362 [Source:HGNC Symbol;Acc:HGNC:18079]	1	1
HHIP	ENSG00000164161	5741.15	1.57733	0.0665044	23.7177	2.37e-124	8.44e-123	HHIP	hedgehog interacting protein [Source:HGNC Symbol;Acc:HGNC:14866]	4	1
MIR647	ENSG00000207554	15.6409	1.57733	0.461395	3.4186	0.000629446	0.00148043	MIR647	microRNA 647 [Source:HGNC Symbol;Acc:HGNC:32903]	20	-1
SYT1	ENSG00000067715	5224.35	1.57507	0.0507157	31.0568	9.24e-212	7.62e-210	SYT1	synaptotagmin 1 [Source:HGNC Symbol;Acc:HGNC:11509]	12	1
AC022150.4	ENSG00000269825	268.336	1.57453	0.163377	9.6374	5.56e-22	3.36e-21		novel transcript, sense intronic to ZNF83	19	-1
RNF115	ENSG00000265491	7314.34	1.57439	0.0454437	34.6447	5.36e-263	6.31e-261	RNF115	ring finger protein 115 [Source:HGNC Symbol;Acc:HGNC:18154]	1	-1
ZNF100	ENSG00000197020	780.334	1.57328	0.0831569	18.9194	7.9e-80	1.58e-78	ZNF100	zinc finger protein 100 [Source:HGNC Symbol;Acc:HGNC:12880]	19	-1
SOX9-AS1	ENSG00000234899	17.8066	1.57286	0.42651	3.68774	0.000226258	0.00055922	SOX9-AS1	SOX9 antisense RNA 1 [Source:HGNC Symbol;Acc:HGNC:49321]	17	-1
KIF26B	ENSG00000162849	1890.41	1.57018	0.0720611	21.7896	2.91e-105	8.24e-104	KIF26B	kinesin family member 26B [Source:HGNC Symbol;Acc:HGNC:25484]	1	1
AC036108.2	ENSG00000261054	13.7165	1.57002	0.551867	2.84493	0.00444216	0.00934542		novel transcript, antisense to SYNM	15	-1
AL162386.2	ENSG00000234740	10.8101	1.56797	0.504042	3.11078	0.00186591	0.00413154		novel transcript	9	-1
BCL2L11	ENSG00000153094	1391.48	1.56792	0.06262	25.0386	2.32e-138	9.6e-137	BCL2L11	BCL2 like 11 [Source:HGNC Symbol;Acc:HGNC:994]	2	1
SPON1-AS1	ENSG00000254418	14.0097	1.5677	0.532652	2.9432	0.0032484	0.00696754	SPON1-AS1	SPON1 antisense RNA 1 [Source:HGNC Symbol;Acc:HGNC:53117]	11	-1
CBR3	ENSG00000159231	632.633	1.56745	0.0791629	19.8003	2.96e-87	6.62e-86	CBR3	carbonyl reductase 3 [Source:HGNC Symbol;Acc:HGNC:1549]	21	1
DLL1	ENSG00000198719	249.358	1.56706	0.155794	10.0585	8.42e-24	5.4e-23	DLL1	delta like canonical Notch ligand 1 [Source:HGNC Symbol;Acc:HGNC:2908]	6	-1
SPECC1	ENSG00000128487	4253.46	1.56661	0.0561852	27.883	4.29e-171	2.48e-169	SPECC1	sperm antigen with calponin homology and coiled-coil domains 1 [Source:HGNC Symbol;Acc:HGNC:30615]	17	1
COL11A1	ENSG00000060718	74491.2	1.56554	0.0630524	24.8293	4.33e-136	1.75e-134	COL11A1	collagen type XI alpha 1 chain [Source:HGNC Symbol;Acc:HGNC:2186]	1	-1
CCN2	ENSG00000118523	4793.12	1.56503	0.045055	34.7359	2.26e-264	2.68e-262	CCN2	cellular communication network factor 2 [Source:HGNC Symbol;Acc:HGNC:2500]	6	-1
TIPARP	ENSG00000163659	3777.42	1.56371	0.0595504	26.2586	5.7e-152	2.65e-150	TIPARP	TCDD inducible poly(ADP-ribose) polymerase [Source:HGNC Symbol;Acc:HGNC:23696]	3	1
AC027237.4	ENSG00000259426	47.2375	1.56297	0.253401	6.16798	6.92e-10	2.55e-09		novel transcript, antisense to PAQR5	15	-1
SPTBN2	ENSG00000173898	438.297	1.5621	0.103449	15.1002	1.61e-51	2.05e-50	SPTBN2	spectrin beta, non-erythrocytic 2 [Source:HGNC Symbol;Acc:HGNC:11276]	11	-1
AC102945.2	ENSG00000279041	48.5513	1.55993	0.334669	4.6611	3.15e-06	9.14e-06		TEC	8	1
SZT2-AS1	ENSG00000229372	13.0842	1.5583	0.54001	2.88568	0.00390571	0.00828631	SZT2-AS1	SZT2 antisense RNA 1 [Source:HGNC Symbol;Acc:HGNC:41225]	1	-1
OPRD1	ENSG00000116329	1002.56	1.55686	0.0840251	18.5285	1.22e-76	2.33e-75	OPRD1	opioid receptor delta 1 [Source:HGNC Symbol;Acc:HGNC:8153]	1	1
AC073842.2	ENSG00000242798	33.1049	1.55617	0.324864	4.79022	1.67e-06	4.95e-06		novel transcript	7	-1
ZNF563	ENSG00000188868	72.9702	1.55361	0.22683	6.8492	7.43e-12	3.01e-11	ZNF563	zinc finger protein 563 [Source:HGNC Symbol;Acc:HGNC:30498]	19	-1
ATP2A3	ENSG00000074370	54.7952	1.55338	0.380243	4.08522	4.4e-05	0.000116332	ATP2A3	ATPase sarcoplasmic/endoplasmic reticulum Ca2+ transporting 3 [Source:HGNC Symbol;Acc:HGNC:813]	17	-1
OSR2	ENSG00000164920	63.0127	1.55169	0.23856	6.50438	7.8e-11	3.01e-10	OSR2	odd-skipped related transciption factor 2 [Source:HGNC Symbol;Acc:HGNC:15830]	8	1
TFAP2A	ENSG00000137203	574.98	1.55155	0.0844082	18.3815	1.85e-75	3.5e-74	TFAP2A	transcription factor AP-2 alpha [Source:HGNC Symbol;Acc:HGNC:11742]	6	-1
OAZ3	ENSG00000143450	64.9376	1.55115	0.232992	6.65752	2.78e-11	1.1e-10	OAZ3	ornithine decarboxylase antizyme 3 [Source:HGNC Symbol;Acc:HGNC:8097]	1	1
ZNF790	ENSG00000197863	284.156	1.55034	0.121267	12.7845	2e-37	1.87e-36	ZNF790	zinc finger protein 790 [Source:HGNC Symbol;Acc:HGNC:33114]	19	-1
COLEC10	ENSG00000184374	24.5222	1.54989	0.496668	3.12058	0.00180494	0.00400382	COLEC10	collectin subfamily member 10 [Source:HGNC Symbol;Acc:HGNC:2220]	8	1
AC008554.1	ENSG00000237440	428.545	1.5498	0.132971	11.6551	2.16e-31	1.73e-30		zinc finger protein 737 [Source:NCBI gene;Acc:100129842]	19	-1
SUCNR1	ENSG00000198829	30.367	1.54958	0.410052	3.77899	0.000157463	0.000396155	SUCNR1	succinate receptor 1 [Source:HGNC Symbol;Acc:HGNC:4542]	3	1
RFTN1	ENSG00000131378	2026.85	1.5492	0.0589528	26.2786	3.37e-152	1.57e-150	RFTN1	raftlin, lipid raft linker 1 [Source:HGNC Symbol;Acc:HGNC:30278]	3	-1
ZNF649	ENSG00000198093	287.747	1.54825	0.13816	11.2062	3.8e-29	2.86e-28	ZNF649	zinc finger protein 649 [Source:HGNC Symbol;Acc:HGNC:25741]	19	-1
SOX2-OT	ENSG00000242808	2180.73	1.548	0.0700046	22.1128	2.38e-108	7.04e-107	SOX2-OT	SOX2 overlapping transcript [Source:HGNC Symbol;Acc:HGNC:20209]	3	1
AL603750.1	ENSG00000280099	17.7428	1.5472	0.427094	3.62261	0.00029164	0.000712792		TEC	1	-1
TENM1	ENSG00000009694	635.661	1.54685	0.179845	8.60101	7.9e-18	4.13e-17	TENM1	teneurin transmembrane protein 1 [Source:HGNC Symbol;Acc:HGNC:8117]	X	-1
IDH3A	ENSG00000166411	6020.03	1.54615	0.0571968	27.0322	6.19e-161	3.23e-159	IDH3A	isocitrate dehydrogenase 3 (NAD(+)) alpha [Source:HGNC Symbol;Acc:HGNC:5384]	15	1
TNXB	ENSG00000168477	29.2563	1.54429	0.43411	3.55737	0.000374586	0.000904993	TNXB	tenascin XB [Source:HGNC Symbol;Acc:HGNC:11976]	6	-1
AP003469.4	ENSG00000261087	97.911	1.54158	0.212826	7.24337	4.38e-13	1.88e-12		novel transcript	8	-1
AC092490.1	ENSG00000249790	26.6894	1.53936	0.36644	4.20086	2.66e-05	7.17e-05		novel transcript	12	1
ZNF808	ENSG00000198482	389.636	1.53936	0.12702	12.119	8.38e-34	7.13e-33	ZNF808	zinc finger protein 808 [Source:HGNC Symbol;Acc:HGNC:33230]	19	1
STARD9	ENSG00000159433	2127.37	1.53912	0.0960878	16.0179	9.59e-58	1.37e-56	STARD9	StAR related lipid transfer domain containing 9 [Source:HGNC Symbol;Acc:HGNC:19162]	15	1
DDX11L2	ENSG00000236397	35.1744	1.53784	0.30631	5.02055	5.15e-07	1.59e-06	DDX11L2	DEAD/H-box helicase 11 like 2 [Source:HGNC Symbol;Acc:HGNC:37103]	2	-1
FRMD5	ENSG00000171877	1955.94	1.5377	0.0673706	22.8245	2.62e-115	8.43e-114	FRMD5	FERM domain containing 5 [Source:HGNC Symbol;Acc:HGNC:28214]	15	-1
NFE2L3	ENSG00000050344	962.838	1.53741	0.0802994	19.146	1.05e-81	2.15e-80	NFE2L3	nuclear factor, erythroid 2 like 3 [Source:HGNC Symbol;Acc:HGNC:7783]	7	1
HAPLN1	ENSG00000145681	31.4624	1.53713	0.328542	4.67864	2.89e-06	8.42e-06	HAPLN1	hyaluronan and proteoglycan link protein 1 [Source:HGNC Symbol;Acc:HGNC:2380]	5	-1
ARL13A	ENSG00000174225	26.2992	1.53593	0.386841	3.97044	7.17e-05	0.000186262	ARL13A	ADP ribosylation factor like GTPase 13A [Source:HGNC Symbol;Acc:HGNC:31709]	X	1
ZNF441	ENSG00000197044	530.599	1.53535	0.112913	13.5976	4.14e-42	4.32e-41	ZNF441	zinc finger protein 441 [Source:HGNC Symbol;Acc:HGNC:20875]	19	1
FAM13A-AS1	ENSG00000248019	76.0085	1.5351	0.222566	6.89729	5.3e-12	2.17e-11	FAM13A-AS1	FAM13A antisense RNA 1 [Source:HGNC Symbol;Acc:HGNC:19370]	4	1
ANKRD1	ENSG00000148677	350.094	1.53405	0.108534	14.1343	2.33e-45	2.62e-44	ANKRD1	ankyrin repeat domain 1 [Source:HGNC Symbol;Acc:HGNC:15819]	10	-1
ZNF221	ENSG00000159905	264.671	1.53381	0.199566	7.68573	1.52e-14	6.98e-14	ZNF221	zinc finger protein 221 [Source:HGNC Symbol;Acc:HGNC:13014]	19	1
SPATA25	ENSG00000149634	43.6552	1.53237	0.281558	5.44245	5.26e-08	1.73e-07	SPATA25	spermatogenesis associated 25 [Source:HGNC Symbol;Acc:HGNC:16158]	20	-1
ACO2	ENSG00000100412	9454.04	1.53171	0.0699394	21.9006	2.56e-106	7.37e-105	ACO2	aconitase 2 [Source:HGNC Symbol;Acc:HGNC:118]	22	1
HIC1	ENSG00000177374	69.061	1.53167	0.307044	4.98844	6.09e-07	1.87e-06	HIC1	HIC ZBTB transcriptional repressor 1 [Source:HGNC Symbol;Acc:HGNC:4909]	17	1
AC139768.2	ENSG00000278126	33.5842	1.52793	0.294891	5.18135	2.2e-07	6.98e-07		novel transcript	12	-1
DIPK1A	ENSG00000154511	1762.59	1.52656	0.0658518	23.1818	6.95e-119	2.33e-117	DIPK1A	divergent protein kinase domain 1A [Source:HGNC Symbol;Acc:HGNC:32213]	1	-1
C19orf18	ENSG00000177025	20.6785	1.52482	0.471481	3.23411	0.00122025	0.00277031	C19orf18	chromosome 19 open reading frame 18 [Source:HGNC Symbol;Acc:HGNC:28642]	19	-1
ZNF443	ENSG00000180855	135.241	1.52412	0.174106	8.75398	2.06e-18	1.1e-17	ZNF443	zinc finger protein 443 [Source:HGNC Symbol;Acc:HGNC:20878]	19	-1
AC012313.4	ENSG00000268543	31.3689	1.52242	0.298674	5.09727	3.45e-07	1.08e-06		novel transcript	19	1
TBCE	ENSG00000284770	55.7002	1.52189	0.248975	6.11261	9.8e-10	3.58e-09	TBCE	tubulin folding cofactor E [Source:HGNC Symbol;Acc:HGNC:11582]	1	1
TPM1	ENSG00000140416	40995.4	1.52121	0.0420698	36.1593	2.66e-286	3.6e-284	TPM1	tropomyosin 1 [Source:HGNC Symbol;Acc:HGNC:12010]	15	1
COLQ	ENSG00000206561	26.4596	1.52011	0.420458	3.61537	0.000299917	0.000731493	COLQ	collagen like tail subunit of asymmetric acetylcholinesterase [Source:HGNC Symbol;Acc:HGNC:2226]	3	-1
CYP1B1-AS1	ENSG00000232973	42.7523	1.51963	0.271011	5.60727	2.06e-08	6.94e-08	CYP1B1-AS1	CYP1B1 antisense RNA 1 [Source:HGNC Symbol;Acc:HGNC:28543]	2	1
HS3ST5	ENSG00000249853	334.22	1.51896	0.114216	13.2991	2.34e-40	2.36e-39	HS3ST5	heparan sulfate-glucosamine 3-sulfotransferase 5 [Source:HGNC Symbol;Acc:HGNC:19419]	6	-1
MARVELD2	ENSG00000152939	15.0927	1.51659	0.530896	2.85666	0.00428119	0.00902761	MARVELD2	MARVEL domain containing 2 [Source:HGNC Symbol;Acc:HGNC:26401]	5	1
SERTAD4-AS1	ENSG00000203706	239.585	1.51553	0.158501	9.56168	1.16e-21	6.91e-21	SERTAD4-AS1	SERTAD4 antisense RNA 1 [Source:HGNC Symbol;Acc:HGNC:32019]	1	-1
BX890604.2	ENSG00000285756	162.804	1.51537	0.140813	10.7616	5.23e-27	3.69e-26		novel transcript	X	-1
CCDC116	ENSG00000161180	25.1247	1.51483	0.391044	3.87382	0.000107143	0.000273249	CCDC116	coiled-coil domain containing 116 [Source:HGNC Symbol;Acc:HGNC:26688]	22	1
AL512353.1	ENSG00000228192	80.2599	1.51439	0.221686	6.83125	8.42e-12	3.4e-11		novel transcript, antisense to ERMAP	1	-1
PATJ	ENSG00000132849	4848.14	1.51292	0.0676538	22.3626	9.1e-111	2.8e-109	PATJ	PATJ crumbs cell polarity complex component [Source:HGNC Symbol;Acc:HGNC:28881]	1	1
ZKSCAN3	ENSG00000189298	386.572	1.51211	0.119192	12.6864	7.03e-37	6.49e-36	ZKSCAN3	zinc finger with KRAB and SCAN domains 3 [Source:HGNC Symbol;Acc:HGNC:13853]	6	1
GACAT2	ENSG00000265962	21.4313	1.51206	0.457742	3.30331	0.000955513	0.00219709	GACAT2	gastric cancer associated transcript 2 [Source:HGNC Symbol;Acc:HGNC:50516]	18	-1
KIF1A	ENSG00000130294	49.8785	1.50931	0.429373	3.51516	0.000439492	0.00105331	KIF1A	kinesin family member 1A [Source:HGNC Symbol;Acc:HGNC:888]	2	-1
AL021878.2	ENSG00000270083	23.5511	1.50931	0.398634	3.7862	0.000152967	0.000385395		novel transcript, sense intronic to NDUFA6	22	-1
AC254633.1	ENSG00000272482	28.9976	1.50875	0.35607	4.23724	2.26e-05	6.14e-05		novel transcript	1	-1
SLC15A2	ENSG00000163406	18.3216	1.50722	0.475972	3.16662	0.00154224	0.00345602	SLC15A2	solute carrier family 15 member 2 [Source:HGNC Symbol;Acc:HGNC:10921]	3	1
ZNF382	ENSG00000161298	541.889	1.50615	0.0879023	17.1343	8.23e-66	1.36e-64	ZNF382	zinc finger protein 382 [Source:HGNC Symbol;Acc:HGNC:17409]	19	1
AC005840.3	ENSG00000256433	13.3343	1.50603	0.469603	3.20702	0.00134119	0.00303034		novel transcript	12	1
ENPP4	ENSG00000001561	1866.63	1.50596	0.0825447	18.2441	2.3e-74	4.29e-73	ENPP4	ectonucleotide pyrophosphatase/phosphodiesterase 4 [Source:HGNC Symbol;Acc:HGNC:3359]	6	1
PCLO	ENSG00000186472	981.151	1.5058	0.131761	11.4283	3.02e-30	2.35e-29	PCLO	piccolo presynaptic cytomatrix protein [Source:HGNC Symbol;Acc:HGNC:13406]	7	-1
AL445524.1	ENSG00000233461	131.806	1.50464	0.154996	9.7076	2.8e-22	1.71e-21		novel transcript	1	-1
ZNF611	ENSG00000213020	643.767	1.50455	0.106815	14.0856	4.66e-45	5.19e-44	ZNF611	zinc finger protein 611 [Source:HGNC Symbol;Acc:HGNC:28766]	19	-1
AC089983.1	ENSG00000257732	27.1874	1.50304	0.383235	3.92197	8.78e-05	0.000226242		novel transcript, antisense to TXNRD1	12	-1
ZNF140	ENSG00000196387	516.396	1.50294	0.0955918	15.7225	1.06e-55	1.46e-54	ZNF140	zinc finger protein 140 [Source:HGNC Symbol;Acc:HGNC:12925]	12	1
ARAP2	ENSG00000047365	292.846	1.5022	0.123533	12.1603	5.05e-34	4.33e-33	ARAP2	ArfGAP with RhoGAP domain, ankyrin repeat and PH domain 2 [Source:HGNC Symbol;Acc:HGNC:16924]	4	-1
AMH	ENSG00000104899	274.539	1.50213	0.222563	6.74923	1.49e-11	5.95e-11	AMH	anti-Mullerian hormone [Source:HGNC Symbol;Acc:HGNC:464]	19	1
AC090525.2	ENSG00000257813	23.1118	1.50127	0.376499	3.98746	6.68e-05	0.000173877		protein-kinase, interferon-inducible double stranded RNA dependent inhibitor, repressor of (P58 repressor) (PRKRIR) pseudogene	12	-1
SULF2	ENSG00000196562	4632.24	1.50076	0.0631745	23.7557	9.58e-125	3.45e-123	SULF2	sulfatase 2 [Source:HGNC Symbol;Acc:HGNC:20392]	20	-1

## Sheet: LNZ308-downregulated
external_gene_name	Ensembl_gene_id	baseMean	log2FoldChange	lfcSE	stat	pvalue	padj	hgnc_symbol	description	chromosome_name	strand
ANO3	ENSG00000134343	239.317	-11.3871	1.18434	-9.61476	6.93e-22	4.17e-21	ANO3	anoctamin 3 [Source:HGNC Symbol;Acc:HGNC:14004]	11	1
GALNT5	ENSG00000136542	535.103	-10.6528	1.02861	-10.3565	3.91e-25	2.61e-24	GALNT5	polypeptide N-acetylgalactosaminyltransferase 5 [Source:HGNC Symbol;Acc:HGNC:4127]	2	1
BEX4	ENSG00000102409	159.307	-10.6055	1.18464	-8.95248	3.48e-19	1.9e-18	BEX4	brain expressed X-linked 4 [Source:HGNC Symbol;Acc:HGNC:25475]	X	1
TAGLN3	ENSG00000144834	174.862	-10.5493	1.18557	-8.89811	5.68e-19	3.09e-18	TAGLN3	transgelin 3 [Source:HGNC Symbol;Acc:HGNC:29868]	3	1
LINC01411	ENSG00000249306	190.418	-10.51	1.18441	-8.87355	7.09e-19	3.84e-18	LINC01411	long intergenic non-protein coding RNA 1411 [Source:HGNC Symbol;Acc:HGNC:50703]	5	1
INSYN2B	ENSG00000204767	220.025	-10.4936	1.18581	-8.84935	8.8e-19	4.75e-18	INSYN2B	inhibitory synaptic factor family member 2B [Source:HGNC Symbol;Acc:HGNC:37271]	5	-1
NFE4	ENSG00000230257	120.191	-10.4485	1.18642	-8.80674	1.29e-18	6.92e-18	NFE4	nuclear factor, erythroid 4 [Source:HGNC Symbol;Acc:HGNC:29902]	7	1
C3orf14	ENSG00000114405	198.268	-10.4344	1.18301	-8.82017	1.14e-18	6.15e-18	C3orf14	chromosome 3 open reading frame 14 [Source:HGNC Symbol;Acc:HGNC:25024]	3	1
PTER	ENSG00000165983	99.8897	-10.3887	1.18789	-8.74553	2.22e-18	1.18e-17	PTER	phosphotriesterase related [Source:HGNC Symbol;Acc:HGNC:9590]	10	1
HLA-DRB5	ENSG00000198502	264.063	-10.3373	1.18351	-8.73443	2.45e-18	1.3e-17	HLA-DRB5	major histocompatibility complex, class II, DR beta 5 [Source:HGNC Symbol;Acc:HGNC:4953]	6	-1
FAM155A	ENSG00000204442	458.715	-10.2636	1.02611	-10.0024	1.49e-23	9.45e-23	FAM155A	family with sequence similarity 155 member A [Source:HGNC Symbol;Acc:HGNC:33877]	13	-1
AQP9	ENSG00000103569	197.366	-10.2393	1.18334	-8.65295	5.02e-18	2.64e-17	AQP9	aquaporin 9 [Source:HGNC Symbol;Acc:HGNC:643]	15	1
TMPRSS15	ENSG00000154646	1047.63	-10.0856	0.555511	-18.1555	1.16e-73	2.15e-72	TMPRSS15	transmembrane serine protease 15 [Source:HGNC Symbol;Acc:HGNC:9490]	21	-1
FAM189A1	ENSG00000104059	138.051	-9.75384	1.18875	-8.2051	2.3e-16	1.14e-15	FAM189A1	family with sequence similarity 189 member A1 [Source:HGNC Symbol;Acc:HGNC:29075]	15	-1
LINC01550	ENSG00000246223	87.4478	-9.7081	1.19026	-8.15628	3.45e-16	1.7e-15	LINC01550	long intergenic non-protein coding RNA 1550 [Source:HGNC Symbol;Acc:HGNC:20111]	14	-1
CAVIN3	ENSG00000170955	597.628	-9.66991	0.733257	-13.1876	1.03e-39	1.02e-38	CAVIN3	caveolae associated protein 3 [Source:HGNC Symbol;Acc:HGNC:9400]	11	-1
SP6	ENSG00000189120	238.809	-9.65854	1.18274	-8.16622	3.18e-16	1.56e-15	SP6	Sp6 transcription factor [Source:HGNC Symbol;Acc:HGNC:14530]	17	-1
TCIM	ENSG00000176907	198.347	-9.65317	1.18377	-8.15459	3.5e-16	1.72e-15	TCIM	transcriptional and immune response regulator [Source:HGNC Symbol;Acc:HGNC:1357]	8	1
H2AFJ	ENSG00000246705	98.3317	-9.63164	1.19554	-8.05628	7.87e-16	3.81e-15	H2AFJ	H2A histone family member J [Source:HGNC Symbol;Acc:HGNC:14456]	12	1
LRRN3	ENSG00000173114	129.257	-9.62981	1.18622	-8.11806	4.74e-16	2.31e-15	LRRN3	leucine rich repeat neuronal 3 [Source:HGNC Symbol;Acc:HGNC:17200]	7	1
ADGRF4	ENSG00000153294	575.093	-9.49474	0.650494	-14.5962	2.97e-48	3.54e-47	ADGRF4	adhesion G protein-coupled receptor F4 [Source:HGNC Symbol;Acc:HGNC:19011]	6	1
TIMP4	ENSG00000157150	124.891	-9.49097	1.18729	-7.99383	1.31e-15	6.28e-15	TIMP4	TIMP metallopeptidase inhibitor 4 [Source:HGNC Symbol;Acc:HGNC:11823]	3	-1
CSF3	ENSG00000108342	1958.58	-9.48823	0.466098	-20.3567	4.05e-92	9.69e-91	CSF3	colony stimulating factor 3 [Source:HGNC Symbol;Acc:HGNC:2438]	17	1
CCDC198	ENSG00000100557	99.44	-9.48217	1.18972	-7.9701	1.59e-15	7.57e-15	CCDC198	coiled-coil domain containing 198 [Source:HGNC Symbol;Acc:HGNC:20189]	14	-1
SERPINB7	ENSG00000166396	1046.49	-9.48109	0.441876	-21.4564	3.98e-102	1.09e-100	SERPINB7	serpin family B member 7 [Source:HGNC Symbol;Acc:HGNC:13902]	18	1
FPR1	ENSG00000171051	291.576	-9.47583	1.02554	-9.23989	2.47e-20	1.4e-19	FPR1	formyl peptide receptor 1 [Source:HGNC Symbol;Acc:HGNC:3826]	19	-1
VAT1L	ENSG00000171724	1401.7	-9.45579	0.486839	-19.4228	4.95e-84	1.06e-82	VAT1L	vesicle amine transport 1 like [Source:HGNC Symbol;Acc:HGNC:29315]	16	1
ARMCX1	ENSG00000126947	218.465	-9.42376	1.02545	-9.18986	3.93e-20	2.22e-19	ARMCX1	armadillo repeat containing X-linked 1 [Source:HGNC Symbol;Acc:HGNC:18073]	X	1
APBB1IP	ENSG00000077420	395.612	-9.4192	0.726719	-12.9613	2.03e-38	1.95e-37	APBB1IP	amyloid beta precursor protein binding family B member 1 interacting protein [Source:HGNC Symbol;Acc:HGNC:17379]	10	1
STXBP5L	ENSG00000145087	68.6182	-9.38154	1.2015	-7.8082	5.8e-15	2.7e-14	STXBP5L	syntaxin binding protein 5 like [Source:HGNC Symbol;Acc:HGNC:30757]	3	1
XKR8	ENSG00000158156	347.518	-9.3657	0.837414	-11.1841	4.88e-29	3.66e-28	XKR8	XK related 8 [Source:HGNC Symbol;Acc:HGNC:25508]	1	1
HAS1	ENSG00000105509	173.704	-9.35678	1.18982	-7.86402	3.72e-15	1.75e-14	HAS1	hyaluronan synthase 1 [Source:HGNC Symbol;Acc:HGNC:4818]	19	-1
AC091182.2	ENSG00000253746	56.6432	-9.30316	1.19646	-7.77556	7.51e-15	3.49e-14		novel transcript	8	-1
BNC1	ENSG00000169594	52.9709	-9.29821	1.20502	-7.7162	1.2e-14	5.52e-14	BNC1	basonuclin 1 [Source:HGNC Symbol;Acc:HGNC:1081]	15	-1
CD2	ENSG00000116824	107.234	-9.27068	1.19132	-7.78186	7.15e-15	3.32e-14	CD2	CD2 molecule [Source:HGNC Symbol;Acc:HGNC:1639]	1	1
TCEAL7	ENSG00000182916	901.345	-9.2571	0.490168	-18.8856	1.5e-79	3e-78	TCEAL7	transcription elongation factor A like 7 [Source:HGNC Symbol;Acc:HGNC:28336]	X	1
IL36B	ENSG00000136696	2068.67	-9.25412	0.367119	-25.2074	3.32e-140	1.39e-138	IL36B	interleukin 36 beta [Source:HGNC Symbol;Acc:HGNC:15564]	2	-1
CGB5	ENSG00000189052	368.07	-9.25349	0.84302	-10.9766	4.95e-28	3.61e-27	CGB5	chorionic gonadotropin subunit beta 5 [Source:HGNC Symbol;Acc:HGNC:16452]	19	1
AC091173.1	ENSG00000251127	55.531	-9.25279	1.19353	-7.75247	9.01e-15	4.17e-14		novel transcript	8	-1
CADPS	ENSG00000163618	496.293	-9.25189	0.728004	-12.7086	5.3e-37	4.91e-36	CADPS	calcium dependent secretion activator [Source:HGNC Symbol;Acc:HGNC:1426]	3	-1
LINC01605	ENSG00000253161	199.623	-9.25153	1.02728	-9.00584	2.14e-19	1.18e-18	LINC01605	long intergenic non-protein coding RNA 1605 [Source:HGNC Symbol;Acc:HGNC:51654]	8	-1
RNF128	ENSG00000133135	188.325	-9.23584	1.18793	-7.77472	7.56e-15	3.51e-14	RNF128	ring finger protein 128 [Source:HGNC Symbol;Acc:HGNC:21153]	X	1
AC112721.2	ENSG00000222032	469.551	-9.23378	0.66541	-13.8768	8.75e-44	9.46e-43		novel protein (LOC728009)	2	-1
EBF2	ENSG00000221818	229.733	-9.19921	1.02883	-8.94144	3.84e-19	2.1e-18	EBF2	EBF transcription factor 2 [Source:HGNC Symbol;Acc:HGNC:19090]	8	-1
AC018464.1	ENSG00000234520	45.4725	-9.19128	1.19604	-7.68476	1.53e-14	7.03e-14		novel transcript	7	-1
CXCL2	ENSG00000081041	396.667	-9.17916	0.72995	-12.5751	2.9e-36	2.63e-35	CXCL2	C-X-C motif chemokine ligand 2 [Source:HGNC Symbol;Acc:HGNC:4603]	4	-1
AC041040.1	ENSG00000279881	49.8026	-9.14827	1.19498	-7.65559	1.92e-14	8.78e-14		TEC	8	-1
AC007099.1	ENSG00000231172	85.3713	-9.14659	1.18831	-7.69717	1.39e-14	6.4e-14		novel transcript, antisense to EVA1A	2	1
MUC15	ENSG00000169550	723.433	-9.1312	0.649497	-14.0589	6.79e-45	7.53e-44	MUC15	mucin 15, cell surface associated [Source:HGNC Symbol;Acc:HGNC:14956]	11	-1
ZNF215	ENSG00000149054	157.034	-9.11972	1.02647	-8.88453	6.42e-19	3.49e-18	ZNF215	zinc finger protein 215 [Source:HGNC Symbol;Acc:HGNC:13007]	11	1
TECTB	ENSG00000119913	71.4869	-9.10307	1.19891	-7.59277	3.13e-14	1.42e-13	TECTB	tectorin beta [Source:HGNC Symbol;Acc:HGNC:11721]	10	1
ADCY8	ENSG00000155897	263.93	-9.10195	0.839274	-10.845	2.11e-27	1.51e-26	ADCY8	adenylate cyclase 8 [Source:HGNC Symbol;Acc:HGNC:239]	8	-1
NOVA1	ENSG00000139910	54.5625	-9.09661	1.19907	-7.58636	3.29e-14	1.49e-13	NOVA1	NOVA alternative splicing regulator 1 [Source:HGNC Symbol;Acc:HGNC:7886]	14	-1
MFAP4	ENSG00000166482	208.249	-9.09519	1.18444	-7.6789	1.6e-14	7.35e-14	MFAP4	microfibril associated protein 4 [Source:HGNC Symbol;Acc:HGNC:7035]	17	-1
ARSI	ENSG00000183876	586.502	-9.06505	0.594747	-15.2419	1.86e-52	2.42e-51	ARSI	arylsulfatase family member I [Source:HGNC Symbol;Acc:HGNC:32521]	5	-1
ARMCX2	ENSG00000184867	1652.85	-9.0633	0.347183	-26.1052	3.18e-150	1.46e-148	ARMCX2	armadillo repeat containing X-linked 2 [Source:HGNC Symbol;Acc:HGNC:16869]	X	-1
LRFN5	ENSG00000165379	61.4624	-9.05399	1.19516	-7.57556	3.58e-14	1.61e-13	LRFN5	leucine rich repeat and fibronectin type III domain containing 5 [Source:HGNC Symbol;Acc:HGNC:20360]	14	1
CYBA	ENSG00000051523	368.939	-9.04535	0.844782	-10.7073	9.4e-27	6.59e-26	CYBA	cytochrome b-245 alpha chain [Source:HGNC Symbol;Acc:HGNC:2577]	16	-1
AC008687.6	ENSG00000269706	43.5443	-9.03105	1.19939	-7.52969	5.09e-14	2.28e-13		neurotrophin 4 (NTF4) pseudogene	19	-1
EREG	ENSG00000124882	2173.08	-9.02802	0.307652	-29.3449	2.77e-189	1.9e-187	EREG	epiregulin [Source:HGNC Symbol;Acc:HGNC:3443]	4	1
KCNJ8	ENSG00000121361	58.6816	-9.02717	1.19205	-7.57284	3.65e-14	1.65e-13	KCNJ8	potassium voltage-gated channel subfamily J member 8 [Source:HGNC Symbol;Acc:HGNC:6269]	12	-1
ABCC9	ENSG00000069431	1975.29	-9.02492	0.298006	-30.2844	1.84e-201	1.38e-199	ABCC9	ATP binding cassette subfamily C member 9 [Source:HGNC Symbol;Acc:HGNC:60]	12	-1
PPP4R4	ENSG00000119698	118.251	-9.01767	1.18609	-7.60287	2.9e-14	1.31e-13	PPP4R4	protein phosphatase 4 regulatory subunit 4 [Source:HGNC Symbol;Acc:HGNC:23788]	14	1
CXCL1	ENSG00000163739	357.086	-9.01529	0.728799	-12.3701	3.79e-35	3.35e-34	CXCL1	C-X-C motif chemokine ligand 1 [Source:HGNC Symbol;Acc:HGNC:4602]	4	1
MT1F	ENSG00000198417	57.196	-9.01466	1.19202	-7.5625	3.95e-14	1.78e-13	MT1F	metallothionein 1F [Source:HGNC Symbol;Acc:HGNC:7398]	16	1
TMEM273	ENSG00000204161	922.912	-8.98756	0.46434	-19.3555	1.83e-83	3.86e-82	TMEM273	transmembrane protein 273 [Source:HGNC Symbol;Acc:HGNC:27274]	10	-1
C5orf63	ENSG00000164241	44.3033	-8.97887	1.20335	-7.46157	8.55e-14	3.78e-13	C5orf63	chromosome 5 open reading frame 63 [Source:HGNC Symbol;Acc:HGNC:40051]	5	-1
TNFRSF10D	ENSG00000173530	3538.8	-8.9693	0.248814	-36.0483	1.47e-284	1.96e-282	TNFRSF10D	TNF receptor superfamily member 10d [Source:HGNC Symbol;Acc:HGNC:11907]	8	-1
AGTR1	ENSG00000144891	91.3611	-8.96459	1.19324	-7.51279	5.79e-14	2.58e-13	AGTR1	angiotensin II receptor type 1 [Source:HGNC Symbol;Acc:HGNC:336]	3	1
COL4A5	ENSG00000188153	571.131	-8.96296	0.729361	-12.2888	1.04e-34	9.07e-34	COL4A5	collagen type IV alpha 5 chain [Source:HGNC Symbol;Acc:HGNC:2207]	X	1
COL4A6	ENSG00000197565	141.396	-8.92478	1.18601	-7.52505	5.27e-14	2.36e-13	COL4A6	collagen type IV alpha 6 chain [Source:HGNC Symbol;Acc:HGNC:2208]	X	-1
AC009646.2	ENSG00000254687	44.4291	-8.91069	1.20077	-7.42081	1.16e-13	5.12e-13		novel transcript	8	1
HTRA1	ENSG00000166033	7714.61	-8.90529	0.20641	-43.1437	0	0	HTRA1	HtrA serine peptidase 1 [Source:HGNC Symbol;Acc:HGNC:9476]	10	1
PCDH15	ENSG00000150275	49.3625	-8.89499	1.19487	-7.44431	9.75e-14	4.3e-13	PCDH15	protocadherin related 15 [Source:HGNC Symbol;Acc:HGNC:14674]	10	-1
EDA2R	ENSG00000131080	567.476	-8.89015	0.599717	-14.8239	1.03e-49	1.26e-48	EDA2R	ectodysplasin A2 receptor [Source:HGNC Symbol;Acc:HGNC:17756]	X	-1
CHST1	ENSG00000175264	54.1507	-8.8895	1.20528	-7.37544	1.64e-13	7.17e-13	CHST1	carbohydrate sulfotransferase 1 [Source:HGNC Symbol;Acc:HGNC:1969]	11	-1
ADGRF2	ENSG00000164393	44.0579	-8.88843	1.19988	-7.40776	1.28e-13	5.64e-13	ADGRF2	adhesion G protein-coupled receptor F2 [Source:HGNC Symbol;Acc:HGNC:18991]	6	1
INSYN2A	ENSG00000188916	41.1135	-8.88047	1.20359	-7.37833	1.6e-13	7.02e-13	INSYN2A	inhibitory synaptic factor 2A [Source:HGNC Symbol;Acc:HGNC:33859]	10	-1
C9orf64	ENSG00000165118	386.589	-8.84835	0.595015	-14.8708	5.1e-50	6.28e-49	C9orf64	chromosome 9 open reading frame 64 [Source:HGNC Symbol;Acc:HGNC:28144]	9	-1
SBSN	ENSG00000189001	2806.22	-8.83975	0.235962	-37.4626	3.75e-307	5.69e-305	SBSN	suprabasin [Source:HGNC Symbol;Acc:HGNC:24950]	19	-1
C10orf90	ENSG00000154493	772.059	-8.82761	0.441693	-19.9859	7.31e-89	1.68e-87	C10orf90	chromosome 10 open reading frame 90 [Source:HGNC Symbol;Acc:HGNC:26563]	10	-1
C1orf94	ENSG00000142698	1053.67	-8.81774	0.393787	-22.3921	4.7e-111	1.45e-109	C1orf94	chromosome 1 open reading frame 94 [Source:HGNC Symbol;Acc:HGNC:28250]	1	1
BAALC	ENSG00000164929	1909.37	-8.8169	0.314807	-28.0074	1.32e-172	7.78e-171	BAALC	BAALC binder of MAP3K1 and KLF4 [Source:HGNC Symbol;Acc:HGNC:14333]	8	1
KRT79	ENSG00000185640	1286.23	-8.80559	0.362748	-24.2747	3.63e-130	1.37e-128	KRT79	keratin 79 [Source:HGNC Symbol;Acc:HGNC:28930]	12	-1
HLA-DPB1	ENSG00000223865	149.077	-8.7807	1.02721	-8.54814	1.25e-17	6.48e-17	HLA-DPB1	major histocompatibility complex, class II, DP beta 1 [Source:HGNC Symbol;Acc:HGNC:4940]	6	1
CXCL5	ENSG00000163735	274.773	-8.7736	0.731395	-11.9957	3.74e-33	3.12e-32	CXCL5	C-X-C motif chemokine ligand 5 [Source:HGNC Symbol;Acc:HGNC:10642]	4	-1
CRYM	ENSG00000103316	75.552	-8.77289	1.18872	-7.38011	1.58e-13	6.93e-13	CRYM	crystallin mu [Source:HGNC Symbol;Acc:HGNC:2418]	16	-1
AC099552.1	ENSG00000217825	154.367	-8.76998	1.03071	-8.50866	1.76e-17	9.06e-17		novel transcript	7	-1
TNIP3	ENSG00000050730	232.886	-8.76417	0.846855	-10.3491	4.23e-25	2.81e-24	TNIP3	TNFAIP3 interacting protein 3 [Source:HGNC Symbol;Acc:HGNC:19315]	4	-1
ARHGAP36	ENSG00000147256	701.739	-8.73765	0.445488	-19.6137	1.18e-85	2.56e-84	ARHGAP36	Rho GTPase activating protein 36 [Source:HGNC Symbol;Acc:HGNC:26388]	X	1
AC079949.2	ENSG00000278266	381.066	-8.7346	0.600061	-14.5562	5.33e-48	6.31e-47		novel transcript	12	1
GREM1	ENSG00000166923	2935.77	-8.73099	0.286537	-30.4707	6.37e-204	4.91e-202	GREM1	gremlin 1, DAN family BMP antagonist [Source:HGNC Symbol;Acc:HGNC:2001]	15	1
PRTFDC1	ENSG00000099256	505.714	-8.7262	0.519556	-16.7955	2.63e-63	4.13e-62	PRTFDC1	phosphoribosyl transferase domain containing 1 [Source:HGNC Symbol;Acc:HGNC:23333]	10	-1
PAPPA2	ENSG00000116183	374.976	-8.71754	0.654109	-13.3273	1.61e-40	1.62e-39	PAPPA2	pappalysin 2 [Source:HGNC Symbol;Acc:HGNC:14615]	1	1
C14orf132	ENSG00000227051	1098.83	-8.70869	0.445473	-19.5493	4.18e-85	9.03e-84	C14orf132	chromosome 14 open reading frame 132 [Source:HGNC Symbol;Acc:HGNC:20346]	14	1
KRT78	ENSG00000170423	60.8259	-8.68191	1.19163	-7.28572	3.2e-13	1.38e-12	KRT78	keratin 78 [Source:HGNC Symbol;Acc:HGNC:28926]	12	-1
AC016747.1	ENSG00000212978	267.515	-8.64251	0.731098	-11.8213	3.03e-32	2.47e-31		novel transcript	2	-1
TMEM233	ENSG00000224982	415.632	-8.63739	0.594421	-14.5308	7.74e-48	9.12e-47	TMEM233	transmembrane protein 233 [Source:HGNC Symbol;Acc:HGNC:37219]	12	1
IL1B	ENSG00000125538	4076.15	-8.63538	0.26658	-32.3933	3.42e-230	3.16e-228	IL1B	interleukin 1 beta [Source:HGNC Symbol;Acc:HGNC:5992]	2	-1
STK26	ENSG00000134602	421.007	-8.63396	0.523552	-16.4911	4.25e-61	6.45e-60	STK26	serine/threonine kinase 26 [Source:HGNC Symbol;Acc:HGNC:18174]	X	1
COL1A2	ENSG00000164692	30369.4	-8.63294	0.107057	-80.6385	0	0	COL1A2	collagen type I alpha 2 chain [Source:HGNC Symbol;Acc:HGNC:2198]	7	1
ZNF474	ENSG00000164185	122.876	-8.62599	1.03543	-8.33085	8.03e-17	4.05e-16	ZNF474	zinc finger protein 474 [Source:HGNC Symbol;Acc:HGNC:23245]	5	1
MAP6	ENSG00000171533	97.3166	-8.62082	1.18965	-7.2465	4.28e-13	1.83e-12	MAP6	microtubule associated protein 6 [Source:HGNC Symbol;Acc:HGNC:6868]	11	-1
ABI3BP	ENSG00000154175	2487.88	-8.60215	0.264452	-32.5283	4.25e-232	3.96e-230	ABI3BP	ABI family member 3 binding protein [Source:HGNC Symbol;Acc:HGNC:17265]	3	-1
APCDD1L	ENSG00000198768	1160.13	-8.5943	0.410208	-20.9511	1.83e-97	4.76e-96	APCDD1L	APC down-regulated 1 like [Source:HGNC Symbol;Acc:HGNC:26892]	20	-1
MCTP2	ENSG00000140563	608.123	-8.58405	0.557044	-15.41	1.4e-53	1.86e-52	MCTP2	multiple C2 and transmembrane domain containing 2 [Source:HGNC Symbol;Acc:HGNC:25636]	15	1
IL36RN	ENSG00000136695	680.076	-8.58212	0.487009	-17.6221	1.67e-69	2.89e-68	IL36RN	interleukin 36 receptor antagonist [Source:HGNC Symbol;Acc:HGNC:15561]	2	1
TENM4	ENSG00000149256	279.407	-8.58018	0.733155	-11.7031	1.23e-31	9.87e-31	TENM4	teneurin transmembrane protein 4 [Source:HGNC Symbol;Acc:HGNC:29945]	11	-1
KIF21B	ENSG00000116852	1294.56	-8.57612	0.307564	-27.884	4.17e-171	2.42e-169	KIF21B	kinesin family member 21B [Source:HGNC Symbol;Acc:HGNC:29442]	1	-1
VSTM4	ENSG00000165633	1278.94	-8.57229	0.348402	-24.6046	1.13e-133	4.42e-132	VSTM4	V-set and transmembrane domain containing 4 [Source:HGNC Symbol;Acc:HGNC:26470]	10	-1
HOXB-AS1	ENSG00000230148	48.5668	-8.56715	1.19796	-7.15146	8.59e-13	3.63e-12	HOXB-AS1	HOXB cluster antisense RNA 1 [Source:HGNC Symbol;Acc:HGNC:43744]	17	1
AFF3	ENSG00000144218	240.569	-8.56298	0.735791	-11.6378	2.65e-31	2.11e-30	AFF3	AF4/FMR2 family member 3 [Source:HGNC Symbol;Acc:HGNC:6473]	2	-1
SERPINB4	ENSG00000206073	31.2632	-8.55394	1.20694	-7.0873	1.37e-12	5.74e-12	SERPINB4	serpin family B member 4 [Source:HGNC Symbol;Acc:HGNC:10570]	18	-1
CSMD2	ENSG00000121904	2128.75	-8.55046	0.330758	-25.8511	2.37e-147	1.05e-145	CSMD2	CUB and Sushi multiple domains 2 [Source:HGNC Symbol;Acc:HGNC:19290]	1	-1
HLA-DRB1	ENSG00000196126	616.306	-8.54395	0.515136	-16.5858	8.83e-62	1.36e-60	HLA-DRB1	major histocompatibility complex, class II, DR beta 1 [Source:HGNC Symbol;Acc:HGNC:4948]	6	-1
KY	ENSG00000174611	252.942	-8.53709	0.731587	-11.6693	1.83e-31	1.46e-30	KY	kyphoscoliosis peptidase [Source:HGNC Symbol;Acc:HGNC:26576]	3	-1
RAC2	ENSG00000128340	3023.71	-8.52685	0.219501	-38.8466	0	0	RAC2	Rac family small GTPase 2 [Source:HGNC Symbol;Acc:HGNC:9802]	22	-1
HGF	ENSG00000019991	2015.25	-8.52423	0.257965	-33.0441	1.89e-239	1.86e-237	HGF	hepatocyte growth factor [Source:HGNC Symbol;Acc:HGNC:4893]	7	-1
TMEM185B	ENSG00000226479	644.978	-8.51755	0.425424	-20.0213	3.59e-89	8.29e-88	TMEM185B	transmembrane protein 185B [Source:HGNC Symbol;Acc:HGNC:18896]	2	-1
ZNF385D	ENSG00000151789	408.338	-8.51463	0.554259	-15.3622	2.93e-53	3.87e-52	ZNF385D	zinc finger protein 385D [Source:HGNC Symbol;Acc:HGNC:26191]	3	-1
SDHAF3	ENSG00000196636	46.7061	-8.50903	1.19812	-7.10198	1.23e-12	5.17e-12	SDHAF3	succinate dehydrogenase complex assembly factor 3 [Source:HGNC Symbol;Acc:HGNC:21752]	7	1
CD74	ENSG00000019582	215.587	-8.49935	0.839843	-10.1202	4.5e-24	2.9e-23	CD74	CD74 molecule [Source:HGNC Symbol;Acc:HGNC:1697]	5	-1
TBC1D8B	ENSG00000133138	571.05	-8.49837	0.521716	-16.2893	1.18e-59	1.74e-58	TBC1D8B	TBC1 domain family member 8B [Source:HGNC Symbol;Acc:HGNC:24715]	X	1
GALNT18	ENSG00000110328	231.781	-8.48221	0.840659	-10.09	6.12e-24	3.94e-23	GALNT18	polypeptide N-acetylgalactosaminyltransferase 18 [Source:HGNC Symbol;Acc:HGNC:30488]	11	-1
GREM2	ENSG00000180875	88.1221	-8.47233	1.19422	-7.09443	1.3e-12	5.46e-12	GREM2	gremlin 2, DAN family BMP antagonist [Source:HGNC Symbol;Acc:HGNC:17655]	1	-1
PLEK2	ENSG00000100558	361.938	-8.46584	0.555981	-15.2268	2.35e-52	3.03e-51	PLEK2	pleckstrin 2 [Source:HGNC Symbol;Acc:HGNC:19238]	14	-1
PALMD	ENSG00000099260	1297.55	-8.45528	0.320416	-26.3884	1.86e-153	8.92e-152	PALMD	palmdelphin [Source:HGNC Symbol;Acc:HGNC:15846]	1	1
HOTAIRM1	ENSG00000233429	118.008	-8.45113	1.18921	-7.1065	1.19e-12	5.01e-12	HOTAIRM1	HOXA transcript antisense RNA, myeloid-specific 1 [Source:HGNC Symbol;Acc:HGNC:37117]	7	1
CGB8	ENSG00000213030	165.442	-8.44639	0.84591	-9.98498	1.77e-23	1.12e-22	CGB8	chorionic gonadotropin subunit beta 8 [Source:HGNC Symbol;Acc:HGNC:16453]	19	-1
MGAM2	ENSG00000257743	27.7767	-8.41265	1.21396	-6.92994	4.21e-12	1.73e-11	MGAM2	maltase-glucoamylase 2 (putative) [Source:HGNC Symbol;Acc:HGNC:28101]	7	1
METTL7B	ENSG00000170439	125.63	-8.41252	1.02843	-8.17998	2.84e-16	1.4e-15	METTL7B	methyltransferase like 7B [Source:HGNC Symbol;Acc:HGNC:28276]	12	1
GOLGA2P11	ENSG00000260062	89.5358	-8.40242	1.20262	-6.98674	2.81e-12	1.17e-11	GOLGA2P11	GOLGA2 pseudogene 11 [Source:HGNC Symbol;Acc:HGNC:26788]	15	-1
TMEM98	ENSG00000006042	207.692	-8.40201	0.843668	-9.95891	2.31e-23	1.46e-22	TMEM98	transmembrane protein 98 [Source:HGNC Symbol;Acc:HGNC:24529]	17	1
AC005280.2	ENSG00000284930	60.3217	-8.39303	1.19493	-7.02384	2.16e-12	9e-12		novel transcript	14	-1
TRIML2	ENSG00000179046	189.905	-8.38979	0.730348	-11.4874	1.53e-30	1.2e-29	TRIML2	tripartite motif family like 2 [Source:HGNC Symbol;Acc:HGNC:26378]	4	-1
FLNC	ENSG00000128591	6433.12	-8.37996	0.168093	-49.853	0	0	FLNC	filamin C [Source:HGNC Symbol;Acc:HGNC:3756]	7	1
FAIM2	ENSG00000135472	354.91	-8.3767	0.72757	-11.5133	1.13e-30	8.9e-30	FAIM2	Fas apoptotic inhibitory molecule 2 [Source:HGNC Symbol;Acc:HGNC:17067]	12	-1
SORCS2	ENSG00000184985	152.372	-8.37252	1.02753	-8.14818	3.69e-16	1.81e-15	SORCS2	sortilin related VPS10 domain containing receptor 2 [Source:HGNC Symbol;Acc:HGNC:16698]	4	1
AC010327.4	ENSG00000267577	60.6518	-8.35489	1.19446	-6.99469	2.66e-12	1.1e-11		novel transcript, antisense to C19orf51 and SYT5	19	1
AC078850.1	ENSG00000248187	67.0523	-8.34853	1.19112	-7.00895	2.4e-12	9.98e-12		novel transcript	4	-1
RDH8	ENSG00000080511	23.4239	-8.33415	1.24228	-6.70876	1.96e-11	7.8e-11		retinol dehydrogenase 8 [Source:NCBI gene;Acc:50700]	19	1
PAPPA	ENSG00000182752	6494.5	-8.33292	0.186355	-44.7152	0	0	PAPPA	pappalysin 1 [Source:HGNC Symbol;Acc:HGNC:8602]	9	1
AC026369.2	ENSG00000256694	22.4473	-8.33088	1.21534	-6.85479	7.14e-12	2.9e-11		novel transcript	12	-1
GALNT6	ENSG00000139629	270.362	-8.32039	0.599756	-13.873	9.24e-44	9.97e-43	GALNT6	polypeptide N-acetylgalactosaminyltransferase 6 [Source:HGNC Symbol;Acc:HGNC:4128]	12	-1
GALNT13	ENSG00000144278	462.903	-8.31795	0.466632	-17.8255	4.48e-71	7.98e-70	GALNT13	polypeptide N-acetylgalactosaminyltransferase 13 [Source:HGNC Symbol;Acc:HGNC:23242]	2	1
KIAA1549L	ENSG00000110427	1497.39	-8.31693	0.276382	-30.0921	6.14e-199	4.51e-197	KIAA1549L	KIAA1549 like [Source:HGNC Symbol;Acc:HGNC:24836]	11	1
CD40	ENSG00000101017	61.5143	-8.30036	1.19227	-6.96181	3.36e-12	1.39e-11	CD40	CD40 molecule [Source:HGNC Symbol;Acc:HGNC:11919]	20	1
AC006058.1	ENSG00000261786	1540.42	-8.29735	0.31061	-26.7131	3.32e-157	1.68e-155		novel transcript	3	1
KLHL3	ENSG00000146021	186.574	-8.29429	0.849144	-9.76783	1.55e-22	9.52e-22	KLHL3	kelch like family member 3 [Source:HGNC Symbol;Acc:HGNC:6354]	5	-1
DDIT4L	ENSG00000145358	53.314	-8.29042	1.19808	-6.91978	4.52e-12	1.86e-11	DDIT4L	DNA damage inducible transcript 4 like [Source:HGNC Symbol;Acc:HGNC:30555]	4	-1
AC090809.1	ENSG00000253363	24.8678	-8.28849	1.22793	-6.74995	1.48e-11	5.92e-11		novel transcript	8	-1
PTPRD	ENSG00000153707	244.043	-8.28698	0.668595	-12.3946	2.79e-35	2.47e-34	PTPRD	protein tyrosine phosphatase receptor type D [Source:HGNC Symbol;Acc:HGNC:9668]	9	-1
LRRC34	ENSG00000171757	209.592	-8.28696	0.654699	-12.6577	1.01e-36	9.31e-36	LRRC34	leucine rich repeat containing 34 [Source:HGNC Symbol;Acc:HGNC:28408]	3	-1
DBH-AS1	ENSG00000225756	153.659	-8.27491	1.03053	-8.02975	9.77e-16	4.72e-15	DBH-AS1	DBH antisense RNA 1 [Source:HGNC Symbol;Acc:HGNC:24155]	9	-1
C6orf223	ENSG00000181577	89.7837	-8.27031	1.03548	-7.98696	1.38e-15	6.63e-15	C6orf223	chromosome 6 open reading frame 223 [Source:HGNC Symbol;Acc:HGNC:28692]	6	1
MMP28	ENSG00000271447	40.13	-8.264	1.21086	-6.82492	8.8e-12	3.55e-11	MMP28	matrix metallopeptidase 28 [Source:HGNC Symbol;Acc:HGNC:14366]	17	-1
VAMP5	ENSG00000168899	226.336	-8.2599	0.728982	-11.3307	9.24e-30	7.08e-29	VAMP5	vesicle associated membrane protein 5 [Source:HGNC Symbol;Acc:HGNC:12646]	2	1
SLC35F4	ENSG00000151812	95.6552	-8.25804	1.03117	-8.00842	1.16e-15	5.59e-15	SLC35F4	solute carrier family 35 member F4 [Source:HGNC Symbol;Acc:HGNC:19845]	14	-1
RAB3D	ENSG00000105514	191.821	-8.25608	0.733654	-11.2534	2.23e-29	1.69e-28	RAB3D	RAB3D, member RAS oncogene family [Source:HGNC Symbol;Acc:HGNC:9779]	19	-1
PTPRN	ENSG00000054356	1423.6	-8.2527	0.371518	-22.2135	2.54e-109	7.64e-108	PTPRN	protein tyrosine phosphatase receptor type N [Source:HGNC Symbol;Acc:HGNC:9676]	2	-1
HSPB8	ENSG00000152137	1131.83	-8.24651	0.300156	-27.4741	3.58e-166	1.97e-164	HSPB8	heat shock protein family B (small) member 8 [Source:HGNC Symbol;Acc:HGNC:30171]	12	1
SLC6A17	ENSG00000197106	212.445	-8.23425	0.72964	-11.2854	1.55e-29	1.18e-28	SLC6A17	solute carrier family 6 member 17 [Source:HGNC Symbol;Acc:HGNC:31399]	1	1
AL033397.2	ENSG00000249379	24.1917	-8.2027	1.21044	-6.77665	1.23e-11	4.94e-11		novel transcript	6	1
GRB10	ENSG00000106070	1954.51	-8.1994	0.231021	-35.492	6.52e-276	8.31e-274	GRB10	growth factor receptor bound protein 10 [Source:HGNC Symbol;Acc:HGNC:4564]	7	-1
PTPRD-AS1	ENSG00000225706	24.4111	-8.16354	1.21217	-6.73463	1.64e-11	6.56e-11	PTPRD-AS1	PTPRD antisense RNA 1 [Source:HGNC Symbol;Acc:HGNC:49753]	9	1
ADAMTSL1	ENSG00000178031	1221.41	-8.16313	0.350815	-23.269	9.13e-120	3.1e-118	ADAMTSL1	ADAMTS like 1 [Source:HGNC Symbol;Acc:HGNC:14632]	9	1
BHMT2	ENSG00000132840	286.527	-8.16166	0.653441	-12.4903	8.44e-36	7.57e-35	BHMT2	betaine--homocysteine S-methyltransferase 2 [Source:HGNC Symbol;Acc:HGNC:1048]	5	1
SLC24A2	ENSG00000155886	111.392	-8.15534	1.0409	-7.83491	4.69e-15	2.19e-14	SLC24A2	solute carrier family 24 member 2 [Source:HGNC Symbol;Acc:HGNC:10976]	9	-1
AC009275.1	ENSG00000273297	45.1194	-8.14608	1.20562	-6.75673	1.41e-11	5.65e-11		novel transcript	7	-1
HAND2	ENSG00000164107	27.0829	-8.14503	1.2134	-6.71256	1.91e-11	7.61e-11	HAND2	heart and neural crest derivatives expressed 2 [Source:HGNC Symbol;Acc:HGNC:4808]	4	-1
SERPINB2	ENSG00000197632	142.825	-8.13826	1.02882	-7.91029	2.57e-15	1.22e-14	SERPINB2	serpin family B member 2 [Source:HGNC Symbol;Acc:HGNC:8584]	18	1
BORCS7	ENSG00000166275	191.15	-8.11671	0.729937	-11.1197	1.01e-28	7.48e-28	BORCS7	BLOC-1 related complex subunit 7 [Source:HGNC Symbol;Acc:HGNC:23516]	10	1
CTF1	ENSG00000150281	49.4525	-8.11421	1.19741	-6.77648	1.23e-11	4.94e-11	CTF1	cardiotrophin 1 [Source:HGNC Symbol;Acc:HGNC:2499]	16	1
IFT27	ENSG00000100360	227.109	-8.1101	0.730972	-11.095	1.33e-28	9.84e-28	IFT27	intraflagellar transport 27 [Source:HGNC Symbol;Acc:HGNC:18626]	22	-1
BRINP3	ENSG00000162670	34.9822	-8.10773	1.20607	-6.72243	1.79e-11	7.12e-11	BRINP3	BMP/retinoic acid inducible neural specific 3 [Source:HGNC Symbol;Acc:HGNC:22393]	1	-1
SERPIND1	ENSG00000099937	35.4531	-8.10754	1.20099	-6.75071	1.47e-11	5.89e-11	SERPIND1	serpin family D member 1 [Source:HGNC Symbol;Acc:HGNC:4838]	22	1
AC126323.1	ENSG00000166104	324.698	-8.0983	0.656796	-12.33	6.24e-35	5.47e-34		golgin subfamily A pseudogene	15	-1
MBNL3	ENSG00000076770	138.847	-8.08841	0.738395	-10.954	6.35e-28	4.62e-27	MBNL3	muscleblind like splicing regulator 3 [Source:HGNC Symbol;Acc:HGNC:20564]	X	-1
PTCHD4	ENSG00000244694	224.697	-8.08061	0.851019	-9.49521	2.2e-21	1.29e-20	PTCHD4	patched domain containing 4 [Source:HGNC Symbol;Acc:HGNC:21345]	6	-1
ZNF280B	ENSG00000275004	118.305	-8.07835	0.845518	-9.55432	1.24e-21	7.41e-21	ZNF280B	zinc finger protein 280B [Source:HGNC Symbol;Acc:HGNC:23022]	22	-1
HOXB2	ENSG00000173917	368.38	-8.07311	0.553986	-14.5728	4.19e-48	4.97e-47	HOXB2	homeobox B2 [Source:HGNC Symbol;Acc:HGNC:5113]	17	-1
POU2F3	ENSG00000137709	21.7385	-8.06569	1.21281	-6.65041	2.92e-11	1.15e-10	POU2F3	POU class 2 homeobox 3 [Source:HGNC Symbol;Acc:HGNC:19864]	11	1
RTN1	ENSG00000139970	422.302	-8.05651	0.597365	-13.4868	1.87e-41	1.92e-40	RTN1	reticulon 1 [Source:HGNC Symbol;Acc:HGNC:10467]	14	-1
MYOSLID	ENSG00000229647	379.302	-8.05368	0.496797	-16.2112	4.2e-59	6.18e-58	MYOSLID	myocardin-induced smooth muscle lncRNA, inducer of differentiation [Source:HGNC Symbol;Acc:HGNC:51821]	2	1
HOXA3	ENSG00000105997	77.4298	-8.04979	1.19058	-6.76121	1.37e-11	5.48e-11	HOXA3	homeobox A3 [Source:HGNC Symbol;Acc:HGNC:5104]	7	-1
C3	ENSG00000125730	1384.62	-8.03857	0.409761	-19.6177	1.09e-85	2.36e-84	C3	complement C3 [Source:HGNC Symbol;Acc:HGNC:1318]	19	-1
VRK2	ENSG00000028116	269.409	-8.03791	0.555024	-14.4821	1.57e-47	1.84e-46	VRK2	VRK serine/threonine kinase 2 [Source:HGNC Symbol;Acc:HGNC:12719]	2	1
ALKBH3	ENSG00000166199	402.212	-8.0328	0.445468	-18.0323	1.09e-72	1.97e-71	ALKBH3	alkB homolog 3, alpha-ketoglutaratedependent dioxygenase [Source:HGNC Symbol;Acc:HGNC:30141]	11	1
HLA-DQB1	ENSG00000179344	29.8864	-8.03119	1.20827	-6.64683	2.99e-11	1.18e-10	HLA-DQB1	major histocompatibility complex, class II, DQ beta 1 [Source:HGNC Symbol;Acc:HGNC:4944]	6	-1
KCNJ15	ENSG00000157551	126.624	-8.0227	0.844281	-9.50241	2.05e-21	1.21e-20	KCNJ15	potassium voltage-gated channel subfamily J member 15 [Source:HGNC Symbol;Acc:HGNC:6261]	21	1
AC079949.4	ENSG00000286016	21.7193	-8.01248	1.22493	-6.54119	6.1e-11	2.37e-10		novel transcript	12	1
SPATA18	ENSG00000163071	215.599	-8.01219	0.844751	-9.48468	2.43e-21	1.43e-20	SPATA18	spermatogenesis associated 18 [Source:HGNC Symbol;Acc:HGNC:29579]	4	1
ADGRB3	ENSG00000135298	31.9252	-8.00913	1.20871	-6.62617	3.45e-11	1.35e-10	ADGRB3	adhesion G protein-coupled receptor B3 [Source:HGNC Symbol;Acc:HGNC:945]	6	1
CHRNA9	ENSG00000174343	398.579	-8.00725	0.489771	-16.349	4.42e-60	6.59e-59	CHRNA9	cholinergic receptor nicotinic alpha 9 subunit [Source:HGNC Symbol;Acc:HGNC:14079]	4	1
LINC01940	ENSG00000227744	47.7451	-8.0027	1.19833	-6.67823	2.42e-11	9.58e-11	LINC01940	long intergenic non-protein coding RNA 1940 [Source:HGNC Symbol;Acc:HGNC:52763]	2	-1
OASL	ENSG00000135114	272.942	-8.00093	0.729182	-10.9725	5.18e-28	3.77e-27	OASL	2'-5'-oligoadenylate synthetase like [Source:HGNC Symbol;Acc:HGNC:8090]	12	-1
SOD3	ENSG00000109610	204.014	-7.99551	0.730949	-10.9385	7.54e-28	5.46e-27	SOD3	superoxide dismutase 3 [Source:HGNC Symbol;Acc:HGNC:11181]	4	1
NDNF	ENSG00000173376	351.579	-7.97911	0.558428	-14.2885	2.58e-46	2.95e-45	NDNF	neuron derived neurotrophic factor [Source:HGNC Symbol;Acc:HGNC:26256]	4	-1
FABP5	ENSG00000164687	140.778	-7.97259	0.734453	-10.8551	1.89e-27	1.35e-26	FABP5	fatty acid binding protein 5 [Source:HGNC Symbol;Acc:HGNC:3560]	8	1
TNFAIP8L3	ENSG00000183578	92.4076	-7.96838	1.03183	-7.72254	1.14e-14	5.26e-14	TNFAIP8L3	TNF alpha induced protein 8 like 3 [Source:HGNC Symbol;Acc:HGNC:20620]	15	-1
HOXA1	ENSG00000105991	96.311	-7.95999	1.02997	-7.72835	1.09e-14	5.03e-14	HOXA1	homeobox A1 [Source:HGNC Symbol;Acc:HGNC:5099]	7	-1
EPHB1	ENSG00000154928	93.0506	-7.94776	1.03907	-7.64893	2.03e-14	9.23e-14	EPHB1	EPH receptor B1 [Source:HGNC Symbol;Acc:HGNC:3392]	3	1
CD6	ENSG00000013725	96.1359	-7.94713	1.03249	-7.69705	1.39e-14	6.41e-14	CD6	CD6 molecule [Source:HGNC Symbol;Acc:HGNC:1691]	11	1
AC034223.2	ENSG00000251281	20.3065	-7.94244	1.22142	-6.50262	7.89e-11	3.04e-10		novel transcript	5	-1
RAB38	ENSG00000123892	40.8612	-7.92788	1.20152	-6.59819	4.16e-11	1.63e-10	RAB38	RAB38, member RAS oncogene family [Source:HGNC Symbol;Acc:HGNC:9776]	11	-1
C1GALT1C1L	ENSG00000223658	19.0793	-7.92271	1.22921	-6.44536	1.15e-10	4.41e-10	C1GALT1C1L	C1GALT1 specific chaperone 1 like [Source:HGNC Symbol;Acc:HGNC:51617]	2	-1
AC079298.3	ENSG00000280241	36.1657	-7.92252	1.20173	-6.59262	4.32e-11	1.69e-10		novel transcript, antisense to DCHS2	4	1
NME5	ENSG00000112981	26.064	-7.91623	1.20963	-6.54433	5.98e-11	2.32e-10	NME5	NME/NM23 family member 5 [Source:HGNC Symbol;Acc:HGNC:7853]	5	-1
FGF14-AS2	ENSG00000272143	20.9274	-7.91094	1.21708	-6.49992	8.04e-11	3.09e-10	FGF14-AS2	FGF14 antisense RNA 2 [Source:HGNC Symbol;Acc:HGNC:44368]	13	1
LXN	ENSG00000079257	61.042	-7.88692	1.19896	-6.57812	4.76e-11	1.86e-10	LXN	latexin [Source:HGNC Symbol;Acc:HGNC:13347]	3	-1
MT1E	ENSG00000169715	682.369	-7.88531	0.34827	-22.6414	1.7e-113	5.36e-112	MT1E	metallothionein 1E [Source:HGNC Symbol;Acc:HGNC:7397]	16	1
PKIA	ENSG00000171033	576.694	-7.87616	0.385775	-20.4164	1.19e-92	2.88e-91	PKIA	cAMP-dependent protein kinase inhibitor alpha [Source:HGNC Symbol;Acc:HGNC:9017]	8	1
SLFN11	ENSG00000172716	400.79	-7.87114	0.430831	-18.2697	1.44e-74	2.7e-73	SLFN11	schlafen family member 11 [Source:HGNC Symbol;Acc:HGNC:26633]	17	-1
AC016397.2	ENSG00000279822	25.6534	-7.87095	1.213	-6.4888	8.65e-11	3.32e-10		TEC	10	-1
BX640514.2	ENSG00000273812	71.334	-7.87023	1.05112	-7.48744	7.02e-14	3.12e-13		novel transcript	20	-1
NCKAP1L	ENSG00000123338	26.8284	-7.85773	1.21093	-6.48902	8.64e-11	3.32e-10	NCKAP1L	NCK associated protein 1 like [Source:HGNC Symbol;Acc:HGNC:4862]	12	1
ACP7	ENSG00000183760	283.229	-7.85588	0.557396	-14.0939	4.14e-45	4.63e-44	ACP7	acid phosphatase 7, tartrate resistant (putative) [Source:HGNC Symbol;Acc:HGNC:33781]	19	1
PBDC1	ENSG00000102390	308.807	-7.85152	0.470059	-16.7033	1.24e-62	1.93e-61	PBDC1	polysaccharide biosynthesis domain containing 1 [Source:HGNC Symbol;Acc:HGNC:28790]	X	1
AC090204.1	ENSG00000247134	165.243	-7.8416	0.733798	-10.6863	1.18e-26	8.25e-26		novel transcript	8	1
RADX	ENSG00000147231	173.991	-7.84136	0.658637	-11.9054	1.11e-32	9.14e-32	RADX	RPA1 related single stranded DNA binding protein, X-linked [Source:HGNC Symbol;Acc:HGNC:25486]	X	1
BLK	ENSG00000136573	284.538	-7.83552	0.520134	-15.0644	2.78e-51	3.5e-50	BLK	BLK proto-oncogene, Src family tyrosine kinase [Source:HGNC Symbol;Acc:HGNC:1057]	8	1
MYOZ2	ENSG00000172399	45.6914	-7.83384	1.20679	-6.49147	8.5e-11	3.27e-10	MYOZ2	myozenin 2 [Source:HGNC Symbol;Acc:HGNC:1330]	4	1
TMEM47	ENSG00000147027	366.928	-7.8321	0.494085	-15.8517	1.37e-56	1.92e-55	TMEM47	transmembrane protein 47 [Source:HGNC Symbol;Acc:HGNC:18515]	X	-1
LINC01711	ENSG00000268941	59.3518	-7.82613	1.19592	-6.54403	5.99e-11	2.32e-10	LINC01711	long intergenic non-protein coding RNA 1711 [Source:HGNC Symbol;Acc:HGNC:28663]	20	1
RASSF9	ENSG00000198774	220.997	-7.82529	0.602565	-12.9866	1.46e-38	1.4e-37	RASSF9	Ras association domain family member 9 [Source:HGNC Symbol;Acc:HGNC:15739]	12	-1
CH25H	ENSG00000138135	31.269	-7.81295	1.2063	-6.47678	9.37e-11	3.59e-10	CH25H	cholesterol 25-hydroxylase [Source:HGNC Symbol;Acc:HGNC:1907]	10	-1
AC112721.1	ENSG00000222022	403.181	-7.81273	0.469193	-16.6514	2.96e-62	4.58e-61		novel transcript	2	-1
SGIP1	ENSG00000118473	122.892	-7.80009	1.03692	-7.52238	5.38e-14	2.41e-13	SGIP1	SH3 domain GRB2 like endophilin interacting protein 1 [Source:HGNC Symbol;Acc:HGNC:25412]	1	1
JHY	ENSG00000109944	136.496	-7.79382	0.736801	-10.5779	3.77e-26	2.6e-25	JHY	junctional cadherin complex regulator [Source:HGNC Symbol;Acc:HGNC:26288]	11	1
ZNF214	ENSG00000149050	67.1794	-7.79081	1.03473	-7.52929	5.1e-14	2.28e-13	ZNF214	zinc finger protein 214 [Source:HGNC Symbol;Acc:HGNC:13006]	11	-1
CCBE1	ENSG00000183287	517.077	-7.78467	0.379794	-20.4971	2.29e-93	5.56e-92	CCBE1	collagen and calcium binding EGF domains 1 [Source:HGNC Symbol;Acc:HGNC:29426]	18	-1
RARB	ENSG00000077092	610.278	-7.78118	0.400741	-19.417	5.55e-84	1.18e-82	RARB	retinoic acid receptor beta [Source:HGNC Symbol;Acc:HGNC:9865]	3	1
AMPH	ENSG00000078053	404.354	-7.77992	0.429367	-18.1195	2.24e-73	4.11e-72	AMPH	amphiphysin [Source:HGNC Symbol;Acc:HGNC:471]	7	-1
NOTCH3	ENSG00000074181	2393.06	-7.76908	0.227071	-34.2143	1.48e-256	1.66e-254	NOTCH3	notch receptor 3 [Source:HGNC Symbol;Acc:HGNC:7883]	19	-1
STAT6	ENSG00000166888	2041.24	-7.76608	0.216133	-35.9319	9.71e-283	1.29e-280	STAT6	signal transducer and activator of transcription 6 [Source:HGNC Symbol;Acc:HGNC:11368]	12	-1
BX322234.1	ENSG00000226445	18.4805	-7.74806	1.23054	-6.2965	3.04e-10	1.14e-09		novel transcript	6	1
AC118757.1	ENSG00000267627	55.1099	-7.74641	1.19611	-6.47634	9.4e-11	3.6e-10		novel transcript	18	-1
GPR68	ENSG00000119714	354.483	-7.73465	0.554198	-13.9565	2.87e-44	3.14e-43	GPR68	G protein-coupled receptor 68 [Source:HGNC Symbol;Acc:HGNC:4519]	14	-1
TDO2	ENSG00000151790	433.428	-7.7344	0.491032	-15.7513	6.73e-56	9.31e-55	TDO2	tryptophan 2,3-dioxygenase [Source:HGNC Symbol;Acc:HGNC:11708]	4	1
PLTP	ENSG00000100979	3714.39	-7.7224	0.17887	-43.1733	0	0	PLTP	phospholipid transfer protein [Source:HGNC Symbol;Acc:HGNC:9093]	20	-1
IQSEC1	ENSG00000144711	446.625	-7.72238	0.467158	-16.5306	2.21e-61	3.36e-60	IQSEC1	IQ motif and Sec7 domain 1 [Source:HGNC Symbol;Acc:HGNC:29112]	3	-1
TLX2	ENSG00000115297	28.8849	-7.72151	1.22762	-6.28981	3.18e-10	1.19e-09	TLX2	T cell leukemia homeobox 2 [Source:HGNC Symbol;Acc:HGNC:5057]	2	1
LINC00972	ENSG00000225128	15.0308	-7.71551	1.22981	-6.27376	3.52e-10	1.32e-09	LINC00972	long intergenic non-protein coding RNA 972 [Source:HGNC Symbol;Acc:HGNC:48826]	7	1
FER1L5	ENSG00000249715	31.552	-7.69671	1.22106	-6.30331	2.91e-10	1.09e-09	FER1L5	fer-1 like family member 5 [Source:HGNC Symbol;Acc:HGNC:19044]	2	1
TRG-AS1	ENSG00000281103	23.7058	-7.69585	1.20967	-6.36195	1.99e-10	7.53e-10	TRG-AS1	T cell receptor gamma locus antisense RNA 1 [Source:HGNC Symbol;Acc:HGNC:48974]	7	1
NIPAL1	ENSG00000163293	15.1246	-7.69104	1.26405	-6.08444	1.17e-09	4.25e-09	NIPAL1	NIPA like domain containing 1 [Source:HGNC Symbol;Acc:HGNC:27194]	4	1
ARRDC4	ENSG00000140450	644.567	-7.67183	0.364462	-21.0497	2.3e-98	6.05e-97	ARRDC4	arrestin domain containing 4 [Source:HGNC Symbol;Acc:HGNC:28087]	15	1
SNAP25-AS1	ENSG00000227906	32.7643	-7.67156	1.21258	-6.32664	2.51e-10	9.42e-10	SNAP25-AS1	SNAP25 antisense RNA 1 [Source:HGNC Symbol;Acc:HGNC:44312]	20	-1
ITGAX	ENSG00000140678	920.358	-7.63081	0.352367	-21.6559	5.35e-104	1.49e-102	ITGAX	integrin subunit alpha X [Source:HGNC Symbol;Acc:HGNC:6152]	16	1
LINC01050	ENSG00000271216	417.795	-7.61071	0.41328	-18.4154	9.89e-76	1.88e-74	LINC01050	long intergenic non-protein coding RNA 1050 [Source:HGNC Symbol;Acc:HGNC:49044]	13	-1
TNFAIP6	ENSG00000123610	286.83	-7.60606	0.470667	-16.1602	9.63e-59	1.41e-57	TNFAIP6	TNF alpha induced protein 6 [Source:HGNC Symbol;Acc:HGNC:11898]	2	1
SHC3	ENSG00000148082	378.5	-7.5974	0.466775	-16.2764	1.45e-59	2.15e-58	SHC3	SHC adaptor protein 3 [Source:HGNC Symbol;Acc:HGNC:18181]	9	-1
PRKG1	ENSG00000185532	625.905	-7.59006	0.36892	-20.5737	4.72e-94	1.16e-92	PRKG1	protein kinase cGMP-dependent 1 [Source:HGNC Symbol;Acc:HGNC:9414]	10	1
FBXO17	ENSG00000269190	204.844	-7.57996	0.555301	-13.6502	2.01e-42	2.11e-41	FBXO17	F-box protein 17 [Source:HGNC Symbol;Acc:HGNC:18754]	19	-1
LINC02458	ENSG00000246363	43.5766	-7.57946	1.20843	-6.27214	3.56e-10	1.33e-09	LINC02458	long intergenic non-protein coding RNA 2458 [Source:HGNC Symbol;Acc:HGNC:53394]	12	-1
RNF32	ENSG00000105982	15.685	-7.57304	1.23352	-6.13936	8.29e-10	3.04e-09	RNF32	ring finger protein 32 [Source:HGNC Symbol;Acc:HGNC:17118]	7	1
NRXN2	ENSG00000110076	503.865	-7.57248	0.427173	-17.727	2.6e-70	4.56e-69	NRXN2	neurexin 2 [Source:HGNC Symbol;Acc:HGNC:8009]	11	-1
DNER	ENSG00000187957	2076.31	-7.57118	0.206803	-36.6106	1.94e-293	2.74e-291	DNER	delta/notch like EGF repeat containing [Source:HGNC Symbol;Acc:HGNC:24456]	2	-1
ACTL8	ENSG00000117148	27.3946	-7.56697	1.20921	-6.2578	3.9e-10	1.46e-09	ACTL8	actin like 8 [Source:HGNC Symbol;Acc:HGNC:24018]	1	1
CDYL2	ENSG00000166446	382.268	-7.55484	0.40405	-18.6978	5.16e-78	1.01e-76	CDYL2	chromodomain Y like 2 [Source:HGNC Symbol;Acc:HGNC:23030]	16	-1
PTGES	ENSG00000148344	267.748	-7.55474	0.652197	-11.5835	5e-31	3.96e-30	PTGES	prostaglandin E synthase [Source:HGNC Symbol;Acc:HGNC:9599]	9	-1
SHANK1	ENSG00000161681	142.664	-7.55238	0.846439	-8.92254	4.56e-19	2.49e-18	SHANK1	SH3 and multiple ankyrin repeat domains 1 [Source:HGNC Symbol;Acc:HGNC:15474]	19	-1
CAPG	ENSG00000042493	1083.17	-7.55002	0.250363	-30.1562	8.88e-200	6.54e-198	CAPG	capping actin protein, gelsolin like [Source:HGNC Symbol;Acc:HGNC:1474]	2	-1
AC008163.1	ENSG00000233491	124.635	-7.54543	0.659123	-11.4477	2.42e-30	1.89e-29		novel pseudogene containing cadherin repeats	7	-1
BEX1	ENSG00000133169	213.08	-7.54294	0.729329	-10.3423	4.54e-25	3.02e-24	BEX1	brain expressed X-linked 1 [Source:HGNC Symbol;Acc:HGNC:1036]	X	-1
EVC2	ENSG00000173040	128.981	-7.54209	0.732317	-10.2989	7.12e-25	4.7e-24	EVC2	EvC ciliary complex subunit 2 [Source:HGNC Symbol;Acc:HGNC:19747]	4	-1
CORO2B	ENSG00000103647	123.932	-7.53449	0.844924	-8.91736	4.78e-19	2.61e-18	CORO2B	coronin 2B [Source:HGNC Symbol;Acc:HGNC:2256]	15	1
APOH	ENSG00000091583	18.9788	-7.53444	1.23882	-6.08195	1.19e-09	4.31e-09	APOH	apolipoprotein H [Source:HGNC Symbol;Acc:HGNC:616]	17	-1
LINC01164	ENSG00000189275	75.1035	-7.53168	1.19594	-6.29772	3.02e-10	1.13e-09	LINC01164	long intergenic non-protein coding RNA 1164 [Source:HGNC Symbol;Acc:HGNC:49533]	10	-1
AP001122.1	ENSG00000245008	12.5727	-7.51564	1.24457	-6.03874	1.55e-09	5.61e-09		novel transcript, antisense to FLI1	11	-1
AC022613.1	ENSG00000256802	38.9006	-7.5007	1.20075	-6.24668	4.19e-10	1.56e-09		novel transcript, antisense to TJP1	15	1
RFX8	ENSG00000196460	265.418	-7.49483	0.559917	-13.3856	7.34e-41	7.46e-40	RFX8	RFX family member 8, lacking RFX DNA binding domain [Source:HGNC Symbol;Acc:HGNC:37253]	2	-1
PTPRG-AS1	ENSG00000241472	26.3594	-7.49372	1.21853	-6.14981	7.76e-10	2.85e-09	PTPRG-AS1	PTPRG antisense RNA 1 [Source:HGNC Symbol;Acc:HGNC:44638]	3	-1
CERKL	ENSG00000188452	32.8702	-7.48877	1.22857	-6.09553	1.09e-09	3.97e-09	CERKL	ceramide kinase like [Source:HGNC Symbol;Acc:HGNC:21699]	2	-1
TMCO5B	ENSG00000215296	22.8769	-7.48216	1.24182	-6.02515	1.69e-09	6.09e-09	TMCO5B	transmembrane and coiled-coil domains 5B (pseudogene) [Source:HGNC Symbol;Acc:HGNC:34243]	15	-1
HTR2A	ENSG00000102468	67.4159	-7.47795	1.03491	-7.2257	4.99e-13	2.13e-12	HTR2A	5-hydroxytryptamine receptor 2A [Source:HGNC Symbol;Acc:HGNC:5293]	13	-1
AARD	ENSG00000205002	49.1574	-7.45315	1.0418	-7.15409	8.42e-13	3.56e-12	AARD	alanine and arginine rich domain containing protein [Source:HGNC Symbol;Acc:HGNC:33842]	8	1
SNAP25	ENSG00000132639	206.574	-7.44352	0.732444	-10.1626	2.91e-24	1.89e-23	SNAP25	synaptosome associated protein 25 [Source:HGNC Symbol;Acc:HGNC:11132]	20	1
SPOCK1	ENSG00000152377	1266.68	-7.43657	0.273111	-27.2291	2.94e-163	1.58e-161	SPOCK1	SPARC (osteonectin), cwcv and kazal like domains proteoglycan 1 [Source:HGNC Symbol;Acc:HGNC:11251]	5	-1
NAP1L3	ENSG00000186310	63.7538	-7.43338	1.03444	-7.18592	6.68e-13	2.84e-12	NAP1L3	nucleosome assembly protein 1 like 3 [Source:HGNC Symbol;Acc:HGNC:7639]	X	-1
TBXT	ENSG00000164458	21.1575	-7.42531	1.24056	-5.98544	2.16e-09	7.73e-09	TBXT	T-box transcription factor T [Source:HGNC Symbol;Acc:HGNC:11515]	6	-1
TM4SF19	ENSG00000145107	96.0825	-7.42502	0.735165	-10.0998	5.54e-24	3.57e-23	TM4SF19	transmembrane 4 L six family member 19 [Source:HGNC Symbol;Acc:HGNC:25167]	3	-1
HLA-DRA	ENSG00000204287	36.3612	-7.4179	1.20107	-6.17609	6.57e-10	2.42e-09	HLA-DRA	major histocompatibility complex, class II, DR alpha [Source:HGNC Symbol;Acc:HGNC:4947]	6	1
HAS2	ENSG00000170961	4436.3	-7.4158	0.157418	-47.1089	0	0	HAS2	hyaluronan synthase 2 [Source:HGNC Symbol;Acc:HGNC:4819]	8	-1
RTL9	ENSG00000243978	148.104	-7.41572	0.601423	-12.3303	6.22e-35	5.45e-34	RTL9	retrotransposon Gag like 9 [Source:HGNC Symbol;Acc:HGNC:29245]	X	1
LRRC18	ENSG00000165383	27.085	-7.41279	1.20633	-6.1449	8e-10	2.94e-09	LRRC18	leucine rich repeat containing 18 [Source:HGNC Symbol;Acc:HGNC:23199]	10	-1
NPTXR	ENSG00000221890	2917.64	-7.41116	0.185138	-40.0306	0	0	NPTXR	neuronal pentraxin receptor [Source:HGNC Symbol;Acc:HGNC:7954]	22	-1
SGCD	ENSG00000170624	388.641	-7.409	0.451955	-16.3932	2.14e-60	3.21e-59	SGCD	sarcoglycan delta [Source:HGNC Symbol;Acc:HGNC:10807]	5	1
VPS35L	ENSG00000103544	864.045	-7.40849	0.264736	-27.9845	2.51e-172	1.47e-170	VPS35L	VPS35 endosomal protein sorting factor like [Source:HGNC Symbol;Acc:HGNC:24641]	16	1
AC026904.2	ENSG00000253688	12.6216	-7.39584	1.23712	-5.9783	2.25e-09	8.07e-09		novel transcript	8	-1
ANGPTL2	ENSG00000136859	589.935	-7.39488	0.350076	-21.1236	4.83e-99	1.27e-97	ANGPTL2	angiopoietin like 2 [Source:HGNC Symbol;Acc:HGNC:490]	9	-1
SIMC1	ENSG00000170085	102.28	-7.38761	0.734566	-10.0571	8.55e-24	5.47e-23	SIMC1	SUMO interacting motifs containing 1 [Source:HGNC Symbol;Acc:HGNC:24779]	5	1
TMEM255A	ENSG00000125355	251.815	-7.38721	0.558909	-13.2172	6.98e-40	6.93e-39	TMEM255A	transmembrane protein 255A [Source:HGNC Symbol;Acc:HGNC:26086]	X	-1
AC007406.3	ENSG00000256540	22.0524	-7.38602	1.21817	-6.06322	1.33e-09	4.84e-09		novel transcript	12	-1
CREB3L1	ENSG00000157613	2755.42	-7.38095	0.16091	-45.87	0	0	CREB3L1	cAMP responsive element binding protein 3 like 1 [Source:HGNC Symbol;Acc:HGNC:18856]	11	1
PRSS3	ENSG00000010438	159.794	-7.37925	0.558105	-13.222	6.55e-40	6.51e-39	PRSS3	serine protease 3 [Source:HGNC Symbol;Acc:HGNC:9486]	9	1
HLA-DPA1	ENSG00000231389	394.303	-7.37791	0.412886	-17.8691	2.05e-71	3.67e-70	HLA-DPA1	major histocompatibility complex, class II, DP alpha 1 [Source:HGNC Symbol;Acc:HGNC:4938]	6	-1
AC124276.1	ENSG00000254991	21.5067	-7.37284	1.2196	-6.04531	1.49e-09	5.39e-09		novel transcript	11	1
AL691420.1	ENSG00000228714	45.0738	-7.37201	1.04097	-7.08188	1.42e-12	5.97e-12		novel transcript, antisense to DEC1	9	-1
XCR1	ENSG00000173578	20.1919	-7.36598	1.22464	-6.0148	1.8e-09	6.48e-09	XCR1	X-C motif chemokine receptor 1 [Source:HGNC Symbol;Acc:HGNC:1625]	3	-1
SMOC1	ENSG00000198732	684.731	-7.33941	0.293901	-24.9723	1.22e-137	4.99e-136	SMOC1	SPARC related modular calcium binding 1 [Source:HGNC Symbol;Acc:HGNC:20318]	14	1
IGFBP1	ENSG00000146678	15.7297	-7.33814	1.25095	-5.86605	4.46e-09	1.56e-08	IGFBP1	insulin like growth factor binding protein 1 [Source:HGNC Symbol;Acc:HGNC:5469]	7	1
AP001999.1	ENSG00000251226	16.6891	-7.32891	1.23442	-5.93715	2.9e-09	1.03e-08		novel transcript	11	1
PCSK1	ENSG00000175426	164.227	-7.32308	0.55983	-13.0809	4.23e-39	4.14e-38	PCSK1	proprotein convertase subtilisin/kexin type 1 [Source:HGNC Symbol;Acc:HGNC:8743]	5	-1
ACE	ENSG00000159640	21.3044	-7.32121	1.2193	-6.00444	1.92e-09	6.9e-09	ACE	angiotensin I converting enzyme [Source:HGNC Symbol;Acc:HGNC:2707]	17	1
SLC16A7	ENSG00000118596	461.7	-7.31556	0.367139	-19.9258	2.43e-88	5.53e-87	SLC16A7	solute carrier family 16 member 7 [Source:HGNC Symbol;Acc:HGNC:10928]	12	1
KLHL30-AS1	ENSG00000279484	11.7942	-7.313	1.24392	-5.87899	4.13e-09	1.45e-08	KLHL30-AS1	KLHL30 antisense RNA 1 [Source:HGNC Symbol;Acc:HGNC:31018]	2	-1
PPP1R3C	ENSG00000119938	283.188	-7.30331	0.47797	-15.2799	1.04e-52	1.36e-51	PPP1R3C	protein phosphatase 1 regulatory subunit 3C [Source:HGNC Symbol;Acc:HGNC:9293]	10	-1
INTS6L	ENSG00000165359	185.245	-7.29728	0.607384	-12.0143	2.99e-33	2.5e-32	INTS6L	integrator complex subunit 6 like [Source:HGNC Symbol;Acc:HGNC:27334]	X	1
HMSD	ENSG00000221887	68.3767	-7.29097	0.851658	-8.56092	1.12e-17	5.81e-17	HMSD	histocompatibility minor serpin domain containing [Source:HGNC Symbol;Acc:HGNC:23037]	18	1
PLPP4	ENSG00000203805	224.332	-7.28461	0.598072	-12.1802	3.97e-34	3.41e-33	PLPP4	phospholipid phosphatase 4 [Source:HGNC Symbol;Acc:HGNC:23531]	10	1
AC005304.2	ENSG00000265494	31.5296	-7.28072	1.21421	-5.99625	2.02e-09	7.24e-09		novel transcript	17	1
AL109763.1	ENSG00000228708	12.9397	-7.28065	1.24496	-5.84813	4.97e-09	1.74e-08		novel transcript	21	-1
ZDHHC1	ENSG00000159714	140.844	-7.27138	0.84553	-8.5998	7.99e-18	4.17e-17	ZDHHC1	zinc finger DHHC-type containing 1 [Source:HGNC Symbol;Acc:HGNC:17916]	16	-1
AC013451.2	ENSG00000258976	52.4168	-7.26712	1.04351	-6.9641	3.31e-12	1.37e-11		novel transcript	14	-1
GAP43	ENSG00000172020	130.988	-7.26403	0.73657	-9.86196	6.08e-23	3.78e-22	GAP43	growth associated protein 43 [Source:HGNC Symbol;Acc:HGNC:4140]	3	1
C2orf16	ENSG00000221843	20.7207	-7.25958	1.21813	-5.95963	2.53e-09	9.01e-09	C2orf16	chromosome 2 open reading frame 16 [Source:HGNC Symbol;Acc:HGNC:25275]	2	1
OCA2	ENSG00000104044	25.4387	-7.23572	1.21402	-5.96015	2.52e-09	8.99e-09	OCA2	OCA2 melanosomal transmembrane protein [Source:HGNC Symbol;Acc:HGNC:8101]	15	-1
AP002957.1	ENSG00000255345	14.6909	-7.23568	1.23262	-5.87017	4.35e-09	1.53e-08		novel transcript	11	1
MXRA8	ENSG00000162576	3002.02	-7.23563	0.22671	-31.9158	1.61e-223	1.41e-221	MXRA8	matrix remodeling associated 8 [Source:HGNC Symbol;Acc:HGNC:7542]	1	-1
AC006058.3	ENSG00000272121	18.6638	-7.22461	1.24441	-5.80567	6.41e-09	2.23e-08		novel transcript	3	-1
CD70	ENSG00000125726	1142.16	-7.22042	0.248438	-29.0632	1.05e-185	6.88e-184		CD70 molecule [Source:NCBI gene;Acc:970]	19	-1
FIBCD1	ENSG00000130720	143.861	-7.21369	1.03623	-6.9615	3.37e-12	1.39e-11	FIBCD1	fibrinogen C domain containing 1 [Source:HGNC Symbol;Acc:HGNC:25922]	9	-1
SEZ6L2	ENSG00000174938	1119.98	-7.20888	0.296277	-24.3315	9.09e-131	3.46e-129	SEZ6L2	seizure related 6 homolog like 2 [Source:HGNC Symbol;Acc:HGNC:30844]	16	-1
PTN	ENSG00000105894	397.057	-7.20206	0.355229	-20.2744	2.16e-91	5.13e-90	PTN	pleiotrophin [Source:HGNC Symbol;Acc:HGNC:9630]	7	-1
SARDH	ENSG00000123453	238.731	-7.20149	0.499285	-14.4236	3.68e-47	4.27e-46	SARDH	sarcosine dehydrogenase [Source:HGNC Symbol;Acc:HGNC:10536]	9	-1
PICK1	ENSG00000100151	97.9671	-7.20039	0.736343	-9.77859	1.39e-22	8.58e-22	PICK1	protein interacting with PRKCA 1 [Source:HGNC Symbol;Acc:HGNC:9394]	22	1
LCN9	ENSG00000148386	57.449	-7.1892	1.21053	-5.93887	2.87e-09	1.02e-08	LCN9	lipocalin 9 [Source:HGNC Symbol;Acc:HGNC:17442]	9	1
DGUOK-AS1	ENSG00000237883	14.6083	-7.18784	1.24118	-5.79113	6.99e-09	2.42e-08	DGUOK-AS1	DGUOK antisense RNA 1 [Source:HGNC Symbol;Acc:HGNC:43441]	2	-1
RPL29P19	ENSG00000224594	60.4927	-7.18556	1.04771	-6.85834	6.97e-12	2.83e-11	RPL29P19	ribosomal protein L29 pseudogene 19 [Source:HGNC Symbol;Acc:HGNC:35508]	8	1
AL049838.1	ENSG00000259969	24.9596	-7.18275	1.21447	-5.9143	3.33e-09	1.18e-08		novel transcript, overlapping C14orf37	14	-1
EGR3	ENSG00000179388	19.1332	-7.18087	1.23027	-5.83684	5.32e-09	1.86e-08	EGR3	early growth response 3 [Source:HGNC Symbol;Acc:HGNC:3240]	8	-1
LRRC8E	ENSG00000171017	522.418	-7.18061	0.319957	-22.4424	1.52e-111	4.71e-110	LRRC8E	leucine rich repeat containing 8 VRAC subunit E [Source:HGNC Symbol;Acc:HGNC:26272]	19	1
MIR155HG	ENSG00000234883	13.4606	-7.17449	1.24633	-5.7565	8.59e-09	2.96e-08	MIR155HG	MIR155 host gene [Source:HGNC Symbol;Acc:HGNC:35460]	21	1
IL33	ENSG00000137033	45.3652	-7.17335	1.20435	-5.95618	2.58e-09	9.2e-09	IL33	interleukin 33 [Source:HGNC Symbol;Acc:HGNC:16028]	9	1
GALNT14	ENSG00000158089	55.9828	-7.17325	1.19445	-6.00549	1.91e-09	6.86e-09	GALNT14	polypeptide N-acetylgalactosaminyltransferase 14 [Source:HGNC Symbol;Acc:HGNC:22946]	2	-1
TFAP2B	ENSG00000008196	16.2	-7.16845	1.24131	-5.77492	7.7e-09	2.66e-08	TFAP2B	transcription factor AP-2 beta [Source:HGNC Symbol;Acc:HGNC:11743]	6	1
HOXD8	ENSG00000175879	231.678	-7.16799	0.447267	-16.0262	8.39e-58	1.2e-56	HOXD8	homeobox D8 [Source:HGNC Symbol;Acc:HGNC:5139]	2	1
KBTBD12	ENSG00000187715	28.4738	-7.16649	1.20647	-5.94004	2.85e-09	1.01e-08	KBTBD12	kelch repeat and BTB domain containing 12 [Source:HGNC Symbol;Acc:HGNC:25731]	3	1
TMEM35A	ENSG00000126950	38.2057	-7.158	1.20317	-5.94928	2.69e-09	9.59e-09	TMEM35A	transmembrane protein 35A [Source:HGNC Symbol;Acc:HGNC:25864]	X	1
ZNF541	ENSG00000118156	23.2187	-7.15152	1.20984	-5.91115	3.4e-09	1.2e-08	ZNF541	zinc finger protein 541 [Source:HGNC Symbol;Acc:HGNC:25294]	19	-1
APCDD1L-DT	ENSG00000231290	551.108	-7.14835	0.320031	-22.3365	1.64e-110	5.02e-109	APCDD1L-DT	APCDD1L divergent transcript [Source:HGNC Symbol;Acc:HGNC:27152]	20	1
LINC01929	ENSG00000267013	29.0075	-7.14793	1.20757	-5.91926	3.23e-09	1.15e-08	LINC01929	long intergenic non-protein coding RNA 1929 [Source:HGNC Symbol;Acc:HGNC:52751]	18	-1
KRT34	ENSG00000131737	16.1195	-7.14299	1.22843	-5.81473	6.07e-09	2.11e-08	KRT34	keratin 34 [Source:HGNC Symbol;Acc:HGNC:6452]	17	-1
NBL1	ENSG00000158747	750.198	-7.13993	0.294584	-24.2373	9e-130	3.39e-128	NBL1	NBL1, DAN family BMP antagonist [Source:HGNC Symbol;Acc:HGNC:7650]	1	1
HOGA1	ENSG00000241935	15.0094	-7.13749	1.27094	-5.61591	1.96e-08	6.61e-08	HOGA1	4-hydroxy-2-oxoglutarate aldolase 1 [Source:HGNC Symbol;Acc:HGNC:25155]	10	1
SPATA4	ENSG00000150628	25.8362	-7.13724	1.20711	-5.91264	3.37e-09	1.19e-08	SPATA4	spermatogenesis associated 4 [Source:HGNC Symbol;Acc:HGNC:17333]	4	-1
SELENOOLP	ENSG00000227932	15.1904	-7.13507	1.24234	-5.74325	9.29e-09	3.19e-08	SELENOOLP	selenoprotein O like, pseudogene [Source:HGNC Symbol;Acc:HGNC:53787]	10	-1
CCDC80	ENSG00000091986	6048.85	-7.13503	0.123239	-57.8957	0	0	CCDC80	coiled-coil domain containing 80 [Source:HGNC Symbol;Acc:HGNC:30649]	3	-1
KCNQ3	ENSG00000184156	113.293	-7.13055	0.74363	-9.58884	8.91e-22	5.33e-21	KCNQ3	potassium voltage-gated channel subfamily Q member 3 [Source:HGNC Symbol;Acc:HGNC:6297]	8	-1
CXADR	ENSG00000154639	34.5688	-7.12789	1.20307	-5.92477	3.13e-09	1.11e-08	CXADR	CXADR Ig-like cell adhesion molecule [Source:HGNC Symbol;Acc:HGNC:2559]	21	1
LANCL3	ENSG00000147036	138.437	-7.12499	0.661217	-10.7756	4.49e-27	3.18e-26	LANCL3	LanC like 3 [Source:HGNC Symbol;Acc:HGNC:24767]	X	1
EPCAM	ENSG00000119888	23.2393	-7.12444	1.21216	-5.87749	4.17e-09	1.46e-08	EPCAM	epithelial cell adhesion molecule [Source:HGNC Symbol;Acc:HGNC:11529]	2	1
FAM43B	ENSG00000183114	38.3468	-7.12235	1.2085	-5.89355	3.78e-09	1.33e-08	FAM43B	family with sequence similarity 43 member B [Source:HGNC Symbol;Acc:HGNC:31791]	1	1
AC068700.1	ENSG00000260398	14.6908	-7.11145	1.2512	-5.6837	1.32e-08	4.5e-08		novel transcript, overlapping to PKIA	8	1
PLXDC1	ENSG00000161381	459.202	-7.11075	0.468277	-15.1849	4.45e-52	5.69e-51	PLXDC1	plexin domain containing 1 [Source:HGNC Symbol;Acc:HGNC:20945]	17	-1
LINC01060	ENSG00000249378	153.555	-7.10321	0.732281	-9.70011	3.01e-22	1.84e-21	LINC01060	long intergenic non-protein coding RNA 1060 [Source:HGNC Symbol;Acc:HGNC:49081]	4	1
LINC02268	ENSG00000248174	15.7401	-7.09685	1.23316	-5.75503	8.66e-09	2.98e-08	LINC02268	long intergenic non-protein coding RNA 2268 [Source:HGNC Symbol;Acc:HGNC:53183]	4	-1
MT1L	ENSG00000260549	73.7892	-7.0951	0.861237	-8.23827	1.75e-16	8.7e-16	MT1L	metallothionein 1L, pseudogene [Source:HGNC Symbol;Acc:HGNC:7404]	16	1
CTSG	ENSG00000100448	60.7255	-7.09407	1.03995	-6.82154	9.01e-12	3.64e-11	CTSG	cathepsin G [Source:HGNC Symbol;Acc:HGNC:2532]	14	-1
AL356414.1	ENSG00000205300	24.2011	-7.09076	1.21642	-5.82918	5.57e-09	1.94e-08		novel transcript	20	-1
BEST3	ENSG00000127325	36.8869	-7.08031	1.0511	-6.7361	1.63e-11	6.5e-11	BEST3	bestrophin 3 [Source:HGNC Symbol;Acc:HGNC:17105]	12	-1
ACTRT3	ENSG00000184378	11.3852	-7.07948	1.26459	-5.59823	2.17e-08	7.3e-08	ACTRT3	actin related protein T3 [Source:HGNC Symbol;Acc:HGNC:24022]	3	-1
CDK5R2	ENSG00000171450	16.5846	-7.07915	1.24002	-5.70889	1.14e-08	3.89e-08	CDK5R2	cyclin dependent kinase 5 regulatory subunit 2 [Source:HGNC Symbol;Acc:HGNC:1776]	2	1
GYPC	ENSG00000136732	44.8798	-7.07425	1.04097	-6.79584	1.08e-11	4.34e-11	GYPC	glycophorin C (Gerbich blood group) [Source:HGNC Symbol;Acc:HGNC:4704]	2	1
LINC00479	ENSG00000236384	21.6246	-7.07346	1.21957	-5.79995	6.63e-09	2.3e-08	LINC00479	long intergenic non-protein coding RNA 479 [Source:HGNC Symbol;Acc:HGNC:19727]	21	-1
AC022092.1	ENSG00000249639	14.9021	-7.07345	1.27207	-5.56056	2.69e-08	9.01e-08		novel transcript, antisense to TIFAB	5	1
SERPINB1	ENSG00000021355	376.873	-7.06898	0.336204	-21.0258	3.81e-98	9.97e-97	SERPINB1	serpin family B member 1 [Source:HGNC Symbol;Acc:HGNC:3311]	6	-1
LNX1	ENSG00000072201	130.028	-7.06684	0.735782	-9.60452	7.65e-22	4.6e-21	LNX1	ligand of numb-protein X 1 [Source:HGNC Symbol;Acc:HGNC:6657]	4	-1
ITPRIPL1	ENSG00000198885	19.4565	-7.06239	1.22899	-5.74649	9.11e-09	3.14e-08	ITPRIPL1	ITPRIP like 1 [Source:HGNC Symbol;Acc:HGNC:29371]	2	1
AL390778.2	ENSG00000233936	63.1649	-7.06113	1.0379	-6.80329	1.02e-11	4.12e-11		novel transcript	9	-1
LOXL1	ENSG00000129038	2076.18	-7.06009	0.240926	-29.3039	9.24e-189	6.29e-187	LOXL1	lysyl oxidase like 1 [Source:HGNC Symbol;Acc:HGNC:6665]	15	1
CPEB1	ENSG00000214575	272.562	-7.05433	0.429041	-16.4421	9.56e-61	1.44e-59	CPEB1	cytoplasmic polyadenylation element binding protein 1 [Source:HGNC Symbol;Acc:HGNC:21744]	15	-1
CAMK2A	ENSG00000070808	134.279	-7.05071	0.848053	-8.314	9.25e-17	4.65e-16	CAMK2A	calcium/calmodulin dependent protein kinase II alpha [Source:HGNC Symbol;Acc:HGNC:1460]	5	-1
LINC02547	ENSG00000254486	144.197	-7.04813	0.605034	-11.6492	2.32e-31	1.85e-30	LINC02547	long intergenic non-protein coding RNA 2547 [Source:HGNC Symbol;Acc:HGNC:53582]	11	1
LRRTM4	ENSG00000176204	32.0925	-7.04724	1.20485	-5.84904	4.94e-09	1.73e-08	LRRTM4	leucine rich repeat transmembrane neuronal 4 [Source:HGNC Symbol;Acc:HGNC:19411]	2	-1
AC106791.1	ENSG00000250159	38.6515	-7.04304	1.05771	-6.65874	2.76e-11	1.09e-10		novel transcript	5	-1
RORA	ENSG00000069667	398.257	-7.03809	0.415012	-16.9588	1.66e-64	2.67e-63	RORA	RAR related orphan receptor A [Source:HGNC Symbol;Acc:HGNC:10258]	15	-1
COL19A1	ENSG00000082293	17.9875	-7.03413	1.22131	-5.75949	8.44e-09	2.91e-08	COL19A1	collagen type XIX alpha 1 chain [Source:HGNC Symbol;Acc:HGNC:2196]	6	1
APOD	ENSG00000189058	876.709	-7.03389	0.26113	-26.9363	8.25e-160	4.25e-158	APOD	apolipoprotein D [Source:HGNC Symbol;Acc:HGNC:612]	3	-1
KCNC4	ENSG00000116396	626.489	-7.02055	0.345992	-20.2911	1.54e-91	3.66e-90	KCNC4	potassium voltage-gated channel subfamily C member 4 [Source:HGNC Symbol;Acc:HGNC:6236]	1	1
ERVK9-11	ENSG00000269486	10.8256	-7.01707	1.24804	-5.62249	1.88e-08	6.37e-08	ERVK9-11	endogenous retrovirus group K9, member 11 [Source:HGNC Symbol;Acc:HGNC:51160]	19	-1
AC013565.1	ENSG00000260123	42.3277	-7.01014	1.04209	-6.72702	1.73e-11	6.9e-11		novel transcript	15	1
AWAT2	ENSG00000147160	9.13561	-7.0029	1.26941	-5.51664	3.46e-08	1.15e-07	AWAT2	acyl-CoA wax alcohol acyltransferase 2 [Source:HGNC Symbol;Acc:HGNC:23251]	X	-1
STAC2	ENSG00000141750	314.925	-6.99439	0.553573	-12.635	1.35e-36	1.24e-35	STAC2	SH3 and cysteine rich domain 2 [Source:HGNC Symbol;Acc:HGNC:23990]	17	-1
AL391056.1	ENSG00000227619	111.475	-6.99165	0.741938	-9.42349	4.36e-21	2.54e-20		novel transcript	9	1
HOXA-AS2	ENSG00000253552	21.336	-6.97992	1.22226	-5.71066	1.13e-08	3.86e-08	HOXA-AS2	HOXA cluster antisense RNA 2 [Source:HGNC Symbol;Acc:HGNC:43745]	7	1
AC005077.4	ENSG00000230882	232.275	-6.97398	0.493908	-14.12	2.86e-45	3.2e-44		hypothetical protein LOC285908 (LOC285908) pseudogene	7	-1
NUDT13	ENSG00000166321	96.7821	-6.97319	0.666714	-10.4591	1.33e-25	9.01e-25	NUDT13	nudix hydrolase 13 [Source:HGNC Symbol;Acc:HGNC:18827]	10	1
FRMD7	ENSG00000165694	26.0753	-6.95705	1.20678	-5.76498	8.17e-09	2.82e-08	FRMD7	FERM domain containing 7 [Source:HGNC Symbol;Acc:HGNC:8079]	X	-1
AC006033.2	ENSG00000272908	22.1273	-6.95374	1.21953	-5.70198	1.18e-08	4.05e-08		novel transcript	7	-1
PRDM5	ENSG00000138738	197.352	-6.9528	0.477203	-14.5699	4.37e-48	5.18e-47	PRDM5	PR/SET domain 5 [Source:HGNC Symbol;Acc:HGNC:9349]	4	-1
AC107918.4	ENSG00000284610	11.1951	-6.92617	1.26513	-5.47466	4.38e-08	1.45e-07		RNA binding protein, fox-1 homolog (C. elegans) 1 (RBFOX1) pseudogene	8	-1
AC131254.1	ENSG00000248964	14.5935	-6.92201	1.24437	-5.56267	2.66e-08	8.91e-08		novel transcript	8	-1
LUZP2	ENSG00000187398	14.2932	-6.92143	1.24734	-5.54894	2.87e-08	9.61e-08	LUZP2	leucine zipper protein 2 [Source:HGNC Symbol;Acc:HGNC:23206]	11	1
FIBIN	ENSG00000176971	110.568	-6.92075	0.604479	-11.4491	2.38e-30	1.86e-29	FIBIN	fin bud initiation factor homolog [Source:HGNC Symbol;Acc:HGNC:33747]	11	1
AC103808.3	ENSG00000265717	10.6688	-6.91157	1.27384	-5.42579	5.77e-08	1.89e-07		novel transcript	18	-1
HAGLR	ENSG00000224189	162.072	-6.90658	0.499107	-13.8379	1.51e-43	1.62e-42	HAGLR	HOXD antisense growth-associated long non-coding RNA [Source:HGNC Symbol;Acc:HGNC:43755]	2	-1
ACSM5	ENSG00000183549	13.6673	-6.90173	1.23866	-5.57192	2.52e-08	8.46e-08	ACSM5	acyl-CoA synthetase medium chain family member 5 [Source:HGNC Symbol;Acc:HGNC:26060]	16	1
EYA4	ENSG00000112319	392.55	-6.90009	0.323764	-21.3121	8.77e-101	2.36e-99	EYA4	EYA transcriptional coactivator and phosphatase 4 [Source:HGNC Symbol;Acc:HGNC:3522]	6	1
PAX8-AS1	ENSG00000189223	463.865	-6.89913	0.349936	-19.7154	1.59e-86	3.5e-85	PAX8-AS1	PAX8 antisense RNA 1 [Source:HGNC Symbol;Acc:HGNC:49271]	2	1
SLC22A17	ENSG00000092096	25.5499	-6.89708	1.21544	-5.67457	1.39e-08	4.74e-08	SLC22A17	solute carrier family 22 member 17 [Source:HGNC Symbol;Acc:HGNC:23095]	14	-1
KLRC1	ENSG00000134545	19.1114	-6.89374	1.22362	-5.63388	1.76e-08	5.97e-08	KLRC1	killer cell lectin like receptor C1 [Source:HGNC Symbol;Acc:HGNC:6374]	12	-1
IRX3	ENSG00000177508	307.737	-6.88523	0.429198	-16.0421	6.5e-58	9.33e-57	IRX3	iroquois homeobox 3 [Source:HGNC Symbol;Acc:HGNC:14360]	16	-1
XAF1	ENSG00000132530	317.762	-6.8757	0.520515	-13.2094	7.74e-40	7.68e-39	XAF1	XIAP associated factor 1 [Source:HGNC Symbol;Acc:HGNC:30932]	17	1
MAATS1	ENSG00000183833	15.8698	-6.87337	1.23548	-5.56332	2.65e-08	8.87e-08	MAATS1	MYCBP associated and testis expressed 1 [Source:HGNC Symbol;Acc:HGNC:24010]	3	1
SPATA20P1	ENSG00000231123	10.3524	-6.86407	1.25392	-5.47409	4.4e-08	1.45e-07	SPATA20P1	spermatogenesis associated 20 pseudogene 1 [Source:HGNC Symbol;Acc:HGNC:39636]	21	-1
ST8SIA4	ENSG00000113532	44.4108	-6.86402	1.0556	-6.50251	7.9e-11	3.05e-10	ST8SIA4	ST8 alpha-N-acetyl-neuraminide alpha-2,8-sialyltransferase 4 [Source:HGNC Symbol;Acc:HGNC:10871]	5	-1
FCRLA	ENSG00000132185	98.4465	-6.85197	0.668683	-10.247	1.22e-24	8e-24	FCRLA	Fc receptor like A [Source:HGNC Symbol;Acc:HGNC:18504]	1	1
NCAM2	ENSG00000154654	37.5083	-6.8504	1.20097	-5.70405	1.17e-08	4e-08	NCAM2	neural cell adhesion molecule 2 [Source:HGNC Symbol;Acc:HGNC:7657]	21	1
NKX6-2	ENSG00000148826	129.033	-6.85013	0.873917	-7.83842	4.56e-15	2.14e-14	NKX6-2	NK6 homeobox 2 [Source:HGNC Symbol;Acc:HGNC:19321]	10	-1
CSPG4	ENSG00000173546	1511.87	-6.84504	0.201644	-33.9461	1.39e-252	1.5e-250	CSPG4	chondroitin sulfate proteoglycan 4 [Source:HGNC Symbol;Acc:HGNC:2466]	15	-1
RIOX1	ENSG00000170468	137.796	-6.83327	0.524495	-13.0283	8.45e-39	8.2e-38	RIOX1	ribosomal oxygenase 1 [Source:HGNC Symbol;Acc:HGNC:20968]	14	1
TRGV7	ENSG00000249978	11.6028	-6.82987	1.24618	-5.48065	4.24e-08	1.4e-07	TRGV7	T cell receptor gamma variable 7 (pseudogene) [Source:HGNC Symbol;Acc:HGNC:12293]	7	-1
SLAMF8	ENSG00000158714	103.576	-6.82837	1.03679	-6.58606	4.52e-11	1.76e-10	SLAMF8	SLAM family member 8 [Source:HGNC Symbol;Acc:HGNC:21391]	1	1
RNF175	ENSG00000145428	39.4661	-6.8182	1.04806	-6.50556	7.74e-11	2.99e-10	RNF175	ring finger protein 175 [Source:HGNC Symbol;Acc:HGNC:27735]	4	-1
TNFSF9	ENSG00000125657	254.707	-6.81663	0.427772	-15.9352	3.61e-57	5.11e-56	TNFSF9	TNF superfamily member 9 [Source:HGNC Symbol;Acc:HGNC:11939]	19	1
MAGEE1	ENSG00000198934	32.1115	-6.81564	1.20605	-5.65121	1.59e-08	5.41e-08	MAGEE1	MAGE family member E1 [Source:HGNC Symbol;Acc:HGNC:24934]	X	1
NMNAT2	ENSG00000157064	1678.26	-6.81238	0.179757	-37.8976	0	0	NMNAT2	nicotinamide nucleotide adenylyltransferase 2 [Source:HGNC Symbol;Acc:HGNC:16789]	1	-1
LYVE1	ENSG00000133800	20.243	-6.81229	1.23503	-5.51587	3.47e-08	1.16e-07	LYVE1	lymphatic vessel endothelial hyaluronan receptor 1 [Source:HGNC Symbol;Acc:HGNC:14687]	11	-1
KLHL33	ENSG00000185271	10.5322	-6.80899	1.27697	-5.33216	9.71e-08	3.14e-07	KLHL33	kelch like family member 33 [Source:HGNC Symbol;Acc:HGNC:31952]	14	-1
CYP3A5	ENSG00000106258	30.6544	-6.80691	1.20702	-5.63942	1.71e-08	5.79e-08	CYP3A5	cytochrome P450 family 3 subfamily A member 5 [Source:HGNC Symbol;Acc:HGNC:2638]	7	-1
TREM1	ENSG00000124731	22.8327	-6.79313	1.22194	-5.5593	2.71e-08	9.07e-08	TREM1	triggering receptor expressed on myeloid cells 1 [Source:HGNC Symbol;Acc:HGNC:17760]	6	-1
DCHS2	ENSG00000197410	8.28113	-6.79114	1.27207	-5.33867	9.36e-08	3.04e-07	DCHS2	dachsous cadherin-related 2 [Source:HGNC Symbol;Acc:HGNC:23111]	4	-1
HOXA2	ENSG00000105996	13.4234	-6.78055	1.25519	-5.40202	6.59e-08	2.16e-07	HOXA2	homeobox A2 [Source:HGNC Symbol;Acc:HGNC:5103]	7	-1
ENG	ENSG00000106991	1334.78	-6.75816	0.21203	-31.8735	6.21e-223	5.4e-221	ENG	endoglin [Source:HGNC Symbol;Acc:HGNC:3349]	9	-1
LINC00520	ENSG00000258791	51.313	-6.75023	1.03918	-6.4957	8.26e-11	3.18e-10	LINC00520	long intergenic non-protein coding RNA 520 [Source:HGNC Symbol;Acc:HGNC:19843]	14	-1
LRCH2	ENSG00000130224	43.2121	-6.74779	1.04698	-6.44503	1.16e-10	4.41e-10	LRCH2	leucine rich repeats and calponin homology domain containing 2 [Source:HGNC Symbol;Acc:HGNC:29292]	X	-1
MMP12	ENSG00000262406	45.3471	-6.73726	1.21878	-5.52786	3.24e-08	1.08e-07	MMP12	matrix metallopeptidase 12 [Source:HGNC Symbol;Acc:HGNC:7158]	11	-1
SERPINA1	ENSG00000197249	142.82	-6.73458	0.606587	-11.1024	1.22e-28	9.06e-28	SERPINA1	serpin family A member 1 [Source:HGNC Symbol;Acc:HGNC:8941]	14	-1
FAM167A	ENSG00000154319	723.425	-6.73018	0.234935	-28.647	1.74e-180	1.09e-178	FAM167A	family with sequence similarity 167 member A [Source:HGNC Symbol;Acc:HGNC:15549]	8	-1
LINC00960	ENSG00000242516	19.3668	-6.72623	1.23287	-5.45577	4.88e-08	1.61e-07	LINC00960	long intergenic non-protein coding RNA 960 [Source:HGNC Symbol;Acc:HGNC:48710]	3	1
C8orf31	ENSG00000177335	58.7371	-6.72463	0.851953	-7.8932	2.95e-15	1.39e-14	C8orf31	chromosome 8 open reading frame 31 [Source:HGNC Symbol;Acc:HGNC:26731]	8	1
RDM1	ENSG00000278023	17.9297	-6.70866	1.23458	-5.43396	5.51e-08	1.81e-07	RDM1	RAD52 motif containing 1 [Source:HGNC Symbol;Acc:HGNC:19950]	17	-1
RAB39B	ENSG00000155961	272.198	-6.70843	0.354592	-18.9188	7.99e-80	1.6e-78	RAB39B	RAB39B, member RAS oncogene family [Source:HGNC Symbol;Acc:HGNC:16499]	X	-1
GPRACR	ENSG00000196979	9.39116	-6.70584	1.25605	-5.33884	9.35e-08	3.03e-07	GPRACR	GPR107 adjacent cis regulating lncRNA [Source:HGNC Symbol;Acc:HGNC:53957]	9	-1
AL606534.4	ENSG00000253326	8.67155	-6.70372	1.30382	-5.14161	2.72e-07	8.57e-07		novel pseudogene	1	-1
CACNA1A	ENSG00000141837	978.852	-6.70073	0.245036	-27.3459	1.21e-164	6.53e-163	CACNA1A	calcium voltage-gated channel subunit alpha1 A [Source:HGNC Symbol;Acc:HGNC:1388]	19	-1
LHX1-DT	ENSG00000277268	20.0725	-6.69737	1.22744	-5.45637	4.86e-08	1.6e-07	LHX1-DT	LHX1 divergent transcript [Source:HGNC Symbol;Acc:HGNC:53778]	17	-1
AL050327.1	ENSG00000254620	14.5437	-6.69099	1.23705	-5.40885	6.34e-08	2.08e-07		novel transcript	20	1
VWA5A	ENSG00000110002	98.0914	-6.69021	0.664056	-10.0748	7.14e-24	4.59e-23	VWA5A	von Willebrand factor A domain containing 5A [Source:HGNC Symbol;Acc:HGNC:6658]	11	1
AL596223.1	ENSG00000229261	8.92452	-6.68852	1.25974	-5.30943	1.1e-07	3.55e-07		novel transcript, antisense to HKDC1	10	-1
KCNS1	ENSG00000124134	21.3938	-6.68738	1.2151	-5.50356	3.72e-08	1.24e-07	KCNS1	potassium voltage-gated channel modifier subfamily S member 1 [Source:HGNC Symbol;Acc:HGNC:6300]	20	-1
GAPLINC	ENSG00000266835	80.7742	-6.67878	0.662948	-10.0744	7.17e-24	4.61e-23	GAPLINC	gastric adenocarcinoma associated, positive CD44 regulator, long intergenic non-coding RNA [Source:HGNC Symbol;Acc:HGNC:51308]	18	1
PRSS22	ENSG00000005001	110.572	-6.67477	0.676627	-9.86478	5.92e-23	3.68e-22	PRSS22	serine protease 22 [Source:HGNC Symbol;Acc:HGNC:14368]	16	-1
INPP4B	ENSG00000109452	238.523	-6.66096	0.425879	-15.6405	3.86e-55	5.27e-54	INPP4B	inositol polyphosphate-4-phosphatase type II B [Source:HGNC Symbol;Acc:HGNC:6075]	4	-1
LMO1	ENSG00000166407	16.6958	-6.65654	1.24309	-5.35482	8.56e-08	2.78e-07	LMO1	LIM domain only 1 [Source:HGNC Symbol;Acc:HGNC:6641]	11	-1
LINC01446	ENSG00000205628	15.6379	-6.6517	1.24614	-5.33783	9.41e-08	3.05e-07	LINC01446	long intergenic non-protein coding RNA 1446 [Source:HGNC Symbol;Acc:HGNC:50773]	7	-1
ADAMTS18	ENSG00000140873	13.2307	-6.65168	1.24236	-5.35407	8.6e-08	2.79e-07	ADAMTS18	ADAM metallopeptidase with thrombospondin type 1 motif 18 [Source:HGNC Symbol;Acc:HGNC:17110]	16	-1
AL139220.2	ENSG00000230615	28.369	-6.64979	1.21209	-5.4862	4.11e-08	1.36e-07		novel transcript	1	1
RAB7B	ENSG00000276600	57.0376	-6.63568	0.857409	-7.73923	1e-14	4.62e-14	RAB7B	RAB7B, member RAS oncogene family [Source:HGNC Symbol;Acc:HGNC:30513]	1	-1
PAK3	ENSG00000077264	109.005	-6.625	0.605359	-10.9439	7.11e-28	5.15e-27	PAK3	p21 (RAC1) activated kinase 3 [Source:HGNC Symbol;Acc:HGNC:8592]	X	1
LINC02449	ENSG00000215241	9.46181	-6.62044	1.28986	-5.13266	2.86e-07	8.99e-07	LINC02449	long intergenic non-protein coding RNA 2449 [Source:HGNC Symbol;Acc:HGNC:53381]	12	1
FPR2	ENSG00000171049	11.91	-6.61778	1.25809	-5.26019	1.44e-07	4.62e-07	FPR2	formyl peptide receptor 2 [Source:HGNC Symbol;Acc:HGNC:3827]	19	1
FMO1	ENSG00000010932	18.5373	-6.61273	1.231	-5.37181	7.79e-08	2.54e-07	FMO1	flavin containing monooxygenase 1 [Source:HGNC Symbol;Acc:HGNC:3769]	1	1
RNF149	ENSG00000163162	60.8791	-6.61197	0.745982	-8.86344	7.76e-19	4.2e-18	RNF149	ring finger protein 149 [Source:HGNC Symbol;Acc:HGNC:23137]	2	-1
OAF	ENSG00000184232	675.842	-6.60143	0.240687	-27.4274	1.29e-165	7.03e-164	OAF	out at first homolog [Source:HGNC Symbol;Acc:HGNC:28752]	11	1
VEPH1	ENSG00000197415	1088.21	-6.60001	0.216677	-30.4602	8.79e-204	6.71e-202	VEPH1	ventricular zone expressed PH domain containing 1 [Source:HGNC Symbol;Acc:HGNC:25735]	3	-1
LINC01788	ENSG00000229051	9.30381	-6.58417	1.26535	-5.20344	1.96e-07	6.22e-07	LINC01788	long intergenic non-protein coding RNA 1788 [Source:HGNC Symbol;Acc:HGNC:52577]	1	1
FAM66B	ENSG00000215374	8.47816	-6.5829	1.26481	-5.20464	1.94e-07	6.18e-07	FAM66B	family with sequence similarity 66 member B [Source:HGNC Symbol;Acc:HGNC:28890]	8	-1
EPHA3	ENSG00000044524	19.4999	-6.57864	1.22563	-5.36756	7.98e-08	2.6e-07	EPHA3	EPH receptor A3 [Source:HGNC Symbol;Acc:HGNC:3387]	3	1
PIANP	ENSG00000139200	119.097	-6.57726	0.662316	-9.9307	3.06e-23	1.92e-22	PIANP	PILR alpha associated neural protein [Source:HGNC Symbol;Acc:HGNC:25338]	12	-1
AC037486.1	ENSG00000254303	8.68007	-6.57325	1.2745	-5.15749	2.5e-07	7.9e-07		novel transcript	8	-1
ANK3	ENSG00000151150	199.806	-6.57252	0.438907	-14.9747	1.07e-50	1.34e-49	ANK3	ankyrin 3 [Source:HGNC Symbol;Acc:HGNC:494]	10	-1
PAPPA-AS2	ENSG00000226604	11.4606	-6.56548	1.25264	-5.24131	1.59e-07	5.1e-07	PAPPA-AS2	PAPPA antisense RNA 2 [Source:HGNC Symbol;Acc:HGNC:35160]	9	-1
AC010343.3	ENSG00000250697	56.3541	-6.56076	0.754315	-8.69764	3.39e-18	1.79e-17		novel transcript	5	-1
AC073130.1	ENSG00000237870	34.5405	-6.55759	0.868216	-7.55294	4.26e-14	1.91e-13		novel transcript	7	-1
DNM1	ENSG00000106976	1989.84	-6.55004	0.156851	-41.7597	0	0	DNM1	dynamin 1 [Source:HGNC Symbol;Acc:HGNC:2972]	9	1
CD82	ENSG00000085117	7819.7	-6.54998	0.0996833	-65.7079	0	0	CD82	CD82 molecule [Source:HGNC Symbol;Acc:HGNC:6210]	11	1
CYP4F3	ENSG00000186529	7.48181	-6.53997	1.27869	-5.11461	3.14e-07	9.86e-07	CYP4F3	cytochrome P450 family 4 subfamily F member 3 [Source:HGNC Symbol;Acc:HGNC:2646]	19	1
GPRC5A	ENSG00000013588	221.915	-6.5389	0.358361	-18.2467	2.2e-74	4.1e-73	GPRC5A	G protein-coupled receptor class C group 5 member A [Source:HGNC Symbol;Acc:HGNC:9836]	12	1
CYTH4	ENSG00000100055	256.105	-6.52967	0.46917	-13.9175	4.96e-44	5.39e-43	CYTH4	cytohesin 4 [Source:HGNC Symbol;Acc:HGNC:9505]	22	1
ODF3L1	ENSG00000182950	13.099	-6.52818	1.24856	-5.22858	1.71e-07	5.46e-07	ODF3L1	outer dense fiber of sperm tails 3 like 1 [Source:HGNC Symbol;Acc:HGNC:28735]	15	1
IL4R	ENSG00000077238	49.4898	-6.52561	0.856512	-7.61882	2.56e-14	1.16e-13	IL4R	interleukin 4 receptor [Source:HGNC Symbol;Acc:HGNC:6015]	16	1
AC126323.4	ENSG00000260375	15.4323	-6.52473	1.25823	-5.18564	2.15e-07	6.83e-07		golgin subfamily A pseudogene	15	-1
CA9	ENSG00000107159	1348.78	-6.52368	0.1835	-35.5515	7.89e-277	1.02e-274	CA9	carbonic anhydrase 9 [Source:HGNC Symbol;Acc:HGNC:1383]	9	1
SLC7A8	ENSG00000092068	81.5177	-6.51801	0.851865	-7.65147	1.99e-14	9.06e-14	SLC7A8	solute carrier family 7 member 8 [Source:HGNC Symbol;Acc:HGNC:11066]	14	-1
AL358473.1	ENSG00000229191	9.99988	-6.51345	1.27575	-5.10558	3.3e-07	1.03e-06		novel transcript, antisense KIF21B	1	1
RIMKLB	ENSG00000166532	310.95	-6.50951	0.325588	-19.9931	6.32e-89	1.46e-87	RIMKLB	ribosomal modification protein rimK like family member B [Source:HGNC Symbol;Acc:HGNC:29228]	12	1
TGFBR3L	ENSG00000260001	17.7004	-6.50641	1.24367	-5.23163	1.68e-07	5.37e-07	TGFBR3L	transforming growth factor beta receptor 3 like [Source:HGNC Symbol;Acc:HGNC:44152]	19	1
LHX1	ENSG00000273706	45.9113	-6.50235	0.867662	-7.49411	6.68e-14	2.97e-13	LHX1	LIM homeobox 1 [Source:HGNC Symbol;Acc:HGNC:6593]	17	1
IL21R	ENSG00000103522	113.629	-6.49547	0.563688	-11.5232	1.01e-30	7.95e-30	IL21R	interleukin 21 receptor [Source:HGNC Symbol;Acc:HGNC:6006]	16	1
POU2F2	ENSG00000028277	1080.04	-6.4953	0.218617	-29.7109	5.55e-194	3.96e-192	POU2F2	POU class 2 homeobox 2 [Source:HGNC Symbol;Acc:HGNC:9213]	19	-1
ESPNL	ENSG00000144488	87.5393	-6.49077	0.676032	-9.60128	7.9e-22	4.74e-21	ESPNL	espin like [Source:HGNC Symbol;Acc:HGNC:27937]	2	1
LINC00595	ENSG00000230417	82.9993	-6.48014	0.740951	-8.7457	2.22e-18	1.18e-17	LINC00856	long intergenic non-protein coding RNA 595 [Source:HGNC Symbol;Acc:HGNC:31430]	10	1
LINC00595	ENSG00000230417	82.9993	-6.48014	0.740951	-8.7457	2.22e-18	1.18e-17	LINC00595	long intergenic non-protein coding RNA 595 [Source:HGNC Symbol;Acc:HGNC:31430]	10	1
TGM2	ENSG00000198959	795.997	-6.4719	0.234428	-27.6072	9.11e-168	5.12e-166	TGM2	transglutaminase 2 [Source:HGNC Symbol;Acc:HGNC:11778]	20	-1
AL162725.2	ENSG00000237153	8.64206	-6.46254	1.26719	-5.09991	3.4e-07	1.06e-06		novel transcript	9	1
GCKR	ENSG00000084734	14.2967	-6.46171	1.26433	-5.11078	3.21e-07	1.01e-06	GCKR	glucokinase regulator [Source:HGNC Symbol;Acc:HGNC:4196]	2	1
SLCO4A1	ENSG00000101187	476.126	-6.45769	0.256629	-25.1636	1e-139	4.2e-138	SLCO4A1	solute carrier organic anion transporter family member 4A1 [Source:HGNC Symbol;Acc:HGNC:10953]	20	1
LDHD	ENSG00000166816	18.0761	-6.45459	1.23567	-5.22355	1.76e-07	5.6e-07	LDHD	lactate dehydrogenase D [Source:HGNC Symbol;Acc:HGNC:19708]	16	-1
TLR2	ENSG00000137462	8.055	-6.45158	1.28888	-5.00558	5.57e-07	1.72e-06	TLR2	toll like receptor 2 [Source:HGNC Symbol;Acc:HGNC:11848]	4	1
AC021218.1	ENSG00000204876	15.5876	-6.44068	1.23248	-5.22578	1.73e-07	5.54e-07		uncharacterized LOC389602 [Source:NCBI gene;Acc:389602]	7	1
TNNT1	ENSG00000105048	500.353	-6.43215	0.259105	-24.8246	4.87e-136	1.96e-134	TNNT1	troponin T1, slow skeletal type [Source:HGNC Symbol;Acc:HGNC:11948]	19	-1
PLPP7	ENSG00000160539	17.9299	-6.43037	1.25858	-5.10922	3.23e-07	1.01e-06	PLPP7	phospholipid phosphatase 7 (inactive) [Source:HGNC Symbol;Acc:HGNC:28174]	9	1
SNHG15	ENSG00000232956	434.284	-6.41837	0.321996	-19.9331	2.1e-88	4.8e-87	SNHG15	small nucleolar RNA host gene 15 [Source:HGNC Symbol;Acc:HGNC:27797]	7	-1
AC097451.1	ENSG00000250657	13.9226	-6.41821	1.24449	-5.15728	2.51e-07	7.91e-07		novel transcript	4	1
NEK9	ENSG00000119638	1886.81	-6.41139	0.155278	-41.2898	0	0	NEK9	NIMA related kinase 9 [Source:HGNC Symbol;Acc:HGNC:18591]	14	-1
NTS	ENSG00000133636	41.7944	-6.40638	0.862086	-7.43125	1.08e-13	4.74e-13	NTS	neurotensin [Source:HGNC Symbol;Acc:HGNC:8038]	12	1
SLC30A10	ENSG00000196660	28.899	-6.40347	1.2094	-5.29474	1.19e-07	3.84e-07	SLC30A10	solute carrier family 30 member 10 [Source:HGNC Symbol;Acc:HGNC:25355]	1	-1
OR2AG2	ENSG00000188124	6.05603	-6.40226	1.30923	-4.89011	1.01e-06	3.04e-06	OR2AG2	olfactory receptor family 2 subfamily AG member 2 [Source:HGNC Symbol;Acc:HGNC:15143]	11	-1
PRORSD1P	ENSG00000162997	10.3306	-6.38772	1.25502	-5.08972	3.59e-07	1.12e-06	PRORSD1P	prolyl-tRNA synthetase associated domain containing 1, pseudogene [Source:HGNC Symbol;Acc:HGNC:34379]	2	1
PCOLCE2	ENSG00000163710	690.877	-6.38465	0.240883	-26.5052	8.44e-155	4.1e-153	PCOLCE2	procollagen C-endopeptidase enhancer 2 [Source:HGNC Symbol;Acc:HGNC:8739]	3	-1
AL157702.2	ENSG00000227482	10.7823	-6.38134	1.29124	-4.94202	7.73e-07	2.35e-06		novel transcript	9	1
LCN2	ENSG00000148346	19.3311	-6.37901	1.22379	-5.21251	1.86e-07	5.94e-07	LCN2	lipocalin 2 [Source:HGNC Symbol;Acc:HGNC:6526]	9	1
GGT8P	ENSG00000236969	10.7148	-6.36182	1.2837	-4.95586	7.2e-07	2.2e-06	GGT8P	gamma-glutamyltransferase 8 pseudogene [Source:HGNC Symbol;Acc:HGNC:33438]	2	1
WFDC21P	ENSG00000261040	79.7848	-6.35655	0.610842	-10.4062	2.32e-25	1.56e-24	WFDC21P	WAP four-disulfide core domain 21, pseudogene [Source:HGNC Symbol;Acc:HGNC:50357]	17	-1
FMN2	ENSG00000155816	226.172	-6.34637	0.417374	-15.2055	3.25e-52	4.18e-51	FMN2	formin 2 [Source:HGNC Symbol;Acc:HGNC:14074]	1	1
TRBV7-3	ENSG00000211714	8.57368	-6.33871	1.27137	-4.98574	6.17e-07	1.9e-06	TRBV7-3	T cell receptor beta variable 7-3 [Source:HGNC Symbol;Acc:HGNC:12237]	7	1
SCN8A	ENSG00000196876	299.39	-6.33404	0.355554	-17.8146	5.45e-71	9.69e-70	SCN8A	sodium voltage-gated channel alpha subunit 8 [Source:HGNC Symbol;Acc:HGNC:10596]	12	1
MIR34AHG	ENSG00000228526	457.36	-6.32903	0.347748	-18.2001	5.15e-74	9.58e-73	MIR34AHG	MIR34A host gene [Source:HGNC Symbol;Acc:HGNC:51913]	1	-1
2020-03-04	ENSG00000144583	230.317	-6.32735	0.344599	-18.3615	2.67e-75	5.05e-74	2020-03-04	membrane associated ring-CH-type finger 4 [Source:HGNC Symbol;Acc:HGNC:29269]	2	-1
SPEF2	ENSG00000152582	64.5042	-6.31834	0.750813	-8.41533	3.92e-17	1.99e-16	SPEF2	sperm flagellar 2 [Source:HGNC Symbol;Acc:HGNC:26293]	5	1
AC002074.1	ENSG00000285090	26.5746	-6.31115	1.05702	-5.97071	2.36e-09	8.44e-09		COL1A2 antisense RNA 1	7	-1
NKAIN3	ENSG00000185942	10.145	-6.30173	1.25514	-5.02074	5.15e-07	1.59e-06	NKAIN3	sodium/potassium transporting ATPase interacting 3 [Source:HGNC Symbol;Acc:HGNC:26829]	8	1
TSPAN1	ENSG00000117472	110.723	-6.29857	0.527245	-11.9462	6.8e-33	5.63e-32	TSPAN1	tetraspanin 1 [Source:HGNC Symbol;Acc:HGNC:20657]	1	1
GSG1	ENSG00000111305	14.1808	-6.29561	1.24042	-5.0754	3.87e-07	1.2e-06	GSG1	germ cell associated 1 [Source:HGNC Symbol;Acc:HGNC:19716]	12	-1
CLEC11A	ENSG00000105472	582.845	-6.28832	0.30904	-20.3479	4.84e-92	1.16e-90	CLEC11A	C-type lectin domain containing 11A [Source:HGNC Symbol;Acc:HGNC:10576]	19	1
PLEKHG4B	ENSG00000153404	665.638	-6.28547	0.219425	-28.6452	1.84e-180	1.15e-178	PLEKHG4B	pleckstrin homology and RhoGEF domain containing G4B [Source:HGNC Symbol;Acc:HGNC:29399]	5	1
AC037450.1	ENSG00000253171	12.7945	-6.28543	1.25239	-5.01876	5.2e-07	1.61e-06		novel transcript	8	1
DCSTAMP	ENSG00000164935	15.5699	-6.28404	1.24421	-5.05064	4.4e-07	1.37e-06	DCSTAMP	dendrocyte expressed seven transmembrane protein [Source:HGNC Symbol;Acc:HGNC:18549]	8	1
CMBL	ENSG00000164237	502.701	-6.28089	0.267873	-23.4473	1.41e-121	4.85e-120	CMBL	carboxymethylenebutenolidase homolog [Source:HGNC Symbol;Acc:HGNC:25090]	5	-1
AL136964.1	ENSG00000274718	9.80927	-6.28049	1.26595	-4.96108	7.01e-07	2.14e-06		novel transcript	13	1
ARMH4	ENSG00000139971	299.436	-6.27919	0.365844	-17.1636	4.98e-66	8.22e-65	ARMH4	armadillo like helical domain containing 4 [Source:HGNC Symbol;Acc:HGNC:19846]	14	-1
EPS15P1	ENSG00000242948	8.74753	-6.27509	1.26792	-4.94914	7.45e-07	2.28e-06	EPS15P1	epidermal growth factor receptor pathway substrate 15 pseudogene 1 [Source:HGNC Symbol;Acc:HGNC:18166]	7	1
SERPINE1	ENSG00000106366	58684.4	-6.27425	0.0694677	-90.319	0	0	SERPINE1	serpin family E member 1 [Source:HGNC Symbol;Acc:HGNC:8583]	7	1
MAOA	ENSG00000189221	219.643	-6.26977	0.372695	-16.8228	1.66e-63	2.62e-62	MAOA	monoamine oxidase A [Source:HGNC Symbol;Acc:HGNC:6833]	X	1
CNGA3	ENSG00000144191	49.2768	-6.26744	0.859416	-7.29267	3.04e-13	1.31e-12	CNGA3	cyclic nucleotide gated channel alpha 3 [Source:HGNC Symbol;Acc:HGNC:2150]	2	1
DACH1	ENSG00000276644	80.6933	-6.2674	0.744158	-8.42213	3.7e-17	1.88e-16	DACH1	dachshund family transcription factor 1 [Source:HGNC Symbol;Acc:HGNC:2663]	13	-1
NKAIN3-IT1	ENSG00000274956	15.0836	-6.26477	1.26957	-4.93455	8.03e-07	2.45e-06	NKAIN3-IT1	NKAIN3 intronic transcript [Source:HGNC Symbol;Acc:HGNC:48595]	8	1
NOX5	ENSG00000255346	87.9822	-6.26319	0.743995	-8.41832	3.82e-17	1.94e-16	NOX5	NADPH oxidase 5 [Source:HGNC Symbol;Acc:HGNC:14874]	15	1
KCNJ3	ENSG00000162989	6.32108	-6.26063	1.29337	-4.84054	1.29e-06	3.87e-06	KCNJ3	potassium voltage-gated channel subfamily J member 3 [Source:HGNC Symbol;Acc:HGNC:6264]	2	1
AC018553.2	ENSG00000283689	7.70226	-6.26053	1.31241	-4.77026	1.84e-06	5.44e-06		novel transcript, antisense to IRX3	16	1
AC099670.3	ENSG00000285525	6.72786	-6.26	1.33173	-4.70067	2.59e-06	7.58e-06		novel transcript	1	1
AC124276.2	ENSG00000255400	10.6051	-6.25894	1.31231	-4.76941	1.85e-06	5.46e-06		novel transcript	11	1
GLYATL1P2	ENSG00000254717	15.7902	-6.25883	1.2401	-5.04705	4.49e-07	1.39e-06	GLYATL1P2	glycine-N-acyltransferase like 1 pseudogene 2 [Source:HGNC Symbol;Acc:HGNC:37863]	11	1
CYP24A1	ENSG00000019186	13.1437	-6.25791	1.24765	-5.01575	5.28e-07	1.63e-06	CYP24A1	cytochrome P450 family 24 subfamily A member 1 [Source:HGNC Symbol;Acc:HGNC:2602]	20	-1
SCARA5	ENSG00000168079	305.104	-6.25444	0.498723	-12.5409	4.46e-36	4.03e-35	SCARA5	scavenger receptor class A member 5 [Source:HGNC Symbol;Acc:HGNC:28701]	8	-1
MT1M	ENSG00000205364	14.9628	-6.254	1.23496	-5.06415	4.1e-07	1.28e-06	MT1M	metallothionein 1M [Source:HGNC Symbol;Acc:HGNC:14296]	16	1
SLC26A4	ENSG00000091137	341.31	-6.25015	0.294613	-21.2148	6.98e-100	1.86e-98	SLC26A4	solute carrier family 26 member 4 [Source:HGNC Symbol;Acc:HGNC:8818]	7	1
LOXL1-AS1	ENSG00000261801	535.26	-6.2402	0.241279	-25.863	1.74e-147	7.76e-146	LOXL1-AS1	LOXL1 antisense RNA 1 [Source:HGNC Symbol;Acc:HGNC:44169]	15	-1
PTGDR	ENSG00000168229	7.19069	-6.23792	1.30568	-4.77752	1.77e-06	5.26e-06	PTGDR	prostaglandin D2 receptor [Source:HGNC Symbol;Acc:HGNC:9591]	14	1
C2orf74	ENSG00000237651	6.51788	-6.23697	1.316	-4.73935	2.14e-06	6.31e-06	C2orf74	chromosome 2 open reading frame 74 [Source:HGNC Symbol;Acc:HGNC:34439]	2	1
KCNK3	ENSG00000171303	10.7742	-6.23643	1.28607	-4.84921	1.24e-06	3.72e-06	KCNK3	potassium two pore domain channel subfamily K member 3 [Source:HGNC Symbol;Acc:HGNC:6278]	2	1
GALM	ENSG00000143891	249.444	-6.23344	0.332177	-18.7654	1.45e-78	2.86e-77	GALM	galactose mutarotase [Source:HGNC Symbol;Acc:HGNC:24063]	2	1
RASA4	ENSG00000105808	9.90073	-6.20496	1.25956	-4.92627	8.38e-07	2.55e-06	RASA4	RAS p21 protein activator 4 [Source:HGNC Symbol;Acc:HGNC:23181]	7	-1
MMP19	ENSG00000123342	532.971	-6.20443	0.312777	-19.8366	1.44e-87	3.23e-86	MMP19	matrix metallopeptidase 19 [Source:HGNC Symbol;Acc:HGNC:7165]	12	-1
TGFB3	ENSG00000119699	625.127	-6.19094	0.221012	-28.0118	1.17e-172	6.88e-171	TGFB3	transforming growth factor beta 3 [Source:HGNC Symbol;Acc:HGNC:11769]	14	-1
AC010247.2	ENSG00000259436	20.6997	-6.19026	1.22369	-5.05867	4.22e-07	1.31e-06		novel transcript, antisense to POU2F2	19	1
RGS4	ENSG00000117152	1338.81	-6.17951	0.160528	-38.4949	0	0	RGS4	regulator of G protein signaling 4 [Source:HGNC Symbol;Acc:HGNC:10000]	1	1
DAW1	ENSG00000123977	20.8034	-6.17612	1.06711	-5.7877	7.14e-09	2.47e-08	DAW1	dynein assembly factor with WD repeats 1 [Source:HGNC Symbol;Acc:HGNC:26383]	2	1
EXTL1	ENSG00000158008	52.107	-6.1708	1.20347	-5.12751	2.94e-07	9.22e-07	EXTL1	exostosin like glycosyltransferase 1 [Source:HGNC Symbol;Acc:HGNC:3515]	1	1
TSGA10IP	ENSG00000175513	16.749	-6.15935	1.24688	-4.93982	7.82e-07	2.38e-06	TSGA10IP	testis specific 10 interacting protein [Source:HGNC Symbol;Acc:HGNC:26555]	11	1
TRGV5	ENSG00000211697	10.0594	-6.15856	1.25579	-4.90412	9.38e-07	2.84e-06	TRGV5	T cell receptor gamma variable 5 [Source:HGNC Symbol;Acc:HGNC:12290]	7	-1
AL512598.1	ENSG00000273107	5.68495	-6.14497	1.31841	-4.66088	3.15e-06	9.15e-06		novel transcript	10	1
ATP2B2	ENSG00000157087	19.0297	-6.14262	1.22051	-5.03282	4.83e-07	1.49e-06	ATP2B2	ATPase plasma membrane Ca2+ transporting 2 [Source:HGNC Symbol;Acc:HGNC:815]	3	-1
CAMK1G	ENSG00000008118	92.9496	-6.14143	0.607932	-10.1022	5.4e-24	3.48e-23	CAMK1G	calcium/calmodulin dependent protein kinase IG [Source:HGNC Symbol;Acc:HGNC:14585]	1	1
ABCA1	ENSG00000165029	5490.96	-6.13822	0.147533	-41.6059	0	0	ABCA1	ATP binding cassette subfamily A member 1 [Source:HGNC Symbol;Acc:HGNC:29]	9	-1
AC126323.3	ENSG00000259878	6.32525	-6.13698	1.35205	-4.539	5.65e-06	1.61e-05		novel transcript	15	-1
AL391807.1	ENSG00000230910	16.4799	-6.13082	1.23969	-4.94546	7.6e-07	2.32e-06		novel transcript	6	-1
RDM1P5	ENSG00000263818	6.28026	-6.1221	1.3299	-4.60341	4.16e-06	1.2e-05	RDM1P5	RDM1 pseudogene 5 [Source:HGNC Symbol;Acc:HGNC:53921]	17	1
ZNF572	ENSG00000180938	24.1842	-6.12058	1.21752	-5.0271	4.98e-07	1.54e-06	ZNF572	zinc finger protein 572 [Source:HGNC Symbol;Acc:HGNC:26758]	8	1
WASF3	ENSG00000132970	371.758	-6.11571	0.314731	-19.4315	4.18e-84	8.93e-83	WASF3	WASP family member 3 [Source:HGNC Symbol;Acc:HGNC:12734]	13	1
STX1B	ENSG00000099365	195.003	-6.11196	0.534162	-11.4421	2.57e-30	2.01e-29	STX1B	syntaxin 1B [Source:HGNC Symbol;Acc:HGNC:18539]	16	-1
EMP2	ENSG00000213853	562.177	-6.10694	0.209178	-29.1949	2.25e-187	1.49e-185	EMP2	epithelial membrane protein 2 [Source:HGNC Symbol;Acc:HGNC:3334]	16	-1
LOX	ENSG00000113083	4048.16	-6.1021	0.13733	-44.434	0	0	LOX	lysyl oxidase [Source:HGNC Symbol;Acc:HGNC:6664]	5	-1
COL5A3	ENSG00000080573	1476.16	-6.09345	0.153921	-39.5881	0	0	COL5A3	collagen type V alpha 3 chain [Source:HGNC Symbol;Acc:HGNC:14864]	19	-1
CLVS2	ENSG00000146352	13.6295	-6.08365	1.24584	-4.88316	1.04e-06	3.15e-06	CLVS2	clavesin 2 [Source:HGNC Symbol;Acc:HGNC:23046]	6	1
C6orf141	ENSG00000197261	124.457	-6.08211	0.4821	-12.6159	1.73e-36	1.58e-35	C6orf141	chromosome 6 open reading frame 141 [Source:HGNC Symbol;Acc:HGNC:21351]	6	1
YPEL4	ENSG00000166793	18.4233	-6.07751	1.23792	-4.90946	9.13e-07	2.77e-06	YPEL4	yippee like 4 [Source:HGNC Symbol;Acc:HGNC:18328]	11	-1
FBXO39	ENSG00000177294	53.1529	-6.07581	0.755812	-8.03878	9.07e-16	4.39e-15	FBXO39	F-box protein 39 [Source:HGNC Symbol;Acc:HGNC:28565]	17	1
GALNT10	ENSG00000164574	1146.65	-6.06984	0.175458	-34.5942	3.09e-262	3.6e-260	GALNT10	polypeptide N-acetylgalactosaminyltransferase 10 [Source:HGNC Symbol;Acc:HGNC:19873]	5	1
AC124290.2	ENSG00000253524	6.00101	-6.06244	1.31777	-4.60054	4.21e-06	1.21e-05		novel transcript	8	-1
THBS2	ENSG00000186340	1443.3	-6.05954	0.166706	-36.3486	2.76e-289	3.83e-287	THBS2	thrombospondin 2 [Source:HGNC Symbol;Acc:HGNC:11786]	6	-1
ADAM28	ENSG00000042980	28.4119	-6.05825	1.22911	-4.92898	8.27e-07	2.51e-06	ADAM28	ADAM metallopeptidase domain 28 [Source:HGNC Symbol;Acc:HGNC:206]	8	1
AL118508.2	ENSG00000279164	6.0087	-6.05315	1.31205	-4.6135	3.96e-06	1.14e-05		TEC	20	1
HCRTR2	ENSG00000137252	6.40298	-6.05125	1.31707	-4.59448	4.34e-06	1.25e-05	HCRTR2	hypocretin receptor 2 [Source:HGNC Symbol;Acc:HGNC:4849]	6	1
NECAB2	ENSG00000103154	48.0312	-6.05119	0.858251	-7.05061	1.78e-12	7.45e-12	NECAB2	N-terminal EF-hand calcium binding protein 2 [Source:HGNC Symbol;Acc:HGNC:23746]	16	1
AC008250.2	ENSG00000275567	4.87179	-6.05073	1.34529	-4.49773	6.87e-06	1.94e-05		novel transcript, sense intronic to ABCC9	12	-1
HCG4	ENSG00000176998	7.46031	-6.04728	1.29924	-4.65449	3.25e-06	9.42e-06	HCG4	HLA complex group 4 [Source:HGNC Symbol;Acc:HGNC:21241]	6	-1
AL353150.1	ENSG00000224945	71.1932	-6.04477	0.667502	-9.05582	1.36e-19	7.52e-19		novel transcript	9	-1
LYPLAL1-AS1	ENSG00000228536	126.28	-6.04361	0.456302	-13.2447	4.84e-40	4.83e-39	LYPLAL1-AS1	LYPLAL1 antisense RNA 1 [Source:HGNC Symbol;Acc:HGNC:54054]	1	-1
AC009518.1	ENSG00000224865	7.76239	-6.04316	1.27658	-4.73386	2.2e-06	6.48e-06		novel transcript	7	1
AL157893.1	ENSG00000285257	6.74363	-6.03894	1.31135	-4.60513	4.12e-06	1.19e-05		synaptotagmin 15 (SYT15) pseudogene	10	-1
STXBP6	ENSG00000168952	143.718	-6.03749	0.421186	-14.3345	1.33e-46	1.53e-45	STXBP6	syntaxin binding protein 6 [Source:HGNC Symbol;Acc:HGNC:19666]	14	-1
AC138150.2	ENSG00000267288	16.9838	-6.03713	1.23947	-4.87075	1.11e-06	3.35e-06		novel transcript, antisense to HEXIM2	17	-1
PCYT1B	ENSG00000102230	238.078	-6.03488	0.305095	-19.7803	4.4e-87	9.78e-86	PCYT1B	phosphate cytidylyltransferase 1, choline, beta [Source:HGNC Symbol;Acc:HGNC:8755]	X	-1
AL445649.1	ENSG00000276740	6.60761	-6.03478	1.30226	-4.63407	3.59e-06	1.04e-05		novel transcript, sense intronic to FAM155A	13	-1
OLIG2	ENSG00000205927	31.7032	-6.03416	0.875605	-6.89142	5.52e-12	2.26e-11	OLIG2	oligodendrocyte transcription factor 2 [Source:HGNC Symbol;Acc:HGNC:9398]	21	1
AC005256.1	ENSG00000267073	8.79323	-6.03349	1.2852	-4.69459	2.67e-06	7.8e-06		novel transcript	19	1
RNF112	ENSG00000128482	412.601	-6.03184	0.321142	-18.7825	1.05e-78	2.08e-77	RNF112	ring finger protein 112 [Source:HGNC Symbol;Acc:HGNC:12968]	17	1
SLC47A1	ENSG00000142494	49.5336	-6.02949	0.760401	-7.92936	2.2e-15	1.05e-14	SLC47A1	solute carrier family 47 member 1 [Source:HGNC Symbol;Acc:HGNC:25588]	17	1
CLDN14	ENSG00000159261	25.9304	-6.02678	1.07979	-5.58146	2.39e-08	8.02e-08	CLDN14	claudin 14 [Source:HGNC Symbol;Acc:HGNC:2035]	21	-1
PLA2R1	ENSG00000153246	46.4282	-6.02498	0.753182	-7.99936	1.25e-15	6.01e-15	PLA2R1	phospholipase A2 receptor 1 [Source:HGNC Symbol;Acc:HGNC:9042]	2	-1
RRAD	ENSG00000166592	680.065	-6.0247	0.302555	-19.9127	3.16e-88	7.17e-87	RRAD	RRAD, Ras related glycolysis inhibitor and calcium channel regulator [Source:HGNC Symbol;Acc:HGNC:10446]	16	-1
AC093567.1	ENSG00000267764	7.47754	-6.02116	1.32078	-4.5588	5.14e-06	1.47e-05		novel transcript, antisense to CTIF	18	-1
DENND2C	ENSG00000175984	76.6533	-6.01991	0.570471	-10.5525	4.95e-26	3.4e-25	DENND2C	DENN domain containing 2C [Source:HGNC Symbol;Acc:HGNC:24748]	1	-1
LRP4	ENSG00000134569	685.864	-6.01839	0.211539	-28.4506	4.8e-178	2.94e-176	LRP4	LDL receptor related protein 4 [Source:HGNC Symbol;Acc:HGNC:6696]	11	-1
ANKRD31	ENSG00000145700	11.1446	-6.00848	1.2581	-4.77586	1.79e-06	5.3e-06	ANKRD31	ankyrin repeat domain 31 [Source:HGNC Symbol;Acc:HGNC:26853]	5	-1
AC002070.1	ENSG00000248636	37.4159	-6.0062	0.873907	-6.87281	6.29e-12	2.57e-11		novel transcript	12	-1
RXFP2	ENSG00000133105	4.52457	-6.00203	1.39035	-4.31692	1.58e-05	4.35e-05	RXFP2	relaxin family peptide receptor 2 [Source:HGNC Symbol;Acc:HGNC:17318]	13	1
AC018553.1	ENSG00000277559	24.1209	-6.00092	1.05562	-5.68472	1.31e-08	4.47e-08		novel transcript	16	1
CCN4	ENSG00000104415	193.226	-5.99805	0.434934	-13.7907	2.9e-43	3.09e-42	CCN4	cellular communication network factor 4 [Source:HGNC Symbol;Acc:HGNC:12769]	8	1
KRT18P55	ENSG00000265480	8.11433	-5.99685	1.33517	-4.49145	7.07e-06	2e-05	KRT18P55	keratin 18 pseudogene 55 [Source:HGNC Symbol;Acc:HGNC:26874]	17	-1
JAM3	ENSG00000166086	905.777	-5.98272	0.193793	-30.8717	2.87e-209	2.33e-207	JAM3	junctional adhesion molecule 3 [Source:HGNC Symbol;Acc:HGNC:15532]	11	1
SMILR	ENSG00000255364	20.797	-5.98206	1.22073	-4.9004	9.56e-07	2.89e-06	SMILR	smooth muscle induced lncRNA, enhancer of proliferation [Source:HGNC Symbol;Acc:HGNC:51825]	8	-1
AC078795.1	ENSG00000269984	5.1764	-5.97649	1.35038	-4.42579	9.61e-06	2.69e-05		novel transcript, antisense to MYNN	3	-1
TNFRSF11A	ENSG00000141655	11.8765	-5.97395	1.26018	-4.74056	2.13e-06	6.27e-06	TNFRSF11A	TNF receptor superfamily member 11a [Source:HGNC Symbol;Acc:HGNC:11908]	18	1
AC023906.4	ENSG00000259709	5.17851	-5.96863	1.35441	-4.40682	1.05e-05	2.92e-05		novel transcript, antisense to GNB5	15	1
MYOM3	ENSG00000142661	35.9864	-5.96327	0.86665	-6.88083	5.95e-12	2.43e-11	MYOM3	myomesin 3 [Source:HGNC Symbol;Acc:HGNC:26679]	1	-1
RUBCNL	ENSG00000102445	69.3453	-5.95481	0.590582	-10.083	6.57e-24	4.23e-23	RUBCNL	rubicon like autophagy enhancer [Source:HGNC Symbol;Acc:HGNC:20420]	13	-1
LURAP1	ENSG00000171357	34.0447	-5.95261	0.865616	-6.87674	6.12e-12	2.5e-11	LURAP1	leucine rich adaptor protein 1 [Source:HGNC Symbol;Acc:HGNC:32327]	1	1
LYRM9	ENSG00000232859	14.473	-5.95213	1.25498	-4.74282	2.11e-06	6.2e-06	LYRM9	LYR motif containing 9 [Source:HGNC Symbol;Acc:HGNC:27314]	17	-1
ADAM23	ENSG00000114948	659.705	-5.94981	0.220026	-27.0414	4.82e-161	2.52e-159	ADAM23	ADAM metallopeptidase domain 23 [Source:HGNC Symbol;Acc:HGNC:202]	2	1
CASP10	ENSG00000003400	92.1211	-5.94655	0.537573	-11.0618	1.92e-28	1.42e-27	CASP10	caspase 10 [Source:HGNC Symbol;Acc:HGNC:1500]	2	1
AC010680.2	ENSG00000270574	10.8362	-5.94514	1.28346	-4.6321	3.62e-06	1.05e-05		novel transcript, antisense to titin	2	1
ESRRG	ENSG00000196482	27.5171	-5.93787	1.08308	-5.48238	4.2e-08	1.39e-07	ESRRG	estrogen related receptor gamma [Source:HGNC Symbol;Acc:HGNC:3474]	1	-1
CIITA	ENSG00000179583	122.896	-5.93747	0.459326	-12.9265	3.19e-38	3.04e-37	CIITA	class II major histocompatibility complex transactivator [Source:HGNC Symbol;Acc:HGNC:7067]	16	1
ICOSLG	ENSG00000160223	6.41676	-5.93729	1.30977	-4.53309	5.81e-06	1.65e-05	ICOSLG	inducible T cell costimulator ligand [Source:HGNC Symbol;Acc:HGNC:17087]	21	-1
TNFRSF25	ENSG00000215788	226.818	-5.93457	0.47229	-12.5655	3.27e-36	2.96e-35	TNFRSF25	TNF receptor superfamily member 25 [Source:HGNC Symbol;Acc:HGNC:11910]	1	-1
LHX8	ENSG00000162624	5.16379	-5.93454	1.32121	-4.49174	7.06e-06	1.99e-05	LHX8	LIM homeobox 8 [Source:HGNC Symbol;Acc:HGNC:28838]	1	1
HCLS1	ENSG00000180353	85.6263	-5.93021	0.567287	-10.4536	1.41e-25	9.52e-25	HCLS1	hematopoietic cell-specific Lyn substrate 1 [Source:HGNC Symbol;Acc:HGNC:4844]	3	-1
HTATIP2	ENSG00000109854	282.997	-5.92903	0.385638	-15.3746	2.42e-53	3.2e-52	HTATIP2	HIV-1 Tat interactive protein 2 [Source:HGNC Symbol;Acc:HGNC:16637]	11	1
VPS9D1-AS1	ENSG00000261373	71.2503	-5.9254	0.540304	-10.9668	5.52e-28	4.02e-27	VPS9D1-AS1	VPS9D1 antisense RNA 1 [Source:HGNC Symbol;Acc:HGNC:48915]	16	1
TRGV5P	ENSG00000228668	10.5912	-5.92397	1.26989	-4.66495	3.09e-06	8.98e-06	TRGV5P	T cell receptor gamma variable 5P (pseudogene) [Source:HGNC Symbol;Acc:HGNC:12291]	7	-1
IL13RA2	ENSG00000123496	2679.82	-5.92087	0.1221	-48.4918	0	0	IL13RA2	interleukin 13 receptor subunit alpha 2 [Source:HGNC Symbol;Acc:HGNC:5975]	X	-1
INPP5D	ENSG00000168918	52.2888	-5.91233	0.858384	-6.88775	5.67e-12	2.32e-11	INPP5D	inositol polyphosphate-5-phosphatase D [Source:HGNC Symbol;Acc:HGNC:6079]	2	1
PKP1	ENSG00000081277	28.1542	-5.90826	0.871319	-6.78082	1.19e-11	4.8e-11	PKP1	plakophilin 1 [Source:HGNC Symbol;Acc:HGNC:9023]	1	1
RN7SKP116	ENSG00000252711	5.48104	-5.90715	1.35187	-4.3696	1.24e-05	3.45e-05	RN7SKP116	RN7SK pseudogene 116 [Source:HGNC Symbol;Acc:HGNC:45840]	6	1
AC083967.1	ENSG00000254337	7.35231	-5.89832	1.30451	-4.52149	6.14e-06	1.74e-05		novel transcript	8	-1
CYGB	ENSG00000161544	361.778	-5.88957	0.360392	-16.3421	4.95e-60	7.37e-59	CYGB	cytoglobin [Source:HGNC Symbol;Acc:HGNC:16505]	17	-1
LINC00460	ENSG00000233532	278.925	-5.88806	0.268566	-21.9241	1.53e-106	4.41e-105	LINC00460	long intergenic non-protein coding RNA 460 [Source:HGNC Symbol;Acc:HGNC:42809]	13	1
NLRP14	ENSG00000158077	9.01599	-5.87977	1.26617	-4.64374	3.42e-06	9.91e-06	NLRP14	NLR family pyrin domain containing 14 [Source:HGNC Symbol;Acc:HGNC:22939]	11	1
HLA-DMB	ENSG00000242574	10.2977	-5.87456	1.25537	-4.67957	2.87e-06	8.38e-06	HLA-DMB	major histocompatibility complex, class II, DM beta [Source:HGNC Symbol;Acc:HGNC:4935]	6	-1
G0S2	ENSG00000123689	565.022	-5.87315	0.25915	-22.6631	1.04e-113	3.28e-112	G0S2	G0/G1 switch 2 [Source:HGNC Symbol;Acc:HGNC:30229]	1	1
AL512625.3	ENSG00000234665	20.0114	-5.87024	1.06877	-5.49253	3.96e-08	1.31e-07		novel transcript	9	-1
OSBP2	ENSG00000184792	89.3815	-5.8667	0.612228	-9.58253	9.47e-22	5.66e-21	OSBP2	oxysterol binding protein 2 [Source:HGNC Symbol;Acc:HGNC:8504]	22	1
INSR	ENSG00000171105	72.8537	-5.85989	0.53937	-10.8643	1.7e-27	1.22e-26	INSR	insulin receptor [Source:HGNC Symbol;Acc:HGNC:6091]	19	-1
HDAC11	ENSG00000163517	22.3701	-5.85949	1.06482	-5.5028	3.74e-08	1.24e-07	HDAC11	histone deacetylase 11 [Source:HGNC Symbol;Acc:HGNC:19086]	3	1
LINC02085	ENSG00000214407	8.55432	-5.85924	1.29526	-4.52361	6.08e-06	1.72e-05	LINC02085	long intergenic non-protein coding RNA 2085 [Source:HGNC Symbol;Acc:HGNC:27190]	3	1
AC011893.1	ENSG00000226806	13.4866	-5.85882	1.24368	-4.71089	2.47e-06	7.23e-06		novel transcript	2	1
CCRL2	ENSG00000121797	48.3474	-5.85461	0.676402	-8.65551	4.91e-18	2.58e-17	CCRL2	C-C motif chemokine receptor like 2 [Source:HGNC Symbol;Acc:HGNC:1612]	3	1
FAM131A	ENSG00000175182	398.325	-5.84893	0.26474	-22.0931	3.68e-108	1.09e-106	FAM131A	family with sequence similarity 131 member A [Source:HGNC Symbol;Acc:HGNC:28308]	3	1
IL1R1	ENSG00000115594	590.563	-5.84785	0.219856	-26.5986	7.05e-156	3.47e-154	IL1R1	interleukin 1 receptor type 1 [Source:HGNC Symbol;Acc:HGNC:5993]	2	1
SIM1	ENSG00000112246	23.0469	-5.84699	1.06877	-5.47079	4.48e-08	1.48e-07	SIM1	SIM bHLH transcription factor 1 [Source:HGNC Symbol;Acc:HGNC:10882]	6	-1
CREB5	ENSG00000146592	305.007	-5.84519	0.306801	-19.0521	6.31e-81	1.29e-79	CREB5	cAMP responsive element binding protein 5 [Source:HGNC Symbol;Acc:HGNC:16844]	7	1
SRGN	ENSG00000122862	1561.11	-5.83968	0.148313	-39.374	0	0	SRGN	serglycin [Source:HGNC Symbol;Acc:HGNC:9361]	10	1
AC104024.2	ENSG00000260328	11.5747	-5.83898	1.2468	-4.68318	2.82e-06	8.24e-06		novel transcript	17	-1
SMARCA1	ENSG00000102038	2636.28	-5.82345	0.125346	-46.4588	0	0	SMARCA1	SWI/SNF related, matrix associated, actin dependent regulator of chromatin, subfamily a, member 1 [Source:HGNC Symbol;Acc:HGNC:11097]	X	-1
SPATC1L	ENSG00000160284	137.193	-5.82164	0.4945	-11.7728	5.39e-32	4.37e-31	SPATC1L	spermatogenesis and centriole associated 1 like [Source:HGNC Symbol;Acc:HGNC:1298]	21	-1
CYP26B1	ENSG00000003137	1982.64	-5.81885	0.14577	-39.9181	0	0	CYP26B1	cytochrome P450 family 26 subfamily B member 1 [Source:HGNC Symbol;Acc:HGNC:20581]	2	-1
AC010247.1	ENSG00000254887	13.3512	-5.81594	1.24323	-4.67809	2.9e-06	8.44e-06		novel transcript, antisense to POU2F2	19	1
ANXA10	ENSG00000109511	16.131	-5.81123	1.23713	-4.69735	2.64e-06	7.7e-06	ANXA10	annexin A10 [Source:HGNC Symbol;Acc:HGNC:534]	4	1
PTPN22	ENSG00000134242	756.111	-5.8048	0.20038	-28.9689	1.62e-184	1.05e-182	PTPN22	protein tyrosine phosphatase non-receptor type 22 [Source:HGNC Symbol;Acc:HGNC:9652]	1	-1
CGB3	ENSG00000104827	5.3533	-5.80146	1.31834	-4.40059	1.08e-05	3.01e-05	CGB3	chorionic gonadotropin subunit beta 3 [Source:HGNC Symbol;Acc:HGNC:1886]	19	-1
AL162231.2	ENSG00000230074	21.8491	-5.79342	1.06701	-5.42961	5.65e-08	1.86e-07		novel transcript	9	1
ALDH1L2	ENSG00000136010	1331.58	-5.79035	0.151804	-38.1436	0	0	ALDH1L2	aldehyde dehydrogenase 1 family member L2 [Source:HGNC Symbol;Acc:HGNC:26777]	12	-1
ARHGAP30	ENSG00000186517	19.9414	-5.78278	1.0709	-5.3999	6.67e-08	2.18e-07	ARHGAP30	Rho GTPase activating protein 30 [Source:HGNC Symbol;Acc:HGNC:27414]	1	-1
LOXL3	ENSG00000115318	997.381	-5.78218	0.18786	-30.7791	4.99e-208	3.95e-206	LOXL3	lysyl oxidase like 3 [Source:HGNC Symbol;Acc:HGNC:13869]	2	-1
AC026310.2	ENSG00000255921	64.0209	-5.77707	0.619055	-9.33207	1.04e-20	5.97e-20		novel transcript, antisense to BCAT1	12	1
CCDC33	ENSG00000140481	9.36121	-5.77505	1.31557	-4.38976	1.13e-05	3.16e-05	CCDC33	coiled-coil domain containing 33 [Source:HGNC Symbol;Acc:HGNC:26552]	15	1
DGKI	ENSG00000157680	2927	-5.77159	0.128278	-44.9929	0	0	DGKI	diacylglycerol kinase iota [Source:HGNC Symbol;Acc:HGNC:2855]	7	-1
DOCK2	ENSG00000134516	98.0152	-5.77044	0.503569	-11.4591	2.12e-30	1.66e-29	DOCK2	dedicator of cytokinesis 2 [Source:HGNC Symbol;Acc:HGNC:2988]	5	1
SIRPA	ENSG00000198053	103.423	-5.76394	0.510021	-11.3014	1.29e-29	9.87e-29	SIRPA	signal regulatory protein alpha [Source:HGNC Symbol;Acc:HGNC:9662]	20	1
GJB2	ENSG00000165474	80.1382	-5.76019	0.566794	-10.1628	2.91e-24	1.89e-23	GJB2	gap junction protein beta 2 [Source:HGNC Symbol;Acc:HGNC:4284]	13	-1
FAM241A	ENSG00000174749	296.253	-5.75939	0.263997	-21.8161	1.63e-105	4.63e-104	FAM241A	family with sequence similarity 241 member A [Source:HGNC Symbol;Acc:HGNC:26813]	4	1
DMBX1	ENSG00000197587	35.6097	-5.75444	0.7632	-7.53988	4.7e-14	2.11e-13	DMBX1	diencephalon/mesencephalon homeobox 1 [Source:HGNC Symbol;Acc:HGNC:19026]	1	1
AC012625.1	ENSG00000251361	10.4521	-5.75378	1.32228	-4.35142	1.35e-05	3.74e-05		novel transcript	5	-1
AP001434.1	ENSG00000226012	4.3938	-5.74858	1.33886	-4.29363	1.76e-05	4.81e-05		novel transcript	21	-1
LIPC	ENSG00000166035	9.72181	-5.74643	1.27014	-4.52426	6.06e-06	1.72e-05	LIPC	lipase C, hepatic type [Source:HGNC Symbol;Acc:HGNC:6619]	15	1
LINC01234	ENSG00000249550	240.902	-5.74015	0.281635	-20.3816	2.44e-92	5.85e-91	LINC01234	long intergenic non-protein coding RNA 1234 [Source:HGNC Symbol;Acc:HGNC:49757]	12	-1
CRTAM	ENSG00000109943	15.1745	-5.73373	1.2428	-4.61356	3.96e-06	1.14e-05	CRTAM	cytotoxic and regulatory T cell molecule [Source:HGNC Symbol;Acc:HGNC:24313]	11	1
LINC00428	ENSG00000229546	3.84508	-5.73018	1.45972	-3.92553	8.65e-05	0.000223083	LINC00428	long intergenic non-protein coding RNA 428 [Source:HGNC Symbol;Acc:HGNC:42763]	13	-1
HKDC1	ENSG00000156510	670.79	-5.7274	0.170653	-33.5617	6.08e-247	6.2e-245	HKDC1	hexokinase domain containing 1 [Source:HGNC Symbol;Acc:HGNC:23302]	10	1
IER3	ENSG00000137331	2175.45	-5.72668	0.140333	-40.8077	0	0	IER3	immediate early response 3 [Source:HGNC Symbol;Acc:HGNC:5392]	6	-1
RAMP1	ENSG00000132329	20.9843	-5.72391	1.22237	-4.68263	2.83e-06	8.26e-06	RAMP1	receptor activity modifying protein 1 [Source:HGNC Symbol;Acc:HGNC:9843]	2	1
CDA	ENSG00000158825	50.1436	-5.72311	0.625273	-9.15299	5.54e-20	3.1e-19	CDA	cytidine deaminase [Source:HGNC Symbol;Acc:HGNC:1712]	1	1
LINC01579	ENSG00000258754	6.40525	-5.71113	1.327	-4.30379	1.68e-05	4.6e-05	LINC01579	long intergenic non-protein coding RNA 1579 [Source:HGNC Symbol;Acc:HGNC:27519]	15	-1
LINC00973	ENSG00000240476	596.957	-5.7066	0.207275	-27.5315	7.37e-167	4.09e-165	LINC00973	long intergenic non-protein coding RNA 973 [Source:HGNC Symbol;Acc:HGNC:48868]	3	1
TRBV8-2	ENSG00000239944	5.22161	-5.70087	1.3166	-4.32998	1.49e-05	4.11e-05	TRBV8-2	T cell receptor beta variable 8-2 (pseudogene) [Source:HGNC Symbol;Acc:HGNC:12245]	7	1
TTC29	ENSG00000137473	30.9555	-5.6953	0.872007	-6.53125	6.52e-11	2.53e-10	TTC29	tetratricopeptide repeat domain 29 [Source:HGNC Symbol;Acc:HGNC:29936]	4	-1
SLC26A8	ENSG00000112053	7.16406	-5.69285	1.31379	-4.33316	1.47e-05	4.05e-05	SLC26A8	solute carrier family 26 member 8 [Source:HGNC Symbol;Acc:HGNC:14468]	6	-1
NCS1	ENSG00000107130	3435.06	-5.67311	0.0982637	-57.7335	0	0	NCS1	neuronal calcium sensor 1 [Source:HGNC Symbol;Acc:HGNC:3953]	9	1
AC110079.1	ENSG00000260404	86.9988	-5.67287	0.516966	-10.9734	5.13e-28	3.74e-27		general transcription factor IIi (GTF2I) pseudogene	4	1
PAX8	ENSG00000125618	121.242	-5.67075	0.429992	-13.188	1.03e-39	1.02e-38	PAX8	paired box 8 [Source:HGNC Symbol;Acc:HGNC:8622]	2	-1
STRA6	ENSG00000137868	447.03	-5.6662	0.324602	-17.4558	3.11e-68	5.29e-67	STRA6	stimulated by retinoic acid 6 [Source:HGNC Symbol;Acc:HGNC:30650]	15	-1
AL121821.1	ENSG00000258636	4.88195	-5.66282	1.37418	-4.12087	3.77e-05	0.000100383		novel transcript	14	-1
DMD	ENSG00000198947	249.992	-5.66245	0.370753	-15.2728	1.16e-52	1.51e-51	DMD	dystrophin [Source:HGNC Symbol;Acc:HGNC:2928]	X	-1
AP000842.3	ENSG00000260209	5.18846	-5.6615	1.34658	-4.20435	2.62e-05	7.06e-05		novel transcript	11	-1
CGB2	ENSG00000104818	4.25494	-5.65954	1.38415	-4.08883	4.34e-05	0.000114611	CGB2	chorionic gonadotropin subunit beta 2 [Source:HGNC Symbol;Acc:HGNC:16722]	19	1
AP005264.1	ENSG00000267069	4.6149	-5.64992	1.40145	-4.03147	5.54e-05	0.000145329		novel transcript	18	1
AP000911.1	ENSG00000204241	4.80407	-5.64098	1.35069	-4.17636	2.96e-05	7.96e-05		novel transcript	11	1
HOXD1	ENSG00000128645	3.99934	-5.64041	1.48935	-3.78716	0.00015238	0.000383958	HOXD1	homeobox D1 [Source:HGNC Symbol;Acc:HGNC:5132]	2	1
BDKRB1	ENSG00000100739	323.422	-5.64037	0.289719	-19.4684	2.03e-84	4.36e-83	BDKRB1	bradykinin receptor B1 [Source:HGNC Symbol;Acc:HGNC:1029]	14	1
LINC01611	ENSG00000231776	10.947	-5.63876	1.25718	-4.48524	7.28e-06	2.05e-05	LINC01611	long intergenic non-protein coding RNA 1611 [Source:HGNC Symbol;Acc:HGNC:51791]	6	-1
AC073130.2	ENSG00000243243	5.35071	-5.63271	1.33925	-4.20587	2.6e-05	7.02e-05		novel transcript	7	-1
AC027559.1	ENSG00000259658	6.79825	-5.6319	1.31405	-4.28592	1.82e-05	4.98e-05		putative ubiquitin-conjugating enzyme E2Q2-like protein [Source:NCBI gene;Acc:100128108]	15	-1
LINC02535	ENSG00000234155	122.714	-5.6315	0.389153	-14.4712	1.84e-47	2.15e-46	LINC02535	long intergenic non-protein coding RNA 2535 [Source:HGNC Symbol;Acc:HGNC:53569]	6	-1
AC002480.2	ENSG00000232949	8.40869	-5.62462	1.28555	-4.37527	1.21e-05	3.36e-05		novel transcript, antisense to STEAP1B	7	1
AL158800.1	ENSG00000285584	8.13443	-5.62326	1.30076	-4.32305	1.54e-05	4.23e-05		novel transcript	14	1
FAM107A	ENSG00000168309	22.7801	-5.62059	1.22763	-4.57843	4.68e-06	1.34e-05	FAM107A	family with sequence similarity 107 member A [Source:HGNC Symbol;Acc:HGNC:30827]	3	-1
CACNA1C	ENSG00000151067	101.068	-5.6183	0.537498	-10.4527	1.42e-25	9.61e-25	CACNA1C	calcium voltage-gated channel subunit alpha1 C [Source:HGNC Symbol;Acc:HGNC:1390]	12	1
ZMIZ1-AS1	ENSG00000224596	519.076	-5.6179	0.218027	-25.7669	2.08e-146	9.16e-145	ZMIZ1-AS1	ZMIZ1 antisense RNA 1 [Source:HGNC Symbol;Acc:HGNC:27433]	10	-1
NT5E	ENSG00000135318	13828.1	-5.61717	0.0814753	-68.9433	0	0	NT5E	5'-nucleotidase ecto [Source:HGNC Symbol;Acc:HGNC:8021]	6	1
AP002478.1	ENSG00000266401	58.691	-5.60309	0.548531	-10.2147	1.7e-24	1.11e-23		novel transcript, antisense to DLGAP1	18	1
UBASH3B	ENSG00000154127	1470.72	-5.59487	0.137991	-40.5451	0	0	UBASH3B	ubiquitin associated and SH3 domain containing B [Source:HGNC Symbol;Acc:HGNC:29884]	11	1
SEC14L1P1	ENSG00000213693	17.2127	-5.59478	1.07426	-5.20802	1.91e-07	6.08e-07	SEC14L1P1	SEC14 like 1 pseudogene 1 [Source:HGNC Symbol;Acc:HGNC:44189]	11	1
PAX6	ENSG00000007372	296.136	-5.59439	0.250246	-22.3556	1.07e-110	3.28e-109	PAX6	paired box 6 [Source:HGNC Symbol;Acc:HGNC:8620]	11	-1
PTPRS	ENSG00000105426	381.61	-5.58891	0.283855	-19.6893	2.66e-86	5.83e-85	PTPRS	protein tyrosine phosphatase receptor type S [Source:HGNC Symbol;Acc:HGNC:9681]	19	-1
RN7SL3	ENSG00000278771	4.59265	-5.57773	1.36248	-4.09382	4.24e-05	0.000112282	RN7SL3	RNA component of signal recognition particle 7SL3 [Source:HGNC Symbol;Acc:HGNC:23135]	14	-1
CHMP1B2P	ENSG00000278530	6.80192	-5.57545	1.30541	-4.27103	1.95e-05	5.31e-05	CHMP1B2P	charged multivesicular body protein 1B2, pseudogene [Source:HGNC Symbol;Acc:HGNC:49380]	X	-1
TES	ENSG00000135269	106.818	-5.57373	0.530921	-10.4982	8.8e-26	5.99e-25	TES	testin LIM domain protein [Source:HGNC Symbol;Acc:HGNC:14620]	7	1
PDE2A	ENSG00000186642	64.158	-5.57325	0.634006	-8.79054	1.49e-18	7.98e-18	PDE2A	phosphodiesterase 2A [Source:HGNC Symbol;Acc:HGNC:8777]	11	-1
LINC02392	ENSG00000258183	234.422	-5.57165	0.33913	-16.4292	1.18e-60	1.78e-59	LINC02392	long intergenic non-protein coding RNA 2392 [Source:HGNC Symbol;Acc:HGNC:53319]	12	1
ARHGEF10L	ENSG00000074964	239.419	-5.57049	0.307545	-18.1128	2.53e-73	4.64e-72	ARHGEF10L	Rho guanine nucleotide exchange factor 10 like [Source:HGNC Symbol;Acc:HGNC:25540]	1	1
OBSL1	ENSG00000124006	429.843	-5.56951	0.248496	-22.4128	2.95e-111	9.12e-110	OBSL1	obscurin like 1 [Source:HGNC Symbol;Acc:HGNC:29092]	2	-1
ANXA8L1	ENSG00000264230	4.21765	-5.56819	1.40323	-3.96813	7.24e-05	0.000187997	ANXA8L1	annexin A8 like 1 [Source:HGNC Symbol;Acc:HGNC:23334]	10	1
YOD1	ENSG00000180667	359.304	-5.5634	0.264767	-21.0124	5.05e-98	1.32e-96	YOD1	YOD1 deubiquitinase [Source:HGNC Symbol;Acc:HGNC:25035]	1	-1
ADTRP	ENSG00000111863	280.105	-5.561	0.253629	-21.9257	1.48e-106	4.27e-105	ADTRP	androgen dependent TFPI regulating protein [Source:HGNC Symbol;Acc:HGNC:21214]	6	-1
LINC02315	ENSG00000251363	5.67077	-5.55842	1.31209	-4.23632	2.27e-05	6.16e-05	LINC02315	long intergenic non-protein coding RNA 2315 [Source:HGNC Symbol;Acc:HGNC:53234]	14	1
AL023754.1	ENSG00000224260	7.26816	-5.5573	1.30583	-4.25576	2.08e-05	5.67e-05		novel transcript	1	-1
KCTD4	ENSG00000180332	242.53	-5.55324	0.352194	-15.7676	5.2e-56	7.22e-55	KCTD4	potassium channel tetramerization domain containing 4 [Source:HGNC Symbol;Acc:HGNC:23227]	13	-1
ARHGAP15	ENSG00000075884	32.7321	-5.54345	0.764988	-7.24645	4.28e-13	1.83e-12	ARHGAP15	Rho GTPase activating protein 15 [Source:HGNC Symbol;Acc:HGNC:21030]	2	1
BEGAIN	ENSG00000183092	71.8814	-5.5396	0.754095	-7.34602	2.04e-13	8.89e-13	BEGAIN	brain enriched guanylate kinase associated [Source:HGNC Symbol;Acc:HGNC:24163]	14	-1
TARSL2	ENSG00000185418	169.835	-5.53819	0.330998	-16.7318	7.69e-63	1.2e-61	TARSL2	threonyl-tRNA synthetase like 2 [Source:HGNC Symbol;Acc:HGNC:24728]	15	-1
AC007879.2	ENSG00000225916	7.53571	-5.52782	1.3062	-4.23199	2.32e-05	6.27e-05		novel transcript	2	1
MCF2L	ENSG00000126217	419.231	-5.52741	0.230602	-23.9694	5.8e-127	2.13e-125	MCF2L	MCF.2 cell line derived transforming sequence like [Source:HGNC Symbol;Acc:HGNC:14576]	13	1
IRX6	ENSG00000159387	5.02628	-5.52477	1.37428	-4.02013	5.82e-05	0.000152227	IRX6	iroquois homeobox 6 [Source:HGNC Symbol;Acc:HGNC:14675]	16	1
MPP4	ENSG00000082126	333.999	-5.5224	0.258077	-21.3983	1.39e-101	3.76e-100	MPP4	membrane palmitoylated protein 4 [Source:HGNC Symbol;Acc:HGNC:13680]	2	-1
KCNN3	ENSG00000143603	123.466	-5.52125	0.664319	-8.31114	9.48e-17	4.76e-16	KCNN3	potassium calcium-activated channel subfamily N member 3 [Source:HGNC Symbol;Acc:HGNC:6292]	1	-1
AC135048.4	ENSG00000279196	15.7212	-5.52	1.26464	-4.36487	1.27e-05	3.52e-05		novel transcript	16	-1
TMEM154	ENSG00000170006	399.109	-5.51992	0.20571	-26.8335	1.31e-158	6.74e-157	TMEM154	transmembrane protein 154 [Source:HGNC Symbol;Acc:HGNC:26489]	4	-1
LINC02154	ENSG00000235385	135.211	-5.51503	0.565473	-9.75295	1.79e-22	1.1e-21	LINC02154	long intergenic non-protein coding RNA 2154 [Source:HGNC Symbol;Acc:HGNC:53015]	X	-1
L3MBTL1	ENSG00000185513	76.401	-5.5149	0.571816	-9.64454	5.18e-22	3.14e-21	L3MBTL1	L3MBTL histone methyl-lysine binding protein 1 [Source:HGNC Symbol;Acc:HGNC:15905]	20	1
DAPL1	ENSG00000163331	6.77104	-5.51467	1.29995	-4.24223	2.21e-05	6.01e-05	DAPL1	death associated protein like 1 [Source:HGNC Symbol;Acc:HGNC:21490]	2	1
BMERB1	ENSG00000166780	1236.79	-5.51103	0.139413	-39.5301	0	0	BMERB1	bMERB domain containing 1 [Source:HGNC Symbol;Acc:HGNC:19213]	16	1
RAB33A	ENSG00000134594	15.7392	-5.50251	1.08824	-5.05634	4.27e-07	1.33e-06	RAB33A	RAB33A, member RAS oncogene family [Source:HGNC Symbol;Acc:HGNC:9773]	X	1
ATP1B2	ENSG00000129244	4.57684	-5.49504	1.33523	-4.11543	3.86e-05	0.000102646	ATP1B2	ATPase Na+/K+ transporting subunit beta 2 [Source:HGNC Symbol;Acc:HGNC:805]	17	1
SIGLEC18P	ENSG00000268581	3.4557	-5.4899	1.44351	-3.80317	0.000142856	0.000360736	SIGLEC18P	sialic acid binding Ig like lectin 18, pseudogene [Source:HGNC Symbol;Acc:HGNC:15491]	19	1
HOMER2	ENSG00000103942	791.935	-5.48912	0.180944	-30.336	3.84e-202	2.9e-200	HOMER2	homer scaffold protein 2 [Source:HGNC Symbol;Acc:HGNC:17513]	15	-1
NFE2	ENSG00000123405	11.5865	-5.48585	1.28325	-4.27496	1.91e-05	5.22e-05	NFE2	nuclear factor, erythroid 2 [Source:HGNC Symbol;Acc:HGNC:7780]	12	-1
AC009902.3	ENSG00000272425	4.05981	-5.4844	1.4988	-3.65919	0.000253014	0.000621849		novel transcript	8	-1
C11orf87	ENSG00000185742	75.2421	-5.48091	0.574014	-9.54839	1.32e-21	7.84e-21	C11orf87	chromosome 11 open reading frame 87 [Source:HGNC Symbol;Acc:HGNC:33788]	11	1
IL1A	ENSG00000115008	106.796	-5.48034	0.540729	-10.1351	3.86e-24	2.5e-23	IL1A	interleukin 1 alpha [Source:HGNC Symbol;Acc:HGNC:5991]	2	-1
LNCTAM34A	ENSG00000234546	16.9479	-5.4794	1.07789	-5.08343	3.71e-07	1.16e-06	LNCTAM34A	long non coding transcriptional activator of miR34a [Source:HGNC Symbol;Acc:HGNC:52548]	1	1
ZC4H2	ENSG00000126970	452.468	-5.47688	0.221521	-24.7239	5.91e-135	2.35e-133	ZC4H2	zinc finger C4H2-type containing [Source:HGNC Symbol;Acc:HGNC:24931]	X	-1
AC087280.2	ENSG00000283415	3.81359	-5.47125	1.37802	-3.97037	7.18e-05	0.0001863		novel transcript	11	-1
ZNF311	ENSG00000197935	28.58	-5.46561	0.76519	-7.14281	9.14e-13	3.86e-12	ZNF311	zinc finger protein 311 [Source:HGNC Symbol;Acc:HGNC:13847]	6	-1
AL035681.1	ENSG00000235513	42.9341	-5.45991	0.68457	-7.97569	1.52e-15	7.25e-15		novel transcript, antisense to L3MBTL2	22	-1
TNFRSF10A	ENSG00000104689	7.69066	-5.45777	1.31866	-4.13887	3.49e-05	9.31e-05	TNFRSF10A	TNF receptor superfamily member 10a [Source:HGNC Symbol;Acc:HGNC:11904]	8	-1
SUN3	ENSG00000164744	13.9475	-5.4575	1.08197	-5.04405	4.56e-07	1.41e-06	SUN3	Sad1 and UNC84 domain containing 3 [Source:HGNC Symbol;Acc:HGNC:22429]	7	-1
PPP1R42	ENSG00000178125	4.45315	-5.45569	1.36404	-3.99965	6.34e-05	0.000165452	PPP1R42	protein phosphatase 1 regulatory subunit 42 [Source:HGNC Symbol;Acc:HGNC:33732]	8	-1
SPEG	ENSG00000072195	773.582	-5.45231	0.213589	-25.5271	9.87e-144	4.24e-142	SPEG	striated muscle enriched protein kinase [Source:HGNC Symbol;Acc:HGNC:16901]	2	1
ZP1	ENSG00000149506	68.9721	-5.44729	0.540898	-10.0708	7.43e-24	4.77e-23	ZP1	zona pellucida glycoprotein 1 [Source:HGNC Symbol;Acc:HGNC:13187]	11	1
PIP5K1B	ENSG00000107242	76.898	-5.43966	0.540835	-10.0579	8.48e-24	5.43e-23	PIP5K1B	phosphatidylinositol-4-phosphate 5-kinase type 1 beta [Source:HGNC Symbol;Acc:HGNC:8995]	9	1
AC004870.2	ENSG00000223829	3.07482	-5.43523	1.46989	-3.6977	0.000217558	0.000538419		novel transcript	7	1
LINC00629	ENSG00000227060	5.80211	-5.43057	1.32014	-4.11362	3.9e-05	0.000103436	LINC00629	long intergenic non-protein coding RNA 629 [Source:HGNC Symbol;Acc:HGNC:44262]	X	1
FAM66D	ENSG00000255052	3.39254	-5.42863	1.40746	-3.85703	0.000114771	0.000292066	FAM66D	family with sequence similarity 66 member D [Source:HGNC Symbol;Acc:HGNC:24159]	8	1
CGB7	ENSG00000196337	18.6473	-5.42809	1.07366	-5.05567	4.29e-07	1.33e-06	CGB7	chorionic gonadotropin subunit beta 7 [Source:HGNC Symbol;Acc:HGNC:16451]	19	-1
MAP1A	ENSG00000166963	7062	-5.42565	0.0999145	-54.3029	0	0	MAP1A	microtubule associated protein 1A [Source:HGNC Symbol;Acc:HGNC:6835]	15	1
MUC12	ENSG00000205277	14.2179	-5.41929	1.09136	-4.96561	6.85e-07	2.1e-06	MUC12	mucin 12, cell surface associated [Source:HGNC Symbol;Acc:HGNC:7510]	7	1
FBXL13	ENSG00000161040	555.659	-5.41394	0.188423	-28.7329	1.48e-181	9.39e-180	FBXL13	F-box and leucine rich repeat protein 13 [Source:HGNC Symbol;Acc:HGNC:21658]	7	-1
IFITM3	ENSG00000142089	917.473	-5.4113	0.199525	-27.121	5.57e-162	2.95e-160	IFITM3	interferon induced transmembrane protein 3 [Source:HGNC Symbol;Acc:HGNC:5414]	11	-1
WFDC3	ENSG00000124116	62.1789	-5.40994	0.57618	-9.38933	6.04e-21	3.5e-20	WFDC3	WAP four-disulfide core domain 3 [Source:HGNC Symbol;Acc:HGNC:15957]	20	-1
ABI3	ENSG00000108798	3.8133	-5.40617	1.39457	-3.87659	0.000105929	0.00027032	ABI3	ABI family member 3 [Source:HGNC Symbol;Acc:HGNC:29859]	17	1
CMKLR1	ENSG00000174600	24.2165	-5.40122	1.0794	-5.00389	5.62e-07	1.73e-06	CMKLR1	chemerin chemokine-like receptor 1 [Source:HGNC Symbol;Acc:HGNC:2121]	12	-1
AC009227.1	ENSG00000224675	3.98328	-5.38983	1.36487	-3.94897	7.85e-05	0.000203032		uncharacterized LOC100144595 [Source:NCBI gene;Acc:100144595]	2	-1
AC126544.2	ENSG00000285668	3.23565	-5.38917	1.39173	-3.87229	0.000107818	0.000274912		novel transcript	17	-1
PINCR	ENSG00000224294	5.77053	-5.38895	1.31109	-4.11028	3.95e-05	0.000104864	PINCR	p53-induced noncoding RNA [Source:HGNC Symbol;Acc:HGNC:53590]	X	1
PRB2	ENSG00000121335	442.532	-5.38423	0.340475	-15.8138	2.5e-56	3.49e-55	PRB2	proline rich protein BstNI subfamily 2 [Source:HGNC Symbol;Acc:HGNC:9338]	12	-1
VNN1	ENSG00000112299	12.014	-5.38399	1.26465	-4.25731	2.07e-05	5.63e-05	VNN1	vanin 1 [Source:HGNC Symbol;Acc:HGNC:12705]	6	-1
MEOX1	ENSG00000005102	274.12	-5.38063	0.26897	-20.0046	5.02e-89	1.16e-87	MEOX1	mesenchyme homeobox 1 [Source:HGNC Symbol;Acc:HGNC:7013]	17	-1
PAMR1	ENSG00000149090	964.288	-5.37885	0.181642	-29.6123	1.04e-192	7.28e-191	PAMR1	peptidase domain containing associated with muscle regeneration 1 [Source:HGNC Symbol;Acc:HGNC:24554]	11	-1
PHKA1	ENSG00000067177	198.635	-5.3756	0.27166	-19.788	3.78e-87	8.42e-86	PHKA1	phosphorylase kinase regulatory subunit alpha 1 [Source:HGNC Symbol;Acc:HGNC:8925]	X	-1
TUSC1	ENSG00000198680	87.0648	-5.37559	0.445266	-12.0728	1.47e-33	1.24e-32	TUSC1	tumor suppressor candidate 1 [Source:HGNC Symbol;Acc:HGNC:31010]	9	-1
FAM50B	ENSG00000145945	33.32	-5.37397	0.759719	-7.07363	1.51e-12	6.33e-12	FAM50B	family with sequence similarity 50 member B [Source:HGNC Symbol;Acc:HGNC:18789]	6	1
NAP1L2	ENSG00000186462	9.30929	-5.37327	1.27874	-4.20199	2.65e-05	7.13e-05	NAP1L2	nucleosome assembly protein 1 like 2 [Source:HGNC Symbol;Acc:HGNC:7638]	X	-1
BX322234.2	ENSG00000233085	3.60412	-5.3632	1.39348	-3.84878	0.000118707	0.000301614		novel transcript	6	-1
TRPV4	ENSG00000111199	8.19185	-5.35413	1.34657	-3.97611	7.01e-05	0.000182051	TRPV4	transient receptor potential cation channel subfamily V member 4 [Source:HGNC Symbol;Acc:HGNC:18083]	12	-1
DIRAS3	ENSG00000162595	1340.73	-5.3536	0.123932	-43.198	0	0	DIRAS3	DIRAS family GTPase 3 [Source:HGNC Symbol;Acc:HGNC:687]	1	-1
LINC00243	ENSG00000214894	4.53562	-5.35104	1.37619	-3.88829	0.000100953	0.000258184	LINC00243	long intergenic non-protein coding RNA 243 [Source:HGNC Symbol;Acc:HGNC:30956]	6	-1
AC016526.3	ENSG00000280078	4.36161	-5.34672	1.36333	-3.92179	8.79e-05	0.000226384		TEC	14	1
PLA2G2D	ENSG00000117215	6.62717	-5.34559	1.32909	-4.02199	5.77e-05	0.000151124	PLA2G2D	phospholipase A2 group IID [Source:HGNC Symbol;Acc:HGNC:9033]	1	-1
IL6	ENSG00000136244	2481.99	-5.33157	0.0940156	-56.7095	0	0	IL6	interleukin 6 [Source:HGNC Symbol;Acc:HGNC:6018]	7	1
ZC3H12B	ENSG00000102053	53.3161	-5.33105	0.624183	-8.54084	1.33e-17	6.89e-17	ZC3H12B	zinc finger CCCH-type containing 12B [Source:HGNC Symbol;Acc:HGNC:17407]	X	1
FAT2	ENSG00000086570	91.2741	-5.33055	0.505561	-10.5438	5.42e-26	3.72e-25	FAT2	FAT atypical cadherin 2 [Source:HGNC Symbol;Acc:HGNC:3596]	5	-1
EGFLAM-AS2	ENSG00000248572	17.8374	-5.32667	1.26678	-4.20491	2.61e-05	7.05e-05	EGFLAM-AS2	EGFLAM antisense RNA 2 [Source:HGNC Symbol;Acc:HGNC:41168]	5	-1
RPTN	ENSG00000215853	11.6177	-5.32529	1.27218	-4.18597	2.84e-05	7.64e-05	RPTN	repetin [Source:HGNC Symbol;Acc:HGNC:26809]	1	-1
EFCAB1	ENSG00000034239	3.44439	-5.32521	1.39262	-3.82387	0.000131373	0.000332694	EFCAB1	EF-hand calcium binding domain 1 [Source:HGNC Symbol;Acc:HGNC:25678]	8	-1
C3orf67	ENSG00000163689	162.253	-5.32322	0.318349	-16.7213	9.17e-63	1.42e-61	C3orf67	chromosome 3 open reading frame 67 [Source:HGNC Symbol;Acc:HGNC:24763]	3	-1
ANKRD19P	ENSG00000187984	7.59851	-5.31919	1.30122	-4.08785	4.35e-05	0.000115074	ANKRD19P	ankyrin repeat domain 19, pseudogene [Source:HGNC Symbol;Acc:HGNC:22567]	9	1
AC026273.1	ENSG00000286156	26.0744	-5.31372	0.76966	-6.90399	5.06e-12	2.07e-11		BMS1, ribosome biogenesis factor (BMS1) pseudogene	2	-1
TRIM9	ENSG00000100505	313.422	-5.30828	0.22935	-23.1448	1.64e-118	5.45e-117	TRIM9	tripartite motif containing 9 [Source:HGNC Symbol;Acc:HGNC:16288]	14	-1
NFIA	ENSG00000162599	96.8851	-5.30097	0.398865	-13.2901	2.64e-40	2.65e-39	NFIA	nuclear factor I A [Source:HGNC Symbol;Acc:HGNC:7784]	1	1
BX284668.5	ENSG00000238142	3.47807	-5.29083	1.40542	-3.76459	0.000166821	0.000418458		novel transcript	1	-1
FAXDC2	ENSG00000170271	31.9685	-5.29018	0.775647	-6.82034	9.08e-12	3.67e-11	FAXDC2	fatty acid hydroxylase domain containing 2 [Source:HGNC Symbol;Acc:HGNC:1334]	5	-1
LINC00698	ENSG00000244342	3.17758	-5.28354	1.46593	-3.60423	0.000313083	0.000762168	LINC00698	long intergenic non-protein coding RNA 698 [Source:HGNC Symbol;Acc:HGNC:27720]	3	1
ACTL10	ENSG00000182584	4.45132	-5.2805	1.3603	-3.88186	0.00010366	0.000264695	ACTL10	actin like 10 [Source:HGNC Symbol;Acc:HGNC:16127]	20	1
ACSM3	ENSG00000005187	19.0802	-5.27945	0.896943	-5.88604	3.96e-09	1.39e-08	ACSM3	acyl-CoA synthetase medium chain family member 3 [Source:HGNC Symbol;Acc:HGNC:10522]	16	1
AL672032.1	ENSG00000235813	5.4666	-5.27844	1.33248	-3.96135	7.45e-05	0.000193274		novel transcript	X	1
FAM90A1	ENSG00000171847	8.44936	-5.27831	1.28505	-4.10749	4e-05	0.000106081	FAM90A1	family with sequence similarity 90 member A1 [Source:HGNC Symbol;Acc:HGNC:25526]	12	-1
STXBP5-AS1	ENSG00000233452	120.358	-5.27585	0.438514	-12.0312	2.44e-33	2.04e-32	STXBP5-AS1	STXBP5 antisense RNA 1 [Source:HGNC Symbol;Acc:HGNC:44183]	6	-1
EVA1A	ENSG00000115363	1136.21	-5.27422	0.122513	-43.0503	0	0	EVA1A	eva-1 homolog A, regulator of programmed cell death [Source:HGNC Symbol;Acc:HGNC:25816]	2	-1
EBF3	ENSG00000108001	3.79834	-5.27235	1.39374	-3.78288	0.000155024	0.000390379	EBF3	EBF transcription factor 3 [Source:HGNC Symbol;Acc:HGNC:19087]	10	-1
ZMAT1	ENSG00000166432	12.2752	-5.26964	1.26422	-4.16829	3.07e-05	8.23e-05	ZMAT1	zinc finger matrin-type 1 [Source:HGNC Symbol;Acc:HGNC:29377]	X	-1
HSPA12A	ENSG00000165868	274.099	-5.26888	0.259134	-20.3326	6.62e-92	1.58e-90	HSPA12A	heat shock protein family A (Hsp70) member 12A [Source:HGNC Symbol;Acc:HGNC:19022]	10	-1
AC092958.1	ENSG00000239922	9.76982	-5.25689	1.30565	-4.02626	5.67e-05	0.000148486		novel transcript	3	1
AC092724.1	ENSG00000140876	92.7241	-5.25667	0.430117	-12.2215	2.39e-34	2.06e-33		nudix hydrolase 7 [Source:NCBI gene;Acc:283927]	16	1
AC055839.2	ENSG00000286190	171	-5.25517	0.380435	-13.8136	2.11e-43	2.26e-42		uncharacterized LOC728392 [Source:NCBI gene;Acc:728392]	17	-1
DGKB	ENSG00000136267	19.788	-5.25376	1.09607	-4.79328	1.64e-06	4.87e-06	DGKB	diacylglycerol kinase beta [Source:HGNC Symbol;Acc:HGNC:2850]	7	-1
LINC01551	ENSG00000186960	51.6351	-5.24797	0.499092	-10.515	7.36e-26	5.03e-25	LINC01551	long intergenic non-protein coding RNA 1551 [Source:HGNC Symbol;Acc:HGNC:19828]	14	1
HLA-DQA1	ENSG00000196735	6.66716	-5.24786	1.3368	-3.9257	8.65e-05	0.000222953	HLA-DQA1	major histocompatibility complex, class II, DQ alpha 1 [Source:HGNC Symbol;Acc:HGNC:4942]	6	1
NEFM	ENSG00000104722	5.28866	-5.24339	1.37473	-3.81413	0.000136661	0.000345625	NEFM	neurofilament medium [Source:HGNC Symbol;Acc:HGNC:7734]	8	1
MYOM2	ENSG00000036448	28.833	-5.24231	0.774156	-6.77165	1.27e-11	5.11e-11	MYOM2	myomesin 2 [Source:HGNC Symbol;Acc:HGNC:7614]	8	1
RPS7P12	ENSG00000237432	4.8073	-5.23902	1.43043	-3.66256	0.000249706	0.000614332	RPS7P12	ribosomal protein S7 pseudogene 12 [Source:HGNC Symbol;Acc:HGNC:36147]	X	1
SIGLEC15	ENSG00000197046	884.168	-5.23693	0.148234	-35.3289	2.11e-273	2.64e-271	SIGLEC15	sialic acid binding Ig like lectin 15 [Source:HGNC Symbol;Acc:HGNC:27596]	18	1
AL035446.2	ENSG00000285875	14.0762	-5.23515	1.07826	-4.85517	1.2e-06	3.61e-06		novel transcript	6	-1
FCRLB	ENSG00000162746	60.0864	-5.22877	0.519583	-10.0634	8.02e-24	5.14e-23	FCRLB	Fc receptor like B [Source:HGNC Symbol;Acc:HGNC:26431]	1	1
ITPR1	ENSG00000150995	4853.94	-5.21722	0.114207	-45.6821	0	0	ITPR1	inositol 1,4,5-trisphosphate receptor type 1 [Source:HGNC Symbol;Acc:HGNC:6180]	3	1
PHYHIPL	ENSG00000165443	3.47526	-5.21716	1.46598	-3.55882	0.000372529	0.000900288	PHYHIPL	phytanoyl-CoA 2-hydroxylase interacting protein like [Source:HGNC Symbol;Acc:HGNC:29378]	10	1
CALHM2	ENSG00000138172	330.96	-5.21184	0.22812	-22.8469	1.57e-115	5.07e-114	CALHM2	calcium homeostasis modulator family member 2 [Source:HGNC Symbol;Acc:HGNC:23493]	10	-1
LINC01204	ENSG00000229563	109.449	-5.21106	0.375821	-13.8658	1.02e-43	1.1e-42	LINC01204	long intergenic non-protein coding RNA 1204 [Source:HGNC Symbol;Acc:HGNC:49635]	X	1
L34079.3	ENSG00000269583	21.1548	-5.20939	1.06998	-4.86869	1.12e-06	3.38e-06		novel transcript, antisense to XRCC1	19	1
AC147651.4	ENSG00000237181	4.58924	-5.20463	1.3619	-3.8216	0.000132588	0.000335634		novel transcript	7	1
AC073333.1	ENSG00000235837	3.35393	-5.20347	1.3842	-3.75918	0.000170468	0.000426865		novel transcript	7	-1
ARHGAP40	ENSG00000124143	15.8612	-5.20267	1.08503	-4.79494	1.63e-06	4.84e-06	ARHGAP40	Rho GTPase activating protein 40 [Source:HGNC Symbol;Acc:HGNC:16226]	20	1
AC022601.1	ENSG00000268873	3.01156	-5.19648	1.43726	-3.61554	0.000299725	0.000731171		novel transcript, antisense to DTNA	18	-1
SSC5D	ENSG00000179954	771.825	-5.19083	0.219036	-23.6985	3.74e-124	1.33e-122	SSC5D	scavenger receptor cysteine rich family member with 5 domains [Source:HGNC Symbol;Acc:HGNC:26641]	19	1
FGL2	ENSG00000127951	6.08938	-5.1882	1.32418	-3.91804	8.93e-05	0.000229772	FGL2	fibrinogen like 2 [Source:HGNC Symbol;Acc:HGNC:3696]	7	-1
LINC01714	ENSG00000227634	2.58966	-5.1864	1.51028	-3.43406	0.000594611	0.00140333	LINC01714	long intergenic non-protein coding RNA 1714 [Source:HGNC Symbol;Acc:HGNC:52501]	1	1
SYTL3	ENSG00000164674	392.929	-5.18352	0.204263	-25.3767	4.56e-142	1.94e-140	SYTL3	synaptotagmin like 3 [Source:HGNC Symbol;Acc:HGNC:15587]	6	1
LY6E	ENSG00000160932	253.588	-5.17733	0.284031	-18.228	3.09e-74	5.76e-73	LY6E	lymphocyte antigen 6 family member E [Source:HGNC Symbol;Acc:HGNC:6727]	8	1
NRG2	ENSG00000158458	88.5302	-5.17272	0.435115	-11.8882	1.36e-32	1.12e-31	NRG2	neuregulin 2 [Source:HGNC Symbol;Acc:HGNC:7998]	5	-1
LINC00632	ENSG00000203930	288.806	-5.16631	0.262039	-19.7158	1.58e-86	3.47e-85	LINC00632	long intergenic non-protein coding RNA 632 [Source:HGNC Symbol;Acc:HGNC:27865]	X	1
LINC02280	ENSG00000260792	9.34212	-5.16415	1.26406	-4.08537	4.4e-05	0.000116273	LINC02280	long intergenic non-protein coding RNA 2280 [Source:HGNC Symbol;Acc:HGNC:53196]	14	-1
AF131216.5	ENSG00000284957	3.61547	-5.1636	1.45746	-3.54287	0.000395797	0.0009538		novel transcript	8	-1
DRGX	ENSG00000165606	5.19656	-5.16111	1.36139	-3.79106	0.000150005	0.000378126	DRGX	dorsal root ganglia homeobox [Source:HGNC Symbol;Acc:HGNC:21536]	10	-1
SSMEM1	ENSG00000165120	7.60069	-5.16013	1.28955	-4.0015	6.29e-05	0.000164217	SSMEM1	serine rich single-pass membrane protein 1 [Source:HGNC Symbol;Acc:HGNC:29580]	7	1
ABHD11-AS1	ENSG00000225969	5.41392	-5.15461	1.35678	-3.79915	0.000145194	0.000366412	ABHD11-AS1	ABHD11 antisense RNA 1 (tail to tail) [Source:HGNC Symbol;Acc:HGNC:18289]	7	1
DNAAF3	ENSG00000167646	42.8461	-5.15257	0.630457	-8.17276	3.01e-16	1.48e-15	DNAAF3	dynein axonemal assembly factor 3 [Source:HGNC Symbol;Acc:HGNC:30492]	19	-1
FOLR3	ENSG00000110203	11.5244	-5.15192	1.28077	-4.02251	5.76e-05	0.000150809	FOLR3	folate receptor 3 [Source:HGNC Symbol;Acc:HGNC:3795]	11	1
TSSC2	ENSG00000223756	20.7903	-5.15177	1.08525	-4.74706	2.06e-06	6.08e-06	TSSC2	tumor suppressing subtransferable candidate 2 pseudogene [Source:HGNC Symbol;Acc:HGNC:12384]	11	1
AC002480.1	ENSG00000232759	123.264	-5.14555	0.340396	-15.1163	1.26e-51	1.61e-50		novel transcript, antisense to STEAP1B	7	1
RHCE	ENSG00000188672	29.4212	-5.14258	1.06798	-4.81526	1.47e-06	4.38e-06	RHCE	Rh blood group CcEe antigens [Source:HGNC Symbol;Acc:HGNC:10008]	1	-1
AC022915.2	ENSG00000253608	3.58639	-5.14228	1.42172	-3.61696	0.000298089	0.000727541		novel transcript	8	1
AC104257.1	ENSG00000253507	7.71091	-5.14062	1.30129	-3.95039	7.8e-05	0.000201892		novel transcript	8	1
HOXA6	ENSG00000106006	4.10749	-5.13842	1.37539	-3.73596	0.000187	0.000465889	HOXA6	homeobox A6 [Source:HGNC Symbol;Acc:HGNC:5107]	7	-1
CAMK1D	ENSG00000183049	188.631	-5.13739	0.336451	-15.2693	1.22e-52	1.59e-51	CAMK1D	calcium/calmodulin dependent protein kinase ID [Source:HGNC Symbol;Acc:HGNC:19341]	10	1
AP000759.1	ENSG00000255320	3.63011	-5.13593	1.41787	-3.62229	0.000292011	0.000713557		novel transcript	11	-1
IFITM2	ENSG00000185201	118.969	-5.13452	0.360876	-14.2279	6.15e-46	6.97e-45	IFITM2	interferon induced transmembrane protein 2 [Source:HGNC Symbol;Acc:HGNC:5413]	11	1
HS3ST2	ENSG00000122254	3.54704	-5.12986	1.40133	-3.66072	0.000251511	0.000618586	HS3ST2	heparan sulfate-glucosamine 3-sulfotransferase 2 [Source:HGNC Symbol;Acc:HGNC:5195]	16	1
LINC02129	ENSG00000261045	3.73865	-5.12878	1.37355	-3.73395	0.000188503	0.00046949	LINC02129	long intergenic non-protein coding RNA 2129 [Source:HGNC Symbol;Acc:HGNC:52988]	16	-1
HES2	ENSG00000069812	14.7736	-5.12639	1.24967	-4.10221	4.09e-05	0.000108449	HES2	hes family bHLH transcription factor 2 [Source:HGNC Symbol;Acc:HGNC:16005]	1	-1
RPL21P133	ENSG00000236509	4.58766	-5.12406	1.39246	-3.67987	0.000233356	0.00057549	RPL21P133	ribosomal protein L21 pseudogene 133 [Source:HGNC Symbol;Acc:HGNC:36003]	X	1
DGAT2	ENSG00000062282	55.1704	-5.12309	0.578852	-8.85043	8.72e-19	4.71e-18	DGAT2	diacylglycerol O-acyltransferase 2 [Source:HGNC Symbol;Acc:HGNC:16940]	11	1
AC244453.3	ENSG00000234998	6.63473	-5.11515	1.29332	-3.95505	7.65e-05	0.000198192		novel transcript, antisense to FCGR1B	1	-1
CFAP47	ENSG00000165164	3.73071	-5.11209	1.37152	-3.72731	0.000193535	0.000481438	CFAP47	cilia and flagella associated protein 47 [Source:HGNC Symbol;Acc:HGNC:26708]	X	1
CCDC89	ENSG00000179071	27.441	-5.11099	0.709217	-7.20652	5.74e-13	2.45e-12	CCDC89	coiled-coil domain containing 89 [Source:HGNC Symbol;Acc:HGNC:26762]	11	-1
AC068733.3	ENSG00000282556	2.90854	-5.10734	1.60724	-3.17771	0.00148442	0.00333252		novel transcript, antisense to PRKCDBP	11	1
TDRP	ENSG00000180190	7.49585	-5.10701	1.31103	-3.89542	9.8e-05	0.000251201	TDRP	testis development related protein [Source:HGNC Symbol;Acc:HGNC:26951]	8	-1
AC114803.1	ENSG00000230432	3.39815	-5.10637	1.59509	-3.2013	0.00136808	0.00308798		novel transcript	2	1
BAALC-AS2	ENSG00000236939	11.8769	-5.10538	1.28669	-3.96785	7.25e-05	0.000188202	BAALC-AS2	BAALC antisense RNA 2 [Source:HGNC Symbol;Acc:HGNC:28595]	8	-1
NDRG1	ENSG00000104419	5046.84	-5.10246	0.0699327	-72.9624	0	0	NDRG1	N-myc downstream regulated 1 [Source:HGNC Symbol;Acc:HGNC:7679]	8	-1
C10orf67	ENSG00000179133	3.37878	-5.10138	1.41578	-3.60323	0.000314282	0.000764784	C10orf67	chromosome 10 open reading frame 67 [Source:HGNC Symbol;Acc:HGNC:28716]	10	-1
AL353740.1	ENSG00000203434	6.42184	-5.10088	1.3094	-3.89559	9.8e-05	0.000251054		novel transcript	10	-1
AL137026.1	ENSG00000229116	9.1556	-5.09753	1.30002	-3.92112	8.81e-05	0.00022699		novel transcript	10	-1
FAM86B2	ENSG00000145002	2.24224	-5.09431	1.6188	-3.14697	0.00164973	0.00368301	FAM86B2	family with sequence similarity 86 member B2 [Source:HGNC Symbol;Acc:HGNC:32222]	8	-1
NLRP1	ENSG00000091592	419.218	-5.09303	0.217904	-23.3729	8.07e-121	2.75e-119	NLRP1	NLR family pyrin domain containing 1 [Source:HGNC Symbol;Acc:HGNC:14374]	17	-1
LINC00211	ENSG00000237803	3.99596	-5.09247	1.45323	-3.50424	0.000457914	0.00109437	LINC00211	long intergenic non-protein coding RNA 211 [Source:HGNC Symbol;Acc:HGNC:37459]	2	-1
ACOX2	ENSG00000168306	91.4845	-5.08075	0.382317	-13.2894	2.67e-40	2.68e-39	ACOX2	acyl-CoA oxidase 2 [Source:HGNC Symbol;Acc:HGNC:120]	3	-1
LINC01435	ENSG00000229981	4.1443	-5.08024	1.3907	-3.65302	0.000259175	0.000636545	LINC01435	long intergenic non-protein coding RNA 1435 [Source:HGNC Symbol;Acc:HGNC:50753]	10	-1
RAB3B	ENSG00000169213	2005.29	-5.07623	0.133226	-38.1024	0	0	RAB3B	RAB3B, member RAS oncogene family [Source:HGNC Symbol;Acc:HGNC:9778]	1	-1
CYP4F2	ENSG00000186115	2.65287	-5.07323	1.51812	-3.34178	0.000832435	0.00192924	CYP4F2	cytochrome P450 family 4 subfamily F member 2 [Source:HGNC Symbol;Acc:HGNC:2645]	19	-1
LRRC37A11P	ENSG00000214553	2.96479	-5.07085	1.4492	-3.49906	0.000466902	0.00111454	LRRC37A11P	leucine rich repeat containing 37 member A11, pseudogene [Source:HGNC Symbol;Acc:HGNC:43815]	17	1
LCE3D	ENSG00000163202	4.09431	-5.07022	1.42491	-3.55827	0.000373306	0.000902077	LCE3D	late cornified envelope 3D [Source:HGNC Symbol;Acc:HGNC:16615]	1	-1
AC104248.1	ENSG00000253796	2.9522	-5.07012	1.42122	-3.56743	0.000360497	0.000872325		novel transcript	8	-1
PRELP	ENSG00000188783	56.4341	-5.06966	0.862841	-5.87555	4.21e-09	1.48e-08	PRELP	proline and arginine rich end leucine rich repeat protein [Source:HGNC Symbol;Acc:HGNC:9357]	1	1
UBE2E2	ENSG00000182247	414.736	-5.06737	0.19274	-26.2913	2.41e-152	1.13e-150	UBE2E2	ubiquitin conjugating enzyme E2 E2 [Source:HGNC Symbol;Acc:HGNC:12478]	3	1
STEAP1B	ENSG00000105889	175.864	-5.06573	0.265633	-19.0704	4.45e-81	9.09e-80	STEAP1B	STEAP family member 1B [Source:HGNC Symbol;Acc:HGNC:41907]	7	-1
LRRIQ4	ENSG00000188306	5.03397	-5.06463	1.34012	-3.77923	0.000157316	0.000395826	LRRIQ4	leucine rich repeats and IQ motif containing 4 [Source:HGNC Symbol;Acc:HGNC:34298]	3	1
LINC00601	ENSG00000235180	49.7674	-5.06451	0.512633	-9.87941	5.11e-23	3.19e-22	LINC00601	long intergenic non-protein coding RNA 601 [Source:HGNC Symbol;Acc:HGNC:43916]	10	-1
AKR1D1	ENSG00000122787	9.63205	-5.06416	1.27349	-3.9766	6.99e-05	0.000181734	AKR1D1	aldo-keto reductase family 1 member D1 [Source:HGNC Symbol;Acc:HGNC:388]	7	1
TVP23A	ENSG00000166676	4.00582	-5.06256	1.39878	-3.61926	0.000295445	0.000721302	TVP23A	trans-golgi network vesicle protein 23 homolog A [Source:HGNC Symbol;Acc:HGNC:20398]	16	-1
LINC01029	ENSG00000265843	3.02449	-5.06225	1.43118	-3.53712	0.000404516	0.000973475	LINC01029	long intergenic non-protein coding RNA 1029 [Source:HGNC Symbol;Acc:HGNC:49015]	18	-1
COL16A1	ENSG00000084636	1746.92	-5.06162	0.133696	-37.8592	0	0	COL16A1	collagen type XVI alpha 1 chain [Source:HGNC Symbol;Acc:HGNC:2193]	1	-1
KLF17	ENSG00000171872	4.91404	-5.05868	1.34098	-3.77238	0.000161698	0.000406228	KLF17	Kruppel like factor 17 [Source:HGNC Symbol;Acc:HGNC:18830]	1	1
CDCP1	ENSG00000163814	105.695	-5.05853	0.41959	-12.0559	1.81e-33	1.52e-32	CDCP1	CUB domain containing protein 1 [Source:HGNC Symbol;Acc:HGNC:24357]	3	-1
SELENOM	ENSG00000198832	202.524	-5.05815	0.339057	-14.9183	2.51e-50	3.1e-49	SELENOM	selenoprotein M [Source:HGNC Symbol;Acc:HGNC:30397]	22	-1
FBXO44	ENSG00000132879	109.235	-5.05758	0.503864	-10.0376	1.04e-23	6.65e-23	FBXO44	F-box protein 44 [Source:HGNC Symbol;Acc:HGNC:24847]	1	1
PCDHGC5	ENSG00000240764	331.669	-5.05656	0.265313	-19.0588	5.55e-81	1.13e-79	PCDHGC5	protocadherin gamma subfamily C, 5 [Source:HGNC Symbol;Acc:HGNC:8718]	5	1
ANKRD45	ENSG00000183831	10.2297	-5.05618	1.11537	-4.53319	5.81e-06	1.65e-05	ANKRD45	ankyrin repeat domain 45 [Source:HGNC Symbol;Acc:HGNC:24786]	1	-1
LINC01423	ENSG00000231231	4.58185	-5.05587	1.41833	-3.56467	0.000364316	0.000880959	LINC01423	long intergenic non-protein coding RNA 1423 [Source:HGNC Symbol;Acc:HGNC:50732]	21	-1
AC107959.4	ENSG00000284948	6.36338	-5.05124	1.32912	-3.80045	0.000144432	0.000364641		novel transcript	8	1
ROR1-AS1	ENSG00000223949	9.9921	-5.05082	1.26433	-3.99488	6.47e-05	0.000168699	ROR1-AS1	ROR1 antisense RNA 1 [Source:HGNC Symbol;Acc:HGNC:40508]	1	-1
AC087521.3	ENSG00000254409	2.45558	-5.05018	1.53222	-3.29599	0.000980746	0.00225027		novel transcript, sense overlapping C11orf96	11	1
LINC01436	ENSG00000231106	3.07588	-5.04416	1.41607	-3.56208	0.000367934	0.000889621	LINC01436	long intergenic non-protein coding RNA 1436 [Source:HGNC Symbol;Acc:HGNC:50754]	21	1
PLEKHG5	ENSG00000171680	790.478	-5.04264	0.225827	-22.3296	1.9e-110	5.84e-109	PLEKHG5	pleckstrin homology and RhoGEF domain containing G5 [Source:HGNC Symbol;Acc:HGNC:29105]	1	-1
ARHGAP22	ENSG00000128805	1006.18	-5.03849	0.175706	-28.6757	7.66e-181	4.83e-179	ARHGAP22	Rho GTPase activating protein 22 [Source:HGNC Symbol;Acc:HGNC:30320]	10	-1
GPR27	ENSG00000170837	6.04098	-5.03473	1.34329	-3.74806	0.00017821	0.000445162	GPR27	G protein-coupled receptor 27 [Source:HGNC Symbol;Acc:HGNC:4482]	3	1
CCDC74B	ENSG00000152076	78.1059	-5.0342	0.477214	-10.5491	5.13e-26	3.52e-25	CCDC74B	coiled-coil domain containing 74B [Source:HGNC Symbol;Acc:HGNC:25267]	2	-1
SATB1-AS1	ENSG00000228956	11.3054	-5.03407	1.09557	-4.59495	4.33e-06	1.24e-05	SATB1-AS1	SATB1 antisense RNA 1 [Source:HGNC Symbol;Acc:HGNC:50687]	3	1
AC061975.5	ENSG00000266306	17.9705	-5.03061	1.09252	-4.60461	4.13e-06	1.19e-05		leucine rich repeat containing 37, member A3 (LRRC37A3) pseudogene	17	-1
RARRES1	ENSG00000118849	10.1602	-5.03022	1.26701	-3.97016	7.18e-05	0.000186421	RARRES1	retinoic acid receptor responder 1 [Source:HGNC Symbol;Acc:HGNC:9867]	3	-1
HSD11B1-AS1	ENSG00000227591	7.53458	-5.02996	1.29429	-3.88627	0.000101796	0.00026015	HSD11B1-AS1	HSD11B1 antisense RNA 1 [Source:HGNC Symbol;Acc:HGNC:54053]	1	-1
PRB1	ENSG00000251655	1811.7	-5.02254	0.16724	-30.0319	3.76e-198	2.75e-196	PRB1	proline rich protein BstNI subfamily 1 (gene/pseudogene) [Source:HGNC Symbol;Acc:HGNC:9337]	12	-1
ANGPTL4	ENSG00000167772	532.922	-5.01962	0.200178	-25.0757	9.15e-139	3.79e-137	ANGPTL4	angiopoietin like 4 [Source:HGNC Symbol;Acc:HGNC:16039]	19	1
AC104135.1	ENSG00000236209	3.27692	-5.01706	1.51147	-3.31932	0.000902384	0.00208155		novel transcript	2	-1
LINC00884	ENSG00000233058	20.2	-5.01009	0.895009	-5.59781	2.17e-08	7.32e-08	LINC00884	long intergenic non-protein coding RNA 884 [Source:HGNC Symbol;Acc:HGNC:48570]	3	1
ADPRH	ENSG00000144843	118.116	-5.00443	0.332375	-15.0566	3.13e-51	3.94e-50	ADPRH	ADP-ribosylarginine hydrolase [Source:HGNC Symbol;Acc:HGNC:269]	3	1
CFB	ENSG00000243649	4.64022	-5.0006	1.383	-3.61577	0.000299461	0.000730599	CFB	complement factor B [Source:HGNC Symbol;Acc:HGNC:1037]	6	1
NXF3	ENSG00000147206	7.90008	-4.99687	1.33596	-3.74029	0.000183811	0.000458315	NXF3	nuclear RNA export factor 3 [Source:HGNC Symbol;Acc:HGNC:8073]	X	-1
ELN-AS1	ENSG00000232415	13.8234	-4.99679	1.1158	-4.47822	7.53e-06	2.12e-05	ELN-AS1	ELN antisense RNA 1 [Source:HGNC Symbol;Acc:HGNC:40212]	7	-1
SCG5	ENSG00000166922	920.012	-4.99587	0.141072	-35.4137	1.05e-274	1.32e-272	SCG5	secretogranin V [Source:HGNC Symbol;Acc:HGNC:10816]	15	1
AIM2	ENSG00000163568	247.082	-4.98288	0.251429	-19.8182	2.07e-87	4.65e-86	AIM2	absent in melanoma 2 [Source:HGNC Symbol;Acc:HGNC:357]	1	-1
AL353752.1	ENSG00000228373	5.76246	-4.97929	1.32354	-3.76209	0.000168497	0.000422272		NADH dehydrogenase (ubiquinone) 1 alpha (NDUFA4) pseudogene	9	1
ISL1	ENSG00000016082	2.80882	-4.97702	1.61669	-3.07853	0.00208027	0.00458029	ISL1	ISL LIM homeobox 1 [Source:HGNC Symbol;Acc:HGNC:6132]	5	1
AC004911.1	ENSG00000226592	2.47315	-4.97193	1.4601	-3.4052	0.000661165	0.00155147		cytoskeleton-associated protein 4 (CKAP4) pseudogene	7	1
AP002954.1	ENSG00000255422	3.18259	-4.97107	1.40745	-3.53198	0.000412459	0.000992007		novel transcript	11	1
AL645929.1	ENSG00000230521	2.36238	-4.9708	1.50751	-3.29736	0.000975999	0.00224126		HLA complex group 4 pseudogene 7	6	-1
ATP5PBP5	ENSG00000254944	3.29056	-4.96996	1.4424	-3.44562	0.000569746	0.00134775	ATP5PBP5	ATP synthase peripheral stalk-membrane subunit b pseudogene 5 [Source:HGNC Symbol;Acc:HGNC:39746]	11	1
LINC02051	ENSG00000226859	14.0988	-4.96778	1.27462	-3.89745	9.72e-05	0.000249393	LINC02051	long intergenic non-protein coding RNA 2051 [Source:HGNC Symbol;Acc:HGNC:52891]	3	1
FAM170B	ENSG00000172538	2.24315	-4.96735	1.55213	-3.20035	0.00137259	0.00309759	FAM170B	family with sequence similarity 170 member B [Source:HGNC Symbol;Acc:HGNC:19736]	10	-1
S100Z	ENSG00000171643	17.2537	-4.96644	0.930538	-5.33717	9.44e-08	3.06e-07	S100Z	S100 calcium binding protein Z [Source:HGNC Symbol;Acc:HGNC:30367]	5	1
HOXA5	ENSG00000106004	25.6225	-4.9663	0.87776	-5.65792	1.53e-08	5.21e-08	HOXA5	homeobox A5 [Source:HGNC Symbol;Acc:HGNC:5106]	7	-1
FDCSP	ENSG00000181617	7.83336	-4.965	1.32843	-3.73749	0.000185863	0.000463198	FDCSP	follicular dendritic cell secreted protein [Source:HGNC Symbol;Acc:HGNC:19215]	4	1
KCNQ2	ENSG00000075043	121.888	-4.96021	0.371782	-13.3417	1.32e-40	1.34e-39	KCNQ2	potassium voltage-gated channel subfamily Q member 2 [Source:HGNC Symbol;Acc:HGNC:6296]	20	-1
MGAT4C	ENSG00000182050	14.8495	-4.95685	1.25872	-3.93802	8.22e-05	0.000212274	MGAT4C	MGAT4 family member C [Source:HGNC Symbol;Acc:HGNC:30871]	12	-1
CXCL3	ENSG00000163734	428.115	-4.95615	0.181424	-27.318	2.59e-164	1.4e-162	CXCL3	C-X-C motif chemokine ligand 3 [Source:HGNC Symbol;Acc:HGNC:4604]	4	-1
TMEM176B	ENSG00000106565	87.9465	-4.95541	0.621955	-7.96748	1.62e-15	7.73e-15	TMEM176B	transmembrane protein 176B [Source:HGNC Symbol;Acc:HGNC:29596]	7	-1
AC008966.3	ENSG00000286048	8.88084	-4.95507	1.2878	-3.84771	0.000119227	0.00030284		novel transcript, antisense to ITGA2	5	-1
EML2	ENSG00000125746	314.173	-4.94758	0.228133	-21.6873	2.7e-104	7.54e-103	EML2	EMAP like 2 [Source:HGNC Symbol;Acc:HGNC:18035]	19	-1
IL1RAPL1	ENSG00000169306	41.5149	-4.94291	0.652123	-7.57971	3.46e-14	1.56e-13	IL1RAPL1	interleukin 1 receptor accessory protein like 1 [Source:HGNC Symbol;Acc:HGNC:5996]	X	1
OAS2	ENSG00000111335	132.797	-4.94222	0.468049	-10.5592	4.61e-26	3.17e-25	OAS2	2'-5'-oligoadenylate synthetase 2 [Source:HGNC Symbol;Acc:HGNC:8087]	12	1
GCNT3	ENSG00000140297	78.0807	-4.93231	0.422117	-11.6847	1.53e-31	1.22e-30	GCNT3	glucosaminyl (N-acetyl) transferase 3, mucin type [Source:HGNC Symbol;Acc:HGNC:4205]	15	1
LINC01432	ENSG00000234435	3.03923	-4.9294	1.47839	-3.3343	0.000855133	0.00197868	LINC01432	long intergenic non-protein coding RNA 1432 [Source:HGNC Symbol;Acc:HGNC:50745]	20	1
BEX2	ENSG00000133134	25.7604	-4.92665	0.714886	-6.89152	5.52e-12	2.26e-11	BEX2	brain expressed X-linked 2 [Source:HGNC Symbol;Acc:HGNC:30933]	X	-1
NDRG4	ENSG00000103034	382.642	-4.92462	0.212609	-23.1628	1.08e-118	3.6e-117	NDRG4	NDRG family member 4 [Source:HGNC Symbol;Acc:HGNC:14466]	16	1
HOXD10	ENSG00000128710	339.235	-4.91713	0.230845	-21.3006	1.12e-100	3.01e-99	HOXD10	homeobox D10 [Source:HGNC Symbol;Acc:HGNC:5133]	2	1
HAND2-AS1	ENSG00000237125	3.88216	-4.91345	1.38692	-3.5427	0.00039605	0.000954317	HAND2-AS1	HAND2 antisense RNA 1 [Source:HGNC Symbol;Acc:HGNC:48872]	4	1
ELF5	ENSG00000135374	5.76173	-4.90846	1.347	-3.644	0.000268433	0.000658362	ELF5	E74 like ETS transcription factor 5 [Source:HGNC Symbol;Acc:HGNC:3320]	11	-1
RSPO3	ENSG00000146374	43.9168	-4.90567	0.869296	-5.64327	1.67e-08	5.66e-08	RSPO3	R-spondin 3 [Source:HGNC Symbol;Acc:HGNC:20866]	6	1
SLAIN1	ENSG00000139737	2.62747	-4.90527	1.45893	-3.36223	0.000773155	0.00180017	SLAIN1	SLAIN motif family member 1 [Source:HGNC Symbol;Acc:HGNC:26387]	13	1
LINC00346	ENSG00000255874	733.498	-4.90472	0.142583	-34.399	2.61e-259	2.94e-257	LINC00346	long intergenic non-protein coding RNA 346 [Source:HGNC Symbol;Acc:HGNC:27492]	13	-1
AC073611.1	ENSG00000170374	15.3532	-4.90244	1.28025	-3.82928	0.000128521	0.000325741		Sp7 transcription factor [Source:NCBI gene;Acc:121340]	12	-1
CLEC2A	ENSG00000188393	7.91772	-4.9003	1.34239	-3.65042	0.000261814	0.000642705	CLEC2A	C-type lectin domain family 2 member A [Source:HGNC Symbol;Acc:HGNC:24191]	12	-1
AC005831.1	ENSG00000280202	27.6577	-4.89886	0.788477	-6.21307	5.2e-10	1.93e-09		TEC	12	-1
RNF144A-AS1	ENSG00000228203	4.12008	-4.89549	1.38937	-3.52355	0.000425811	0.00102202	RNF144A-AS1	RNF144A antisense RNA 1 [Source:HGNC Symbol;Acc:HGNC:30963]	2	-1
DCDC1	ENSG00000170959	26.5891	-4.89411	0.789452	-6.19937	5.67e-10	2.1e-09	DCDC1	doublecortin domain containing 1 [Source:HGNC Symbol;Acc:HGNC:20625]	11	-1
GREB1	ENSG00000196208	234.941	-4.89177	0.244493	-20.0078	4.71e-89	1.09e-87	GREB1	growth regulating estrogen receptor binding 1 [Source:HGNC Symbol;Acc:HGNC:24885]	2	1
SH2B3	ENSG00000111252	12725.7	-4.88909	0.0745295	-65.5994	0	0	SH2B3	SH2B adaptor protein 3 [Source:HGNC Symbol;Acc:HGNC:29605]	12	1
MIR3681HG	ENSG00000224184	156.064	-4.88615	0.289393	-16.8841	5.89e-64	9.41e-63	MIR3681HG	MIR3681 host gene [Source:HGNC Symbol;Acc:HGNC:52001]	2	1
AC107204.1	ENSG00000281392	3.07747	-4.88517	1.42207	-3.43525	0.000592003	0.00139758		long intergenic non-protein coding RNA 506	3	1
ITGAD	ENSG00000156886	5.11469	-4.88464	1.34239	-3.63875	0.000273963	0.000670854	ITGAD	integrin subunit alpha D [Source:HGNC Symbol;Acc:HGNC:6146]	16	1
AC007952.2	ENSG00000228157	2.47641	-4.88377	1.46316	-3.33783	0.000844354	0.00195539		novel transcript	17	1
PPP1R3G	ENSG00000219607	43.6653	-4.88191	0.557364	-8.75893	1.97e-18	1.05e-17	PPP1R3G	protein phosphatase 1 regulatory subunit 3G [Source:HGNC Symbol;Acc:HGNC:14945]	6	1
TRIML1	ENSG00000184108	2.41817	-4.87374	1.50904	-3.22969	0.00123925	0.00281138	TRIML1	tripartite motif family like 1 [Source:HGNC Symbol;Acc:HGNC:26698]	4	1
PHLDA3	ENSG00000174307	1232.7	-4.86886	0.134407	-36.2246	2.49e-287	3.41e-285	PHLDA3	pleckstrin homology like domain family A member 3 [Source:HGNC Symbol;Acc:HGNC:8934]	1	-1
TPRG1-AS1	ENSG00000234076	4.33624	-4.86476	1.40017	-3.47441	0.000511985	0.00121744	TPRG1-AS1	TPRG1 antisense RNA 1 [Source:HGNC Symbol;Acc:HGNC:42391]	3	-1
AL157935.1	ENSG00000227218	3.3169	-4.86369	1.44879	-3.35707	0.000787739	0.00183153		novel transcript	9	1
SIGLEC9	ENSG00000129450	18.7242	-4.86316	0.898658	-5.41158	6.25e-08	2.05e-07	SIGLEC9	sialic acid binding Ig like lectin 9 [Source:HGNC Symbol;Acc:HGNC:10878]	19	1
GSTM2P1	ENSG00000218803	5.50359	-4.86315	1.35357	-3.59284	0.000327097	0.000794633	GSTM2P1	glutathione S-transferase mu 2 pseudogene 1 [Source:HGNC Symbol;Acc:HGNC:38009]	6	-1
PRRX1	ENSG00000116132	3191.2	-4.85932	0.107037	-45.3984	0	0	PRRX1	paired related homeobox 1 [Source:HGNC Symbol;Acc:HGNC:9142]	1	1
AC005280.1	ENSG00000251393	9.822	-4.85721	1.13244	-4.28913	1.79e-05	4.91e-05		novel transcript, antisense to NUMB and HEATR4	14	1
SERPINA6	ENSG00000170099	19.9915	-4.8503	0.896454	-5.41054	6.28e-08	2.06e-07	SERPINA6	serpin family A member 6 [Source:HGNC Symbol;Acc:HGNC:1540]	14	-1
PTPRN2	ENSG00000155093	633.419	-4.84887	0.158451	-30.6018	1.16e-205	9.02e-204	PTPRN2	protein tyrosine phosphatase receptor type N2 [Source:HGNC Symbol;Acc:HGNC:9677]	7	-1
AC010605.1	ENSG00000161243	104.247	-4.84621	0.329632	-14.7019	6.27e-49	7.58e-48		F-box protein 27 [Source:NCBI gene;Acc:126433]	19	-1
AC009139.1	ENSG00000260922	21.7826	-4.8446	0.892645	-5.42724	5.72e-08	1.88e-07		novel transcript, antisense to ADAMTS18	16	1
FLG-AS1	ENSG00000237975	53.2119	-4.83836	0.685833	-7.05472	1.73e-12	7.23e-12	FLG-AS1	FLG antisense RNA 1 [Source:HGNC Symbol;Acc:HGNC:27913]	1	1
AC090844.3	ENSG00000265799	3.15998	-4.83658	1.42918	-3.38417	0.000713944	0.00166895		novel transcript	17	-1
DCN	ENSG00000011465	525.586	-4.83432	0.24353	-19.851	1.08e-87	2.43e-86	DCN	decorin [Source:HGNC Symbol;Acc:HGNC:2705]	12	-1
OPN4	ENSG00000122375	5.62207	-4.82906	1.38709	-3.48143	0.000498741	0.00118698	OPN4	opsin 4 [Source:HGNC Symbol;Acc:HGNC:14449]	10	1
CSRNP3	ENSG00000178662	75.8579	-4.82225	0.422482	-11.4141	3.56e-30	2.76e-29	CSRNP3	cysteine and serine rich nuclear protein 3 [Source:HGNC Symbol;Acc:HGNC:30729]	2	1
AC020612.3	ENSG00000257964	4.88718	-4.82184	1.37254	-3.51309	0.000442927	0.00106093		novel transcript, antisense to PRPF40B	12	-1
AL355607.2	ENSG00000260454	9.49905	-4.81969	1.31496	-3.66528	0.000247067	0.000608083		novel transcript	9	1
EDNRB	ENSG00000136160	3.25198	-4.81616	1.57782	-3.05241	0.00227009	0.00497373	EDNRB	endothelin receptor type B [Source:HGNC Symbol;Acc:HGNC:3180]	13	-1
SEMA7A	ENSG00000138623	9145.67	-4.81459	0.0850546	-56.6059	0	0	SEMA7A	semaphorin 7A (John Milton Hagen blood group) [Source:HGNC Symbol;Acc:HGNC:10741]	15	-1
WT1	ENSG00000184937	3.03324	-4.81432	1.43241	-3.36098	0.000776655	0.00180751	WT1	WT1 transcription factor [Source:HGNC Symbol;Acc:HGNC:12796]	11	-1
ZSWIM2	ENSG00000163012	2.46699	-4.81283	1.48	-3.25191	0.00114633	0.0026095	ZSWIM2	zinc finger SWIM-type containing 2 [Source:HGNC Symbol;Acc:HGNC:30990]	2	-1
AC012358.3	ENSG00000240401	2.77348	-4.81123	1.55888	-3.08634	0.00202635	0.00446556		novel transcript, antisense to CCDC88A	2	1
LINC02482	ENSG00000251580	11.8421	-4.80975	1.0967	-4.38567	1.16e-05	3.21e-05	LINC02482	long intergenic non-protein coding RNA 2482 [Source:HGNC Symbol;Acc:HGNC:53458]	4	-1
CYP11A1	ENSG00000140459	5.93063	-4.80386	1.33166	-3.60743	0.000309244	0.000753307	CYP11A1	cytochrome P450 family 11 subfamily A member 1 [Source:HGNC Symbol;Acc:HGNC:2590]	15	-1
ACOD1	ENSG00000102794	2.70302	-4.80307	1.43584	-3.34512	0.000822461	0.00190738	ACOD1	aconitate decarboxylase 1 [Source:HGNC Symbol;Acc:HGNC:33904]	13	1
AC016705.1	ENSG00000258010	2.55795	-4.80199	1.44622	-3.32038	0.000898957	0.00207383		novel transcript, antisense to ARNT2	15	-1
ZBBX	ENSG00000169064	19.0788	-4.80136	1.08147	-4.43967	9.01e-06	2.52e-05	ZBBX	zinc finger B-box domain containing [Source:HGNC Symbol;Acc:HGNC:26245]	3	-1
RDH12	ENSG00000139988	2.88768	-4.79838	1.506	-3.18618	0.00144166	0.00324216	RDH12	retinol dehydrogenase 12 [Source:HGNC Symbol;Acc:HGNC:19977]	14	1
MRGPRE	ENSG00000184350	9.06736	-4.79738	1.3043	-3.67814	0.000234943	0.000579229	MRGPRE	MAS related GPR family member E [Source:HGNC Symbol;Acc:HGNC:30694]	11	-1
AC044802.2	ENSG00000258122	5.07033	-4.79554	1.39506	-3.43752	0.000587078	0.00138715		novel transcript, antisense to CA7	16	-1
HTATSF1P2	ENSG00000271361	121.99	-4.79491	0.319683	-14.9989	7.46e-51	9.35e-50	HTATSF1P2	HIV-1 Tat specific factor 1 pseudogene 2 [Source:HGNC Symbol;Acc:HGNC:38586]	6	-1
LINC01561	ENSG00000177234	5.00335	-4.79398	1.42788	-3.35741	0.00078677	0.00182945	LINC01561	long intergenic non-protein coding RNA 1561 [Source:HGNC Symbol;Acc:HGNC:31365]	10	1
LINC02376	ENSG00000256292	3.5362	-4.7935	1.39991	-3.42416	0.000616712	0.00145215	LINC02376	long intergenic non-protein coding RNA 2376 [Source:HGNC Symbol;Acc:HGNC:53298]	12	-1
RGS18	ENSG00000150681	3.07682	-4.78963	1.43564	-3.33623	0.000849224	0.00196612	RGS18	regulator of G protein signaling 18 [Source:HGNC Symbol;Acc:HGNC:14261]	1	1
AC025580.2	ENSG00000259354	7.36042	-4.78421	1.29095	-3.70595	0.000210604	0.000522103		novel transcript, antisense to SLC30A4	15	1
C10orf142	ENSG00000277288	3.34895	-4.7831	1.41958	-3.36937	0.000753414	0.00175687	C10orf142	chromosome 10 open reading frame 142 [Source:HGNC Symbol;Acc:HGNC:51236]	10	1
AC103718.1	ENSG00000285108	14.2171	-4.78073	1.08191	-4.41879	9.93e-06	2.77e-05		novel transcript	8	-1
S1PR5	ENSG00000180739	30.5392	-4.78009	0.656244	-7.28401	3.24e-13	1.4e-12	S1PR5	sphingosine-1-phosphate receptor 5 [Source:HGNC Symbol;Acc:HGNC:14299]	19	-1
WFDC10B	ENSG00000182931	3.10128	-4.77802	1.47164	-3.24675	0.00116733	0.00265582	WFDC10B	WAP four-disulfide core domain 10B [Source:HGNC Symbol;Acc:HGNC:20479]	20	-1
AC007285.1	ENSG00000227014	26.3108	-4.77224	0.697315	-6.84373	7.72e-12	3.12e-11		novel transcript	7	1
MLIP	ENSG00000146147	3.0259	-4.77009	1.43554	-3.32285	0.000891034	0.00205672	MLIP	muscular LMNA interacting protein [Source:HGNC Symbol;Acc:HGNC:21355]	6	1
DOK1	ENSG00000115325	388.715	-4.76884	0.183628	-25.9701	1.08e-148	4.85e-147	DOK1	docking protein 1 [Source:HGNC Symbol;Acc:HGNC:2990]	2	1
LINC01001	ENSG00000230724	4.47243	-4.76817	1.33707	-3.56614	0.000362276	0.000876111	LINC01001	long intergenic non-protein coding RNA 1001 [Source:HGNC Symbol;Acc:HGNC:38540]	11	-1
MCHR1	ENSG00000128285	11.417	-4.76484	1.27506	-3.73696	0.000186259	0.000464091	MCHR1	melanin concentrating hormone receptor 1 [Source:HGNC Symbol;Acc:HGNC:4479]	22	1
SIGLEC22P	ENSG00000268849	5.51133	-4.76138	1.30814	-3.63982	0.00027283	0.000668212	SIGLEC22P	sialic acid binding Ig like lectin 22, pseudogene [Source:HGNC Symbol;Acc:HGNC:15611]	19	1
CD33	ENSG00000105383	63.1049	-4.7576	0.495465	-9.60229	7.82e-22	4.7e-21	CD33	CD33 molecule [Source:HGNC Symbol;Acc:HGNC:1659]	19	1
ADCYAP1R1	ENSG00000078549	5.67361	-4.75062	1.35277	-3.51177	0.000445136	0.0010658	ADCYAP1R1	ADCYAP receptor type I [Source:HGNC Symbol;Acc:HGNC:242]	7	1
FABP4	ENSG00000170323	14.8531	-4.75016	0.905332	-5.24687	1.55e-07	4.96e-07	FABP4	fatty acid binding protein 4 [Source:HGNC Symbol;Acc:HGNC:3559]	8	-1
AL390778.1	ENSG00000227958	5.2523	-4.74984	1.3114	-3.62195	0.000292393	0.000714277		novel transcript	9	-1
ALOX12P2	ENSG00000262943	3.74303	-4.74767	1.44325	-3.28956	0.00100344	0.00229826	ALOX12P2	arachidonate 12-lipoxygenase pseudogene 2 [Source:HGNC Symbol;Acc:HGNC:432]	17	1
LINC01429	ENSG00000227964	2.84199	-4.7401	1.51522	-3.12833	0.00175804	0.00390719	LINC01429	long intergenic non-protein coding RNA 1429 [Source:HGNC Symbol;Acc:HGNC:50741]	20	-1
PAXX	ENSG00000148362	80.3788	-4.73659	0.398389	-11.8894	1.34e-32	1.11e-31	PAXX	PAXX non-homologous end joining factor [Source:HGNC Symbol;Acc:HGNC:27849]	9	1
GFPT2	ENSG00000131459	4958.68	-4.73326	0.0678158	-69.7958	0	0	GFPT2	glutamine-fructose-6-phosphate transaminase 2 [Source:HGNC Symbol;Acc:HGNC:4242]	5	-1
ZNF843	ENSG00000176723	6.41212	-4.73103	1.33579	-3.54174	0.000397496	0.000957612	ZNF843	zinc finger protein 843 [Source:HGNC Symbol;Acc:HGNC:28710]	16	-1
CLDN4	ENSG00000189143	14.6073	-4.73095	1.09117	-4.33566	1.45e-05	4.01e-05	CLDN4	claudin 4 [Source:HGNC Symbol;Acc:HGNC:2046]	7	1
AC092675.1	ENSG00000222000	52.2176	-4.73056	0.481215	-9.83046	8.32e-23	5.16e-22		novel transcript, antisense to CNGA3	2	-1
FLT1	ENSG00000102755	48.7308	-4.72984	0.76685	-6.16788	6.92e-10	2.55e-09	FLT1	fms related tyrosine kinase 1 [Source:HGNC Symbol;Acc:HGNC:3763]	13	-1
AC009262.1	ENSG00000236212	2.7307	-4.7293	1.45473	-3.25099	0.00115004	0.00261746		novel transcript	7	1
AC095050.1	ENSG00000248551	2.83216	-4.72679	1.44488	-3.27141	0.00107014	0.00244421		novel transcript	4	-1
RGS6	ENSG00000182732	7.8608	-4.72324	1.29561	-3.64557	0.000266797	0.000654611	RGS6	regulator of G protein signaling 6 [Source:HGNC Symbol;Acc:HGNC:10002]	14	1
SNX18P7	ENSG00000234373	2.36077	-4.71624	1.47608	-3.1951	0.00139782	0.00315105	SNX18P7	sorting nexin 18 pseudogene 7 [Source:HGNC Symbol;Acc:HGNC:39615]	9	1
RPS6KA6	ENSG00000072133	124.923	-4.71468	0.36644	-12.8662	6.98e-38	6.61e-37	RPS6KA6	ribosomal protein S6 kinase A6 [Source:HGNC Symbol;Acc:HGNC:10435]	X	-1
RIPOR3	ENSG00000042062	305.754	-4.71175	0.363807	-12.9512	2.31e-38	2.21e-37	RIPOR3	RIPOR family member 3 [Source:HGNC Symbol;Acc:HGNC:16168]	20	-1
LINC01006	ENSG00000182648	8.06152	-4.70688	1.14548	-4.10907	3.97e-05	0.000105378	LINC01006	long intergenic non-protein coding RNA 1006 [Source:HGNC Symbol;Acc:HGNC:48971]	7	-1
AL589986.2	ENSG00000236427	4.05953	-4.70684	1.37111	-3.43287	0.000597224	0.00140923		novel transcript	1	1
KCNK2	ENSG00000082482	3.88312	-4.70657	1.40036	-3.36098	0.000776676	0.00180751	KCNK2	potassium two pore domain channel subfamily K member 2 [Source:HGNC Symbol;Acc:HGNC:6277]	1	1
C2orf73	ENSG00000177994	3.21456	-4.70546	1.41004	-3.33711	0.000846532	0.00196025	C2orf73	chromosome 2 open reading frame 73 [Source:HGNC Symbol;Acc:HGNC:26861]	2	1
LINC01198	ENSG00000231817	5.75059	-4.70459	1.31612	-3.5746	0.00035076	0.000849682	LINC01198	long intergenic non-protein coding RNA 1198 [Source:HGNC Symbol;Acc:HGNC:49598]	13	-1
SPINT1	ENSG00000166145	90.5731	-4.70454	0.506765	-9.28348	1.64e-20	9.37e-20	SPINT1	serine peptidase inhibitor, Kunitz type 1 [Source:HGNC Symbol;Acc:HGNC:11246]	15	1
AC079209.1	ENSG00000253214	2.99151	-4.704	1.44611	-3.25287	0.00114244	0.00260088		novel transcript	8	1
XG	ENSG00000124343	9.27501	-4.70169	1.31029	-3.58827	0.00033288	0.000808124	XG	Xg glycoprotein (Xg blood group) [Source:HGNC Symbol;Acc:HGNC:12806]	X	1
CHST2	ENSG00000175040	416.474	-4.70156	0.188303	-24.9681	1.36e-137	5.54e-136	CHST2	carbohydrate sulfotransferase 2 [Source:HGNC Symbol;Acc:HGNC:1970]	3	1
HIST1H3G	ENSG00000273983	3.8589	-4.6984	1.39356	-3.3715	0.000747599	0.00174464	HIST1H3G	histone cluster 1 H3 family member g [Source:HGNC Symbol;Acc:HGNC:4772]	6	-1
LRRC15	ENSG00000172061	980.033	-4.69644	0.166669	-28.1782	1.08e-174	6.49e-173	LRRC15	leucine rich repeat containing 15 [Source:HGNC Symbol;Acc:HGNC:20818]	3	-1
APOBEC3D	ENSG00000243811	2.61498	-4.68311	1.48194	-3.16013	0.001577	0.00352941	APOBEC3D	apolipoprotein B mRNA editing enzyme catalytic subunit 3D [Source:HGNC Symbol;Acc:HGNC:17354]	22	1
SERP2	ENSG00000151778	2.21422	-4.67518	1.58002	-2.95893	0.00308709	0.00664066	SERP2	stress associated endoplasmic reticulum protein family member 2 [Source:HGNC Symbol;Acc:HGNC:20607]	13	1
SLC28A3	ENSG00000197506	7.99479	-4.67265	1.34107	-3.48427	0.000493475	0.00117513	SLC28A3	solute carrier family 28 member 3 [Source:HGNC Symbol;Acc:HGNC:16484]	9	-1
TUBAL3	ENSG00000178462	8.34531	-4.66992	1.12794	-4.14023	3.47e-05	9.26e-05	TUBAL3	tubulin alpha like 3 [Source:HGNC Symbol;Acc:HGNC:23534]	10	-1
F2RL1	ENSG00000164251	738.728	-4.66856	0.135697	-34.4043	2.17e-259	2.46e-257	F2RL1	F2R like trypsin receptor 1 [Source:HGNC Symbol;Acc:HGNC:3538]	5	1
RNF125	ENSG00000101695	52.8368	-4.66855	0.457638	-10.2014	1.95e-24	1.28e-23	RNF125	ring finger protein 125 [Source:HGNC Symbol;Acc:HGNC:21150]	18	1
CHST11	ENSG00000171310	2017.34	-4.66522	0.101976	-45.7484	0	0	CHST11	carbohydrate sulfotransferase 11 [Source:HGNC Symbol;Acc:HGNC:17422]	12	1
C3AR1	ENSG00000171860	109.896	-4.66488	0.314553	-14.8302	9.35e-50	1.15e-48	C3AR1	complement C3a receptor 1 [Source:HGNC Symbol;Acc:HGNC:1319]	12	-1
SAMD14	ENSG00000167100	60.6462	-4.6611	0.5788	-8.05304	8.08e-16	3.91e-15	SAMD14	sterile alpha motif domain containing 14 [Source:HGNC Symbol;Acc:HGNC:27312]	17	-1
PRSS33	ENSG00000103355	38.7703	-4.64864	0.874931	-5.31315	1.08e-07	3.48e-07	PRSS33	serine protease 33 [Source:HGNC Symbol;Acc:HGNC:30405]	16	-1
ITGB4	ENSG00000132470	3243.45	-4.64322	0.132697	-34.9912	3.07e-268	3.7e-266	ITGB4	integrin subunit beta 4 [Source:HGNC Symbol;Acc:HGNC:6158]	17	1
ME3	ENSG00000151376	50.0528	-4.64098	0.524928	-8.84119	9.47e-19	5.1e-18	ME3	malic enzyme 3 [Source:HGNC Symbol;Acc:HGNC:6985]	11	-1
PNMA6A	ENSG00000235961	2.63627	-4.6406	1.48549	-3.12394	0.00178446	0.00396054	PNMA6A	PNMA family member 6A [Source:HGNC Symbol;Acc:HGNC:28248]	X	1
PTGER2	ENSG00000125384	98.6265	-4.63721	0.366262	-12.6609	9.74e-37	8.94e-36	PTGER2	prostaglandin E receptor 2 [Source:HGNC Symbol;Acc:HGNC:9594]	14	1
KIF7	ENSG00000166813	476.701	-4.63678	0.186067	-24.9199	4.53e-137	1.83e-135	KIF7	kinesin family member 7 [Source:HGNC Symbol;Acc:HGNC:30497]	15	-1
LAMB3	ENSG00000196878	2600.86	-4.63287	0.106785	-43.3853	0	0	LAMB3	laminin subunit beta 3 [Source:HGNC Symbol;Acc:HGNC:6490]	1	-1
FHAD1	ENSG00000142621	1597.2	-4.62712	0.122333	-37.8238	0	0	FHAD1	forkhead associated phosphopeptide binding domain 1 [Source:HGNC Symbol;Acc:HGNC:29408]	1	1
INHA	ENSG00000123999	9.74421	-4.62682	1.31152	-3.52782	0.000419003	0.00100676	INHA	inhibin subunit alpha [Source:HGNC Symbol;Acc:HGNC:6065]	2	1
COL13A1	ENSG00000197467	121.07	-4.62521	0.535113	-8.64343	5.46e-18	2.86e-17	COL13A1	collagen type XIII alpha 1 chain [Source:HGNC Symbol;Acc:HGNC:2190]	10	1
AL049833.1	ENSG00000258393	2.81912	-4.62486	1.57149	-2.94298	0.00325069	0.00697185		novel transcript	14	1
RPLP0P2	ENSG00000243742	133.669	-4.62387	0.344369	-13.4271	4.2e-41	4.29e-40	RPLP0P2	ribosomal protein lateral stalk subunit P0 pseudogene 2 [Source:HGNC Symbol;Acc:HGNC:17960]	11	1
DCST2	ENSG00000163354	5.87621	-4.62114	1.37823	-3.35296	0.000799528	0.00185788	DCST2	DC-STAMP domain containing 2 [Source:HGNC Symbol;Acc:HGNC:26562]	1	-1
DYTN	ENSG00000232125	4.51925	-4.6208	1.40052	-3.29935	0.000969083	0.00222642	DYTN	dystrotelin [Source:HGNC Symbol;Acc:HGNC:23279]	2	-1
GGN	ENSG00000179168	8.58671	-4.61996	1.32233	-3.49381	0.000476188	0.00113595	GGN	gametogenetin [Source:HGNC Symbol;Acc:HGNC:18869]	19	-1
LINC01504	ENSG00000225434	15.5542	-4.61707	0.827034	-5.58269	2.37e-08	7.96e-08	LINC01504	long intergenic non-protein coding RNA 1504 [Source:HGNC Symbol;Acc:HGNC:51185]	9	1
CCDC65	ENSG00000139537	2.45548	-4.61548	1.49245	-3.09256	0.00198441	0.00437863	CCDC65	coiled-coil domain containing 65 [Source:HGNC Symbol;Acc:HGNC:29937]	12	1
AC061975.1	ENSG00000260777	23.9273	-4.6143	0.894103	-5.16081	2.46e-07	7.76e-07		novel transcript	17	-1
C7orf69	ENSG00000136275	5.99762	-4.61396	1.33053	-3.46776	0.000524809	0.00124669	C7orf69	chromosome 7 open reading frame 69 [Source:HGNC Symbol;Acc:HGNC:21911]	7	1
AC008397.2	ENSG00000285188	7.91639	-4.61196	1.31549	-3.50589	0.000455089	0.00108815		novel protein	19	-1
CELF2-AS1	ENSG00000181800	3.50225	-4.61163	1.4237	-3.23918	0.00119876	0.00272354	CELF2-AS1	CELF2 antisense RNA 1 [Source:HGNC Symbol;Acc:HGNC:23515]	10	-1
SLC26A4-AS1	ENSG00000233705	4.43964	-4.61081	1.34031	-3.44011	0.000581469	0.00137456	SLC26A4-AS1	SLC26A4 antisense RNA 1 [Source:HGNC Symbol;Acc:HGNC:22385]	7	-1
DDIT4	ENSG00000168209	5425.1	-4.60633	0.0762158	-60.4379	0	0	DDIT4	DNA damage inducible transcript 4 [Source:HGNC Symbol;Acc:HGNC:24944]	10	1
ENTPD3	ENSG00000168032	11.1279	-4.60588	1.26451	-3.64241	0.000270096	0.000662242	ENTPD3	ectonucleoside triphosphate diphosphohydrolase 3 [Source:HGNC Symbol;Acc:HGNC:3365]	3	1
HMGB3P10	ENSG00000223656	2.56663	-4.60418	1.57101	-2.93072	0.00338179	0.00723598	HMGB3P10	high mobility group box 3 pseudogene 10 [Source:HGNC Symbol;Acc:HGNC:39302]	1	1
SV2B	ENSG00000185518	2.80554	-4.6025	1.45893	-3.1547	0.00160663	0.00359245	SV2B	synaptic vesicle glycoprotein 2B [Source:HGNC Symbol;Acc:HGNC:16874]	15	1
TTC16	ENSG00000167094	3.28736	-4.60113	1.40856	-3.26655	0.00108866	0.00248466	TTC16	tetratricopeptide repeat domain 16 [Source:HGNC Symbol;Acc:HGNC:26536]	9	1
AC012508.2	ENSG00000260634	3.44763	-4.60078	1.42445	-3.22987	0.00123846	0.00280985		novel transcript	2	-1
SLC6A12	ENSG00000111181	51.6042	-4.59756	0.43514	-10.5657	4.3e-26	2.96e-25	SLC6A12	solute carrier family 6 member 12 [Source:HGNC Symbol;Acc:HGNC:11045]	12	-1
KRT4	ENSG00000170477	42.19	-4.59653	0.765483	-6.00475	1.92e-09	6.89e-09	KRT4	keratin 4 [Source:HGNC Symbol;Acc:HGNC:6441]	12	-1
CDH18	ENSG00000145526	162.578	-4.5955	0.281218	-16.3414	5.01e-60	7.45e-59	CDH18	cadherin 18 [Source:HGNC Symbol;Acc:HGNC:1757]	5	-1
LINC00402	ENSG00000235532	8.88972	-4.59479	1.12345	-4.08988	4.32e-05	0.000114121	LINC00402	long intergenic non-protein coding RNA 402 [Source:HGNC Symbol;Acc:HGNC:42732]	13	1
BLACAT1	ENSG00000281406	8.98381	-4.59299	1.34541	-3.41383	0.000640571	0.00150544	BLACAT1	bladder cancer associated transcript 1 [Source:HGNC Symbol;Acc:HGNC:48597]	1	-1
AC009704.1	ENSG00000264340	3.70065	-4.59297	1.40434	-3.27055	0.00107337	0.00245091		novel transcript, antisense to CNDP1	18	-1
ELOVL3	ENSG00000119915	48.8279	-4.59196	0.547893	-8.38112	5.24e-17	2.66e-16	ELOVL3	ELOVL fatty acid elongase 3 [Source:HGNC Symbol;Acc:HGNC:18047]	10	1
AL161733.1	ENSG00000236658	16.6924	-4.58992	1.2521	-3.66576	0.000246602	0.000606999		novel transcript	9	1
AC009902.2	ENSG00000254027	3.00793	-4.58958	1.46356	-3.1359	0.00171326	0.00381561		novel transcript	8	-1
LINC01351	ENSG00000237457	2.13366	-4.5889	1.53862	-2.98249	0.00285917	0.00617501	LINC01351	long intergenic non-protein coding RNA 1351 [Source:HGNC Symbol;Acc:HGNC:50577]	1	1
ROBO2	ENSG00000185008	8.55961	-4.58702	1.27926	-3.58568	0.000336197	0.000815934	ROBO2	roundabout guidance receptor 2 [Source:HGNC Symbol;Acc:HGNC:10250]	3	1
MAP3K5	ENSG00000197442	211.318	-4.57642	0.252452	-18.1279	1.92e-73	3.54e-72	MAP3K5	mitogen-activated protein kinase kinase kinase 5 [Source:HGNC Symbol;Acc:HGNC:6857]	6	-1
SNHG11	ENSG00000174365	117.64	-4.57592	0.331525	-13.8026	2.46e-43	2.63e-42	SNHG11	small nucleolar RNA host gene 11 [Source:HGNC Symbol;Acc:HGNC:25046]	20	1
SLITRK3	ENSG00000121871	14.211	-4.57086	1.10126	-4.15058	3.32e-05	8.87e-05	SLITRK3	SLIT and NTRK like family member 3 [Source:HGNC Symbol;Acc:HGNC:23501]	3	-1
CRACR2A	ENSG00000130038	81.25	-4.56678	0.417154	-10.9475	6.83e-28	4.96e-27	CRACR2A	calcium release activated channel regulator 2A [Source:HGNC Symbol;Acc:HGNC:28657]	12	-1
AP002851.1	ENSG00000283959	131.114	-4.56443	0.332004	-13.7481	5.23e-43	5.55e-42		novel transcript	8	1
PEG13	ENSG00000282164	8.43509	-4.56329	1.30415	-3.49907	0.000466893	0.00111454	PEG13	paternally expressed 13 [Source:HGNC Symbol;Acc:HGNC:19969]	8	-1
ATP11A	ENSG00000068650	208.259	-4.56295	0.289349	-15.7697	5.03e-56	6.99e-55	ATP11A	ATPase phospholipid transporting 11A [Source:HGNC Symbol;Acc:HGNC:13552]	13	1
HOXD11	ENSG00000128713	59.6282	-4.55615	0.487666	-9.34277	9.38e-21	5.4e-20	HOXD11	homeobox D11 [Source:HGNC Symbol;Acc:HGNC:5134]	2	1
CSF1R	ENSG00000182578	268.342	-4.54293	0.193224	-23.5113	3.13e-122	1.09e-120	CSF1R	colony stimulating factor 1 receptor [Source:HGNC Symbol;Acc:HGNC:2433]	5	-1
AC007040.2	ENSG00000258881	26.2134	-4.54206	0.618058	-7.34893	2e-13	8.7e-13		novel protein	2	-1
MEFV	ENSG00000103313	3.36465	-4.54129	1.45187	-3.1279	0.00176062	0.0039118	MEFV	MEFV innate immuity regulator, pyrin [Source:HGNC Symbol;Acc:HGNC:6998]	16	-1
AFP	ENSG00000081051	62.4784	-4.53844	0.382107	-11.8774	1.55e-32	1.27e-31	AFP	alpha fetoprotein [Source:HGNC Symbol;Acc:HGNC:317]	4	1
AC005304.1	ENSG00000233852	4.17566	-4.53799	1.35418	-3.3511	0.000804919	0.001869		novel transcript	17	-1
AC091212.1	ENSG00000239462	20.724	-4.53597	0.911529	-4.97622	6.48e-07	1.99e-06		novel transcript	3	1
SEMA4F	ENSG00000135622	461.32	-4.53295	0.164964	-27.4784	3.18e-166	1.76e-164	SEMA4F	ssemaphorin 4F [Source:HGNC Symbol;Acc:HGNC:10734]	2	1
SLC4A4	ENSG00000080493	94.2545	-4.52488	0.420928	-10.7498	5.94e-27	4.19e-26	SLC4A4	solute carrier family 4 member 4 [Source:HGNC Symbol;Acc:HGNC:11030]	4	1
DMC1	ENSG00000100206	40.1125	-4.52418	0.45533	-9.93605	2.9e-23	1.83e-22	DMC1	DNA meiotic recombinase 1 [Source:HGNC Symbol;Acc:HGNC:2927]	22	-1
RPL32P33	ENSG00000243514	2.40707	-4.51807	1.55086	-2.91327	0.0035766	0.00762361	RPL32P33	ribosomal protein L32 pseudogene 33 [Source:HGNC Symbol;Acc:HGNC:36231]	17	1
LINC00518	ENSG00000183674	2.24485	-4.51718	1.59701	-2.82852	0.00467642	0.00980719	LINC00518	long intergenic non-protein coding RNA 518 [Source:HGNC Symbol;Acc:HGNC:28626]	6	-1
ANKFN1	ENSG00000153930	14.4649	-4.5108	0.918382	-4.91168	9.03e-07	2.74e-06	ANKFN1	ankyrin repeat and fibronectin type III domain containing 1 [Source:HGNC Symbol;Acc:HGNC:26766]	17	1
SUSD1	ENSG00000106868	244.419	-4.50902	0.218892	-20.5993	2.79e-94	6.88e-93	SUSD1	sushi domain containing 1 [Source:HGNC Symbol;Acc:HGNC:25413]	9	-1
CCDC136	ENSG00000128596	657.756	-4.50774	0.165348	-27.2621	1.2e-163	6.42e-162	CCDC136	coiled-coil domain containing 136 [Source:HGNC Symbol;Acc:HGNC:22225]	7	1
CLCA2	ENSG00000137975	64.544	-4.50699	0.479697	-9.39549	5.7e-21	3.3e-20	CLCA2	chloride channel accessory 2 [Source:HGNC Symbol;Acc:HGNC:2016]	1	1
DGKE	ENSG00000153933	129.439	-4.50397	0.306294	-14.7047	6.01e-49	7.28e-48	DGKE	diacylglycerol kinase epsilon [Source:HGNC Symbol;Acc:HGNC:2852]	17	1
CYSLTR2	ENSG00000152207	6.80054	-4.50326	1.35385	-3.32627	0.000880158	0.00203333	CYSLTR2	cysteinyl leukotriene receptor 2 [Source:HGNC Symbol;Acc:HGNC:18274]	13	1
IFITM4P	ENSG00000235821	2.7928	-4.50318	1.43495	-3.13822	0.00169978	0.00378729	IFITM4P	interferon induced transmembrane protein 4 pseudogene [Source:HGNC Symbol;Acc:HGNC:21669]	6	-1
HLA-W	ENSG00000235290	3.04981	-4.50199	1.43921	-3.12809	0.00175944	0.0039096	HLA-W	major histocompatibility complex, class I, W (pseudogene) [Source:HGNC Symbol;Acc:HGNC:23425]	6	1
AC010595.1	ENSG00000250874	5.13739	-4.50037	1.37051	-3.28372	0.00102445	0.00234529		novel transcript	5	1
AC104777.2	ENSG00000237220	1.71826	-4.49875	1.58241	-2.84298	0.00446945	0.00939881		novel transcript	2	1
BX284668.2	ENSG00000228549	2.76785	-4.4979	1.49511	-3.00841	0.00262621	0.00570227		novel transcript	1	1
CSF2	ENSG00000164400	172.079	-4.49433	0.29989	-14.9866	8.98e-51	1.12e-49	CSF2	colony stimulating factor 2 [Source:HGNC Symbol;Acc:HGNC:2434]	5	1
AC012640.1	ENSG00000248968	6.05937	-4.49376	1.30778	-3.43617	0.000590003	0.00139326		novel transcript	5	1
LINC02135	ENSG00000268532	20.1254	-4.49375	1.28259	-3.50365	0.000458921	0.00109657	LINC02135	long intergenic non-protein coding RNA 2135 [Source:HGNC Symbol;Acc:HGNC:27094]	16	1
SERHL2	ENSG00000183569	6.97413	-4.49251	1.29037	-3.48157	0.000498484	0.00118649	SERHL2	serine hydrolase like 2 [Source:HGNC Symbol;Acc:HGNC:29446]	22	1
AC104031.1	ENSG00000255462	2.30492	-4.48751	1.50708	-2.97763	0.00290488	0.006269		novel transcript	11	1
BBOX1-AS1	ENSG00000254560	30.6956	-4.4812	0.651222	-6.88121	5.93e-12	2.42e-11	BBOX1-AS1	BBOX1 antisense RNA 1 [Source:HGNC Symbol;Acc:HGNC:50700]	11	-1
FGF20	ENSG00000078579	4.64814	-4.47999	1.38556	-3.23334	0.00122354	0.00277702	FGF20	fibroblast growth factor 20 [Source:HGNC Symbol;Acc:HGNC:3677]	8	-1
OR10Y1P	ENSG00000254403	2.01356	-4.47159	1.55284	-2.87963	0.00398148	0.00843761	OR10Y1P	olfactory receptor family 10 subfamily Y member 1 pseudogene [Source:HGNC Symbol;Acc:HGNC:15140]	11	1
OTOGL	ENSG00000165899	396.019	-4.46857	0.227684	-19.6262	9.23e-86	2e-84	OTOGL	otogelin like [Source:HGNC Symbol;Acc:HGNC:26901]	12	1
EFNB2	ENSG00000125266	2187.95	-4.46795	0.105886	-42.1957	0	0	EFNB2	ephrin B2 [Source:HGNC Symbol;Acc:HGNC:3227]	13	-1
AC073621.1	ENSG00000227158	13.1759	-4.46758	0.922413	-4.84337	1.28e-06	3.82e-06		ligand of numb-protein X 1, E3 ubiquitin protein ligase pseudogene	17	1
LINC01444	ENSG00000264301	420.971	-4.46575	0.171891	-25.9801	8.31e-149	3.76e-147	LINC01444	long intergenic non-protein coding RNA 1444 [Source:HGNC Symbol;Acc:HGNC:50769]	18	-1
BCL2A1	ENSG00000140379	12.7043	-4.46468	1.10871	-4.02693	5.65e-05	0.000148097	BCL2A1	BCL2 related protein A1 [Source:HGNC Symbol;Acc:HGNC:991]	15	-1
FNDC4	ENSG00000115226	223.169	-4.46264	0.24258	-18.3966	1.4e-75	2.66e-74	FNDC4	fibronectin type III domain containing 4 [Source:HGNC Symbol;Acc:HGNC:20239]	2	-1
AL772337.3	ENSG00000234460	3.09463	-4.4592	1.50049	-2.97183	0.00296028	0.00638185		cathepsin L (CTSL) pseudogene	9	1
AP000439.3	ENSG00000255980	9.3416	-4.45915	1.11656	-3.99365	6.51e-05	0.000169523		uncharacterized LOC102724265 [Source:NCBI gene;Acc:102724265]	11	1
KIAA1755	ENSG00000149633	4.46914	-4.45351	1.36049	-3.27346	0.00106241	0.00242767	KIAA1755	KIAA1755 [Source:HGNC Symbol;Acc:HGNC:29372]	20	-1
ACP5	ENSG00000102575	624.362	-4.44442	0.154654	-28.7379	1.28e-181	8.16e-180	ACP5	acid phosphatase 5, tartrate resistant [Source:HGNC Symbol;Acc:HGNC:124]	19	-1
ROBO4	ENSG00000154133	48.7949	-4.44275	0.462205	-9.61206	7.11e-22	4.28e-21	ROBO4	roundabout guidance receptor 4 [Source:HGNC Symbol;Acc:HGNC:17985]	11	-1
SCAT8	ENSG00000236345	17.7194	-4.44122	0.897148	-4.95038	7.41e-07	2.26e-06	SCAT8	S-phase cancer associated transcript 8 [Source:HGNC Symbol;Acc:HGNC:40967]	6	1
PADI4	ENSG00000159339	25.1201	-4.44094	0.701312	-6.33234	2.41e-10	9.08e-10	PADI4	peptidyl arginine deiminase 4 [Source:HGNC Symbol;Acc:HGNC:18368]	1	1
DPH6-DT	ENSG00000248079	4.64002	-4.4408	1.33349	-3.33022	0.000867783	0.00200663	DPH6-DT	DPH6 divergent transcript [Source:HGNC Symbol;Acc:HGNC:44147]	15	1
TTN-AS1	ENSG00000237298	78.016	-4.4373	0.492498	-9.00978	2.06e-19	1.14e-18	TTN-AS1	TTN antisense RNA 1 [Source:HGNC Symbol;Acc:HGNC:44124]	2	1
AC090023.2	ENSG00000256915	5.1949	-4.43638	1.40192	-3.1645	0.00155349	0.00348028		novel transcript	12	1
ASB5	ENSG00000164122	12.6447	-4.43491	0.927	-4.78415	1.72e-06	5.09e-06	ASB5	ankyrin repeat and SOCS box containing 5 [Source:HGNC Symbol;Acc:HGNC:17180]	4	-1
ZSCAN12P1	ENSG00000219891	29.1529	-4.42425	0.565004	-7.83047	4.86e-15	2.27e-14	ZSCAN12P1	zinc finger and SCAN domain containing 12 pseudogene 1 [Source:HGNC Symbol;Acc:HGNC:13850]	6	1
HOXA4	ENSG00000197576	21.9278	-4.42183	0.787618	-5.61418	1.97e-08	6.67e-08	HOXA4	homeobox A4 [Source:HGNC Symbol;Acc:HGNC:5105]	7	-1
LGMNP1	ENSG00000214269	2.93263	-4.42089	1.45503	-3.03835	0.0023788	0.00519616	LGMNP1	legumain pseudogene 1 [Source:HGNC Symbol;Acc:HGNC:23079]	13	-1
ASB2	ENSG00000100628	34.9193	-4.42073	0.579267	-7.6316	2.32e-14	1.05e-13	ASB2	ankyrin repeat and SOCS box containing 2 [Source:HGNC Symbol;Acc:HGNC:16012]	14	-1
MMP16	ENSG00000156103	263.029	-4.41779	0.210425	-20.9946	7.35e-98	1.91e-96	MMP16	matrix metallopeptidase 16 [Source:HGNC Symbol;Acc:HGNC:7162]	8	-1
AOX1	ENSG00000138356	959.297	-4.41253	0.123073	-35.853	1.65e-281	2.16e-279	AOX1	aldehyde oxidase 1 [Source:HGNC Symbol;Acc:HGNC:553]	2	1
AF279873.4	ENSG00000254194	1.95947	-4.41095	1.53662	-2.87056	0.00409747	0.00866399		novel transcript	8	-1
FAM166B	ENSG00000215187	1.94688	-4.41087	1.53367	-2.87603	0.0040271	0.00852351	FAM166B	family with sequence similarity 166 member B [Source:HGNC Symbol;Acc:HGNC:34242]	9	-1
PCSK9	ENSG00000169174	97.5446	-4.40825	0.362332	-12.1663	4.7e-34	4.03e-33	PCSK9	proprotein convertase subtilisin/kexin type 9 [Source:HGNC Symbol;Acc:HGNC:20001]	1	1
KRT33B	ENSG00000131738	2.76167	-4.40765	1.47029	-2.99782	0.00271922	0.00588952	KRT33B	keratin 33B [Source:HGNC Symbol;Acc:HGNC:6451]	17	-1
ARMCX5-GPRASP2	ENSG00000286237	2.49012	-4.4074	1.46312	-3.01233	0.00259247	0.00563486		ARMCX5-GPRASP2 readthrough [Source:NCBI gene;Acc:100528062]	X	1
LINC02363	ENSG00000180712	4.32013	-4.40593	1.40185	-3.14293	0.00167264	0.00373158	LINC02363	long intergenic non-protein coding RNA 2363 [Source:HGNC Symbol;Acc:HGNC:53286]	4	-1
ADAM12	ENSG00000148848	5964.52	-4.40484	0.0994612	-44.287	0	0	ADAM12	ADAM metallopeptidase domain 12 [Source:HGNC Symbol;Acc:HGNC:190]	10	-1
PWWP2B	ENSG00000171813	85.3799	-4.39999	0.411926	-10.6815	1.24e-26	8.68e-26	PWWP2B	PWWP domain containing 2B [Source:HGNC Symbol;Acc:HGNC:25150]	10	1
HK2P1	ENSG00000228612	9.69994	-4.39959	0.938926	-4.68577	2.79e-06	8.14e-06	HK2P1	hexokinase 2 pseudogene 1 [Source:HGNC Symbol;Acc:HGNC:4924]	X	-1
CLDN11	ENSG00000013297	13.1073	-4.39936	1.0965	-4.01217	6.02e-05	0.000157366	CLDN11	claudin 11 [Source:HGNC Symbol;Acc:HGNC:8514]	3	1
PLAUR	ENSG00000011422	4142	-4.39841	0.0756732	-58.1237	0	0	PLAUR	plasminogen activator, urokinase receptor [Source:HGNC Symbol;Acc:HGNC:9053]	19	-1
LRRC6	ENSG00000129295	97.4694	-4.39721	0.348969	-12.6006	2.1e-36	1.91e-35	LRRC6	leucine rich repeat containing 6 [Source:HGNC Symbol;Acc:HGNC:16725]	8	-1
AC022382.1	ENSG00000269886	2.2303	-4.39671	1.5192	-2.8941	0.0038025	0.00808066		novel transcript, antisense to TTLL3	3	-1
LINC02175	ENSG00000262155	3.08149	-4.39543	1.5355	-2.86254	0.0042026	0.00887256	LINC02175	long intergenic non-protein coding RNA 2175 [Source:HGNC Symbol;Acc:HGNC:27550]	16	1
ACPP	ENSG00000014257	235.273	-4.39528	0.217511	-20.2071	8.47e-91	1.99e-89	ACPP	acid phosphatase, prostate [Source:HGNC Symbol;Acc:HGNC:125]	3	1
PEX5L	ENSG00000114757	33.7415	-4.39095	0.887835	-4.94568	7.59e-07	2.31e-06	PEX5L	peroxisomal biogenesis factor 5 like [Source:HGNC Symbol;Acc:HGNC:30024]	3	-1
SFN	ENSG00000175793	4.88078	-4.3903	1.33736	-3.2828	0.0010278	0.0023523	SFN	stratifin [Source:HGNC Symbol;Acc:HGNC:10773]	1	1
CA12	ENSG00000074410	3957.05	-4.38771	0.0928446	-47.2587	0	0	CA12	carbonic anhydrase 12 [Source:HGNC Symbol;Acc:HGNC:1371]	15	-1
AC005632.1	ENSG00000257639	2.96556	-4.38516	1.41592	-3.09703	0.00195467	0.00431612		carbonic anhydrase VA, mitochondrial (CA5A) pseudogene	16	-1
AC093010.2	ENSG00000241490	3.74116	-4.38467	1.45285	-3.01797	0.00254471	0.00553742		novel transcript, antisense to ZNF80	3	1
RSPH9	ENSG00000172426	3.51591	-4.3838	1.41412	-3.10001	0.00193515	0.00427532	RSPH9	radial spoke head 9 homolog [Source:HGNC Symbol;Acc:HGNC:21057]	6	1
CHI3L1	ENSG00000133048	12.2839	-4.38329	1.32164	-3.31657	0.000911313	0.00210116	CHI3L1	chitinase 3 like 1 [Source:HGNC Symbol;Acc:HGNC:1932]	1	-1
LINC00853	ENSG00000224805	2.21244	-4.3828	1.53657	-2.85232	0.00434014	0.00914566	LINC00853	long intergenic non-protein coding RNA 853 [Source:HGNC Symbol;Acc:HGNC:43716]	1	1
NRG1	ENSG00000157168	1000.24	-4.38207	0.135008	-32.4578	4.2e-231	3.9e-229	NRG1	neuregulin 1 [Source:HGNC Symbol;Acc:HGNC:7997]	8	1
FP565260.3	ENSG00000277117	4.59086	-4.37561	1.36446	-3.20684	0.00134203	0.00303197		ICOS ligand [Source:NCBI gene;Acc:102723996]	21	1
CDH23	ENSG00000107736	110.624	-4.37472	0.447524	-9.77539	1.44e-22	8.84e-22	CDH23	cadherin related 23 [Source:HGNC Symbol;Acc:HGNC:13733]	10	1
CDKL2	ENSG00000138769	16.1169	-4.36556	0.821909	-5.31149	1.09e-07	3.51e-07	CDKL2	cyclin dependent kinase like 2 [Source:HGNC Symbol;Acc:HGNC:1782]	4	-1
HSPB6	ENSG00000004776	148.794	-4.36244	0.29804	-14.6371	1.63e-48	1.95e-47	HSPB6	heat shock protein family B (small) member 6 [Source:HGNC Symbol;Acc:HGNC:26511]	19	-1
AL359636.2	ENSG00000234156	4.4407	-4.3606	1.394	-3.12811	0.00175935	0.0039096		novel transcript	9	1
LRP1	ENSG00000123384	16358.7	-4.35958	0.0853438	-51.0826	0	0	LRP1	LDL receptor related protein 1 [Source:HGNC Symbol;Acc:HGNC:6692]	12	1
AC006145.1	ENSG00000223770	3.72672	-4.35429	1.35642	-3.21014	0.00132672	0.00299874		novel transcript	7	1
AC131238.1	ENSG00000274859	4.53188	-4.35368	1.3825	-3.14915	0.00163747	0.00365675		novel transcript, antisense to VSIG10	12	1
AC004466.1	ENSG00000268069	2.5262	-4.34958	1.51687	-2.86747	0.00413767	0.00874374		novel transcript, antisense to HDAC7	12	1
LINC01776	ENSG00000226053	10.1063	-4.34347	0.948233	-4.58059	4.64e-06	1.33e-05	LINC01776	long intergenic non-protein coding RNA 1776 [Source:HGNC Symbol;Acc:HGNC:52566]	1	1
CATSPER1	ENSG00000175294	61.5794	-4.34088	0.381962	-11.3647	6.27e-30	4.83e-29	CATSPER1	cation channel sperm associated 1 [Source:HGNC Symbol;Acc:HGNC:17116]	11	-1
AL359182.1	ENSG00000226334	9.9368	-4.34034	1.11391	-3.89648	9.76e-05	0.000250266		novel transcript	9	1
CHODL	ENSG00000154645	3.71009	-4.3396	1.38095	-3.14247	0.00167527	0.00373608	CHODL	chondrolectin [Source:HGNC Symbol;Acc:HGNC:17807]	21	1
EMILIN2	ENSG00000132205	3791.3	-4.33391	0.0805908	-53.7768	0	0	EMILIN2	elastin microfibril interfacer 2 [Source:HGNC Symbol;Acc:HGNC:19881]	18	1
EGR1	ENSG00000120738	629.248	-4.32902	0.1962	-22.0643	6.96e-108	2.04e-106	EGR1	early growth response 1 [Source:HGNC Symbol;Acc:HGNC:3238]	5	1
TSPAN10	ENSG00000182612	89.5275	-4.32309	0.401577	-10.7653	5.02e-27	3.55e-26	TSPAN10	tetraspanin 10 [Source:HGNC Symbol;Acc:HGNC:29942]	17	1
CCR10	ENSG00000184451	15.5075	-4.32263	1.28733	-3.35783	0.000785571	0.00182718	CCR10	C-C motif chemokine receptor 10 [Source:HGNC Symbol;Acc:HGNC:4474]	17	-1
[truncated: 5,064 more rows]

## Sheet: U87-upregulated
external_gene_name	Ensembl_gene_id	baseMean	log2FoldChange	lfcSE	stat	pvalue	padj	hgnc_symbol	description	chromosome_name	strand
[truncated: 909 more rows]

## Sheet: U87-downregulated
external_gene_name	Ensembl_gene_id	baseMean	log2FoldChange	lfcSE	stat	pvalue	padj	hgnc_symbol	description	chromosome_name	strand
[truncated: 4,553 more rows]
