# Supplementary material for: Reversing tozasertib resistance in glioma through inhibition of pyruvate dehydrogenase kinases
Source: Mol Oncol. 2021 Jun 23;16(1):219–49. doi: 10.1002/1878-0261.13025 (PMC8732347; doi:10.1002/1878-0261.13025)
Supplement: Supplementary file 6 — Table S2. List of common genes between LNZ308 and U87 samples. [file MOL2-16-219-s006.xlsx]

## Sheet: Common upregulated genes-U87
external_gene_name	Ensembl_gene_id	baseMean	log2FoldChange	lfcSE	stat	pvalue	padj	hgnc_symbol	description	chromosome_name	strand
ABCA13	ENSG00000179869	18.3898	4.35831	0.670949	6.49574	8.26281e-11	6.37488e-10	ABCA13	ATP binding cassette subfamily A member 13 [Source:HGNC Symbol;Acc:HGNC:14638]	7	1
AC008105.3	ENSG00000267121	15.4433	1.74112	0.533675	3.2625	0.00110433	0.00353535		novel transcript, antisense to FMNL1	17	-1
AC011503.1	ENSG00000269289	9.66972	1.78364	0.60527	2.94686	0.0032102	0.00937644		novel transcript, antisense to ZNF726	19	-1
AC012313.2	ENSG00000268049	22.5708	1.65993	0.440225	3.77063	0.000162833	0.000605808		novel transcript, antisense to ZNF497	19	1
AC013652.1	ENSG00000259345	25.3162	1.66106	0.416372	3.98936	6.62512e-05	0.000263562		novel transcript	15	-1
AC022150.4	ENSG00000269825	2.3139	5.12058	1.58886	3.2228	0.00126943	0.00402159		novel transcript, sense intronic to ZNF83	19	-1
AC022167.2	ENSG00000260276	26.3629	1.81266	0.406935	4.45443	8.41173e-06	3.79195e-05		novel transcript, antisense to CARHSP1	16	1
AC037198.1	ENSG00000276107	13.7976	2.04992	0.569629	3.59869	0.00031983	0.00113018		novel transcript, sense intronic to THBS1	15	1
AC074141.1	ENSG00000283236	8.34385	2.21202	0.682643	3.24038	0.00119371	0.00379947		novel zinc finger protein pseudogene	19	-1
AC089983.1	ENSG00000257732	141.033	1.96202	0.206309	9.51014	1.90412e-21	3.26165e-20		novel transcript, antisense to TXNRD1	12	-1
AC105450.1	ENSG00000231482	9.41425	4.45689	0.964418	4.62133	3.81286e-06	1.79766e-05		novel transcript	2	-1
AC137936.2	ENSG00000283511	19.2681	1.67194	0.434578	3.84727	0.00011944	0.000454278		novel pseudogene	3	1
AC139769.1	ENSG00000233836	4.89216	6.10571	1.34814	4.529	5.92631e-06	2.72544e-05		zinc finger protein pseudogene	19	1
AC144831.1	ENSG00000261888	66.3683	1.8262	0.365387	4.998	5.79275e-07	3.0138e-06		novel transcript	17	1
ADAMTS14	ENSG00000138316	82.8362	2.11357	0.236165	8.94953	3.57004e-19	5.24168e-18	ADAMTS14	ADAM metallopeptidase with thrombospondin type 1 motif 14 [Source:HGNC Symbol;Acc:HGNC:14899]	10	1
ADRB2	ENSG00000169252	71.1426	1.77199	0.215374	8.2275	1.91158e-16	2.33714e-15	ADRB2	adrenoceptor beta 2 [Source:HGNC Symbol;Acc:HGNC:286]	5	1
AL353743.4	ENSG00000234424	8.96754	2.22162	0.662746	3.35215	0.000801868	0.00263196		kinesin family member 27 (KIF27) pseudogene	9	1
AL590004.3	ENSG00000260604	5.83172	3.19977	0.984096	3.25148	0.00114806	0.0036643		novel transcript	6	-1
ALS2CL	ENSG00000178038	61.4527	2.34532	0.285883	8.20378	2.32948e-16	2.83004e-15	ALS2CL	ALS2 C-terminal like [Source:HGNC Symbol;Acc:HGNC:20605]	3	-1
ANKRD1	ENSG00000148677	20.9543	1.59978	0.398886	4.01061	6.05613e-05	0.000242308	ANKRD1	ankyrin repeat domain 1 [Source:HGNC Symbol;Acc:HGNC:15819]	10	-1
AP000553.2	ENSG00000272954	15.9047	1.54356	0.509799	3.02777	0.00246362	0.00736418		novel transcript, sense intronic to PPIL2	22	1
APOL3	ENSG00000128284	179.91	1.60856	0.173827	9.25381	2.1663e-20	3.45378e-19	APOL3	apolipoprotein L3 [Source:HGNC Symbol;Acc:HGNC:14868]	22	-1
ARSG	ENSG00000141337	34.9263	2.52891	0.502226	5.03539	4.76867e-07	2.50649e-06	ARSG	arylsulfatase G [Source:HGNC Symbol;Acc:HGNC:24102]	17	1
BMF	ENSG00000104081	187.861	3.14424	0.170404	18.4516	5.05775e-76	6.26019e-74	BMF	Bcl2 modifying factor [Source:HGNC Symbol;Acc:HGNC:24132]	15	-1
BMP6	ENSG00000153162	203.306	3.60106	0.259119	13.8973	6.57657e-44	3.26305e-42	BMP6	bone morphogenetic protein 6 [Source:HGNC Symbol;Acc:HGNC:1073]	6	1
BMP7	ENSG00000101144	38.8715	2.67409	0.368842	7.24995	4.16922e-13	3.9386e-12	BMP7	bone morphogenetic protein 7 [Source:HGNC Symbol;Acc:HGNC:1074]	20	-1
CACNA1E	ENSG00000198216	3.81178	5.48188	1.38549	3.95663	7.60138e-05	0.000299093	CACNA1E	calcium voltage-gated channel subunit alpha1 E [Source:HGNC Symbol;Acc:HGNC:1392]	1	1
CASC15	ENSG00000272168	96.9149	2.63946	0.342964	7.69603	1.40354e-14	1.49802e-13	CASC15	cancer susceptibility 15 [Source:HGNC Symbol;Acc:HGNC:28245]	6	1
CCL2	ENSG00000108691	20.43	3.75619	0.737404	5.09381	3.50941e-07	1.87066e-06	CCL2	C-C motif chemokine ligand 2 [Source:HGNC Symbol;Acc:HGNC:10618]	17	1
CDRT1	ENSG00000241322	36.693	2.90122	0.450169	6.44472	1.15812e-10	8.83101e-10	CDRT1	CMT1A duplicated region transcript 1 [Source:HGNC Symbol;Acc:HGNC:14379]	17	-1
CEACAM19	ENSG00000186567	54.2205	1.77645	0.297065	5.98001	2.2312e-09	1.49626e-08	CEACAM19	carcinoembryonic antigen related cell adhesion molecule 19 [Source:HGNC Symbol;Acc:HGNC:31951]	19	1
CHRM3	ENSG00000133019	26.5989	3.00471	0.428486	7.01239	2.34279e-12	2.07605e-11	CHRM3	cholinergic receptor muscarinic 3 [Source:HGNC Symbol;Acc:HGNC:1952]	1	1
CNTNAP4	ENSG00000152910	6.77958	3.65305	1.02821	3.55282	0.000381129	0.00132864	CNTNAP4	contactin associated protein like 4 [Source:HGNC Symbol;Acc:HGNC:18747]	16	1
COLEC10	ENSG00000184374	27.0907	5.03722	0.777503	6.47872	9.25057e-11	7.10599e-10	COLEC10	collectin subfamily member 10 [Source:HGNC Symbol;Acc:HGNC:2220]	8	1
COLQ	ENSG00000206561	11.1644	3.04617	0.862379	3.53228	0.000411989	0.00142822	COLQ	collagen like tail subunit of asymmetric acetylcholinesterase [Source:HGNC Symbol;Acc:HGNC:2226]	3	-1
CP	ENSG00000047457	89.7365	5.45164	0.568869	9.58329	9.40003e-22	1.63573e-20	CP	ceruloplasmin [Source:HGNC Symbol;Acc:HGNC:2295]	3	-1
CRYAB	ENSG00000109846	25.9868	2.14756	0.50249	4.27384	1.92135e-05	8.26172e-05	CRYAB	crystallin alpha B [Source:HGNC Symbol;Acc:HGNC:2389]	11	-1
CYP1A1	ENSG00000140465	43.4492	3.85689	0.405963	9.50059	2.08695e-21	3.55894e-20	CYP1A1	cytochrome P450 family 1 subfamily A member 1 [Source:HGNC Symbol;Acc:HGNC:2595]	15	-1
DIO2	ENSG00000211448	2188.52	2.08625	0.0697119	29.9268	8.81727e-197	5.07478e-194	DIO2	iodothyronine deiodinase 2 [Source:HGNC Symbol;Acc:HGNC:2884]	14	-1
DOK3	ENSG00000146094	172.956	1.82453	0.162417	11.2336	2.7888e-29	7.40528e-28	DOK3	docking protein 3 [Source:HGNC Symbol;Acc:HGNC:24583]	5	-1
ECHDC2	ENSG00000121310	33.6907	1.77838	0.337587	5.2679	1.3799e-07	7.66787e-07	ECHDC2	enoyl-CoA hydratase domain containing 2 [Source:HGNC Symbol;Acc:HGNC:23408]	1	-1
EDN1	ENSG00000078401	67.1795	1.60539	0.227574	7.05437	1.73387e-12	1.55441e-11	EDN1	endothelin 1 [Source:HGNC Symbol;Acc:HGNC:3176]	6	1
EFCAB12	ENSG00000172771	12.76	1.65412	0.553424	2.98889	0.00279994	0.00828218	EFCAB12	EF-hand calcium binding domain 12 [Source:HGNC Symbol;Acc:HGNC:28061]	3	-1
EFEMP1	ENSG00000115380	8.3741	3.06567	0.742397	4.12942	3.63672e-05	0.000150611	EFEMP1	EGF containing fibulin extracellular matrix protein 1 [Source:HGNC Symbol;Acc:HGNC:3218]	2	-1
ESM1	ENSG00000164283	1341.41	1.90652	0.0756285	25.209	3.1944e-140	1.02141e-137	ESM1	endothelial cell specific molecule 1 [Source:HGNC Symbol;Acc:HGNC:3466]	5	-1
FEZ1	ENSG00000149557	209.889	2.33161	0.146109	15.958	2.5055e-57	1.98218e-55	FEZ1	fasciculation and elongation protein zeta 1 [Source:HGNC Symbol;Acc:HGNC:3659]	11	-1
FILIP1L	ENSG00000168386	987.382	1.80107	0.0838884	21.4699	2.97875e-102	5.86127e-100	FILIP1L	filamin A interacting protein 1 like [Source:HGNC Symbol;Acc:HGNC:24589]	3	-1
FLJ45513	ENSG00000204584	4.42379	3.60894	1.21199	2.97769	0.00290429	0.00855786		uncharacterized LOC729220 [Source:NCBI gene;Acc:729220]	17	1
FLRT3	ENSG00000125848	78.327	2.64866	0.248116	10.6751	1.33136e-26	3.06505e-25	FLRT3	fibronectin leucine rich transmembrane protein 3 [Source:HGNC Symbol;Acc:HGNC:3762]	20	-1
FRMD3	ENSG00000172159	293.767	3.20618	0.131466	24.3879	2.2973e-131	6.37211e-129	FRMD3	FERM domain containing 3 [Source:HGNC Symbol;Acc:HGNC:24125]	9	-1
GIPR	ENSG00000010310	16.6908	2.60345	0.573484	4.53971	5.63308e-06	2.59941e-05	GIPR	gastric inhibitory polypeptide receptor [Source:HGNC Symbol;Acc:HGNC:4271]	19	1
GLDN	ENSG00000186417	15.2934	3.04762	0.565148	5.39261	6.9441e-08	4.00268e-07	GLDN	gliomedin [Source:HGNC Symbol;Acc:HGNC:29514]	15	1
GRIP2	ENSG00000144596	10.0351	4.1243	1.13359	3.63825	0.000274496	0.00098403	GRIP2	glutamate receptor interacting protein 2 [Source:HGNC Symbol;Acc:HGNC:23841]	3	-1
HGFAC	ENSG00000109758	19.0652	1.55284	0.487946	3.1824	0.00146061	0.00456877	HGFAC	HGF activator [Source:HGNC Symbol;Acc:HGNC:4894]	4	1
IDO1	ENSG00000131203	46.5155	3.4533	0.380944	9.06511	1.24475e-19	1.88407e-18	IDO1	indoleamine 2,3-dioxygenase 1 [Source:HGNC Symbol;Acc:HGNC:6059]	8	1
IL34	ENSG00000157368	200.298	1.98189	0.343207	5.77462	7.71272e-09	4.89962e-08	IL34	interleukin 34 [Source:HGNC Symbol;Acc:HGNC:28529]	16	1
IL7R	ENSG00000168685	4185.51	2.62772	0.0674417	38.9628	0	0	IL7R	interleukin 7 receptor [Source:HGNC Symbol;Acc:HGNC:6024]	5	1
IMPG2	ENSG00000081148	27.9508	2.05031	0.407522	5.03118	4.87481e-07	2.55877e-06	IMPG2	interphotoreceptor matrix proteoglycan 2 [Source:HGNC Symbol;Acc:HGNC:18362]	3	-1
JPH2	ENSG00000149596	118.177	1.61142	0.176767	9.11608	7.78942e-20	1.19632e-18	JPH2	junctophilin 2 [Source:HGNC Symbol;Acc:HGNC:14202]	20	-1
KIAA0319	ENSG00000137261	49.0973	1.80971	0.260982	6.93424	4.084e-12	3.52802e-11	KIAA0319	KIAA0319 [Source:HGNC Symbol;Acc:HGNC:21580]	6	-1
KRTAP20-2	ENSG00000184032	2.60431	4.90806	1.45654	3.36968	0.000752569	0.00248574	KRTAP20-2	keratin associated protein 20-2 [Source:HGNC Symbol;Acc:HGNC:18944]	21	1
KSR2	ENSG00000171435	8.16638	2.94308	0.722232	4.07499	4.60173e-05	0.000187473	KSR2	kinase suppressor of ras 2 [Source:HGNC Symbol;Acc:HGNC:18610]	12	-1
LBH	ENSG00000213626	169.29	2.38142	0.178937	13.3087	2.06054e-40	9.17557e-39	LBH	limb bud and heart development [Source:HGNC Symbol;Acc:HGNC:29532]	2	1
LINC00663	ENSG00000266904	16.8681	1.74391	0.528831	3.29767	0.000974896	0.00315651	LINC00663	long intergenic non-protein coding RNA 663 [Source:HGNC Symbol;Acc:HGNC:28609]	19	-1
LINC00668	ENSG00000265933	36.5184	2.71997	0.366342	7.42468	1.13055e-13	1.12333e-12	LINC00668	long intergenic non-protein coding RNA 668 [Source:HGNC Symbol;Acc:HGNC:44328]	18	-1
LINC00898	ENSG00000205634	38.4238	1.89105	0.404835	4.67117	2.99486e-06	1.43342e-05	LINC00898	long intergenic non-protein coding RNA 898 [Source:HGNC Symbol;Acc:HGNC:48581]	22	-1
LINC01348	ENSG00000280587	20.7075	2.21894	0.545596	4.06701	4.76202e-05	0.000193524	LINC01348	long intergenic non-protein coding RNA 1348 [Source:HGNC Symbol;Acc:HGNC:50567]	1	-1
LINC01694	ENSG00000233922	720.275	1.56368	0.0839953	18.6163	2.37128e-77	3.08428e-75	LINC01694	long intergenic non-protein coding RNA 1694 [Source:HGNC Symbol;Acc:HGNC:52481]	21	1
LINC02008	ENSG00000239440	23.0251	4.20814	0.590619	7.12497	1.04101e-12	9.54445e-12	LINC02008	long intergenic non-protein coding RNA 2008 [Source:HGNC Symbol;Acc:HGNC:52844]	3	1
LINC02159	ENSG00000253417	10.6774	4.81793	0.944897	5.0989	3.41631e-07	1.82441e-06	LINC02159	long intergenic non-protein coding RNA 2159 [Source:HGNC Symbol;Acc:HGNC:27749]	5	-1
LINC02167	ENSG00000261122	23.8438	2.06007	0.405398	5.08161	3.74251e-07	1.98984e-06	LINC02167	long intergenic non-protein coding RNA 2167 [Source:HGNC Symbol;Acc:HGNC:53028]	16	1
LRP2	ENSG00000081479	4.52755	4.49311	1.36632	3.28848	0.0010073	0.00325291	LRP2	LDL receptor related protein 2 [Source:HGNC Symbol;Acc:HGNC:6694]	2	-1
LRRC2	ENSG00000163827	20.4336	3.34541	0.582612	5.7421	9.35098e-09	5.88674e-08	LRRC2	leucine rich repeat containing 2 [Source:HGNC Symbol;Acc:HGNC:14676]	3	-1
MACC1	ENSG00000183742	5.65944	2.58383	0.875849	2.95008	0.0031769	0.00928744	MACC1	MET transcriptional regulator MACC1 [Source:HGNC Symbol;Acc:HGNC:30215]	7	-1
MEGF10	ENSG00000145794	8.09032	4.48056	1.12929	3.96758	7.26054e-05	0.000286416	MEGF10	multiple EGF like domains 10 [Source:HGNC Symbol;Acc:HGNC:29634]	5	1
MN1	ENSG00000169184	11.3037	2.51753	0.633719	3.97263	7.10842e-05	0.000280992	MN1	MN1 proto-oncogene, transcriptional regulator [Source:HGNC Symbol;Acc:HGNC:7180]	22	-1
MTUS1	ENSG00000129422	76.0051	3.9228	0.297624	13.1804	1.13843e-39	4.99218e-38	MTUS1	microtubule associated scaffold protein 1 [Source:HGNC Symbol;Acc:HGNC:29789]	8	-1
MUC19	ENSG00000205592	3.40743	5.33555	1.41595	3.76819	0.000164439	0.000611584	MUC19	mucin 19, oligomeric [Source:HGNC Symbol;Acc:HGNC:14362]	12	1
MUC20	ENSG00000176945	53.3613	2.67404	0.340909	7.84384	4.36957e-15	4.85035e-14	MUC20	mucin 20, cell surface associated [Source:HGNC Symbol;Acc:HGNC:23282]	3	1
NEB	ENSG00000183091	24.137	2.2809	0.519784	4.38817	1.1431e-05	5.07355e-05	NEB	nebulin [Source:HGNC Symbol;Acc:HGNC:7720]	2	-1
NECAB1	ENSG00000123119	8.22175	3.03594	0.88961	3.41266	0.00064331	0.00215016	NECAB1	N-terminal EF-hand calcium binding protein 1 [Source:HGNC Symbol;Acc:HGNC:20983]	8	1
NEURL3	ENSG00000163121	9.31045	4.70073	1.12063	4.19472	2.73213e-05	0.000115031	NEURL3	neuralized E3 ubiquitin protein ligase 3 [Source:HGNC Symbol;Acc:HGNC:25162]	2	-1
NRCAM	ENSG00000091129	208.27	2.70291	0.228172	11.8459	2.259e-32	7.09505e-31	NRCAM	neuronal cell adhesion molecule [Source:HGNC Symbol;Acc:HGNC:7994]	7	-1
NRXN1	ENSG00000179915	16.3382	2.32158	0.680003	3.41407	0.000640009	0.00214037	NRXN1	neurexin 1 [Source:HGNC Symbol;Acc:HGNC:8008]	2	-1
NRXN3	ENSG00000021645	32.3852	1.52483	0.323937	4.70717	2.51184e-06	1.21717e-05	NRXN3	neurexin 3 [Source:HGNC Symbol;Acc:HGNC:8010]	14	1
NTRK3	ENSG00000140538	82.5827	1.7757	0.217706	8.15642	3.45092e-16	4.12498e-15	NTRK3	neurotrophic receptor tyrosine kinase 3 [Source:HGNC Symbol;Acc:HGNC:8033]	15	-1
NXN	ENSG00000167693	23.9171	2.30314	0.397646	5.79194	6.9576e-09	4.44938e-08	NXN	nucleoredoxin [Source:HGNC Symbol;Acc:HGNC:18008]	17	-1
PCAT7	ENSG00000231806	239.62	1.67728	0.129748	12.9272	3.16226e-38	1.29771e-36	PCAT7	prostate cancer associated transcript 7 [Source:HGNC Symbol;Acc:HGNC:48824]	9	1
PCDH17	ENSG00000118946	8.47719	2.38854	0.812932	2.93818	0.0033015	0.00961993	PCDH17	protocadherin 17 [Source:HGNC Symbol;Acc:HGNC:14267]	13	1
PCDHB10	ENSG00000120324	141.709	1.54171	0.166127	9.28029	1.69015e-20	2.72483e-19	PCDHB10	protocadherin beta 10 [Source:HGNC Symbol;Acc:HGNC:8681]	5	1
PCDHB11	ENSG00000197479	89.2784	2.039	0.215767	9.45002	3.38767e-21	5.67207e-20	PCDHB11	protocadherin beta 11 [Source:HGNC Symbol;Acc:HGNC:8682]	5	1
PCDHB15	ENSG00000113248	52.3599	1.89985	0.271643	6.99394	2.67263e-12	2.35835e-11	PCDHB15	protocadherin beta 15 [Source:HGNC Symbol;Acc:HGNC:8686]	5	1
PCDHB16	ENSG00000272674	392.444	1.566	0.104763	14.9479	1.60625e-50	1.01312e-48	PCDHB16	protocadherin beta 16 [Source:HGNC Symbol;Acc:HGNC:14546]	5	1
PCDHB17P	ENSG00000255622	4.54028	3.17161	1.05915	2.99447	0.00274919	0.00814568	PCDHB17P	protocadherin beta 17 pseudogene [Source:HGNC Symbol;Acc:HGNC:14547]	5	1
PCDHB2	ENSG00000112852	280.09	1.91651	0.133584	14.3468	1.11506e-46	6.14139e-45	PCDHB2	protocadherin beta 2 [Source:HGNC Symbol;Acc:HGNC:8687]	5	1
PCDHB3	ENSG00000113205	19.6072	1.99275	0.437925	4.55043	5.35367e-06	2.47445e-05	PCDHB3	protocadherin beta 3 [Source:HGNC Symbol;Acc:HGNC:8688]	5	1
PCDHB6	ENSG00000113211	40.6725	2.60583	0.346022	7.53083	5.04195e-14	5.14749e-13	PCDHB6	protocadherin beta 6 [Source:HGNC Symbol;Acc:HGNC:8691]	5	1
PCDHGB3	ENSG00000262209	38.054	1.79832	0.337949	5.32127	1.03048e-07	5.80892e-07	PCDHGB3	protocadherin gamma subfamily B, 3 [Source:HGNC Symbol;Acc:HGNC:8710]	5	1
PDK4	ENSG00000004799	15.268	6.83441	1.23815	5.51987	3.39257e-08	2.0208e-07	PDK4	pyruvate dehydrogenase kinase 4 [Source:HGNC Symbol;Acc:HGNC:8812]	7	-1
PGBD5	ENSG00000177614	2.91873	4.26032	1.44648	2.94531	0.00322633	0.00942237	PGBD5	piggyBac transposable element derived 5 [Source:HGNC Symbol;Acc:HGNC:19405]	1	-1
PKP2	ENSG00000057294	44.9918	1.74665	0.296744	5.88605	3.9554e-09	2.59804e-08	PKP2	plakophilin 2 [Source:HGNC Symbol;Acc:HGNC:9024]	12	-1
PLXNA4	ENSG00000221866	44.0389	2.91872	0.349267	8.35671	6.44937e-17	8.13575e-16	PLXNA4	plexin A4 [Source:HGNC Symbol;Acc:HGNC:9102]	7	-1
PXDN	ENSG00000130508	1236.25	2.51234	0.0739977	33.9516	1.15507e-252	1.47734e-249	PXDN	peroxidasin [Source:HGNC Symbol;Acc:HGNC:14966]	2	-1
RANBP17	ENSG00000204764	4.66987	4.74762	1.34663	3.52557	0.000422577	0.00146031	RANBP17	RAN binding protein 17 [Source:HGNC Symbol;Acc:HGNC:14428]	5	1
RASGRP3	ENSG00000152689	292.021	1.72862	0.130855	13.2102	7.66177e-40	3.37264e-38	RASGRP3	RAS guanyl releasing protein 3 [Source:HGNC Symbol;Acc:HGNC:14545]	2	1
RASL10A	ENSG00000100276	8.15538	3.74786	1.14788	3.26502	0.00109455	0.00350909	RASL10A	RAS like family 10 member A [Source:HGNC Symbol;Acc:HGNC:16954]	22	-1
RTL3	ENSG00000179300	35.6343	1.84692	0.305032	6.05484	1.40555e-09	9.6048e-09	RTL3	retrotransposon Gag like 3 [Source:HGNC Symbol;Acc:HGNC:22997]	X	-1
RYR2	ENSG00000198626	57.5295	3.16299	0.305096	10.3672	3.49661e-25	7.44671e-24	RYR2	ryanodine receptor 2 [Source:HGNC Symbol;Acc:HGNC:10484]	1	1
SCARF1	ENSG00000074660	17.4915	2.12833	0.662952	3.21038	0.00132558	0.00418506	SCARF1	scavenger receptor class F member 1 [Source:HGNC Symbol;Acc:HGNC:16820]	17	-1
SCN1A	ENSG00000144285	10.8911	2.43665	0.698223	3.48979	0.000483401	0.0016519	SCN1A	sodium voltage-gated channel alpha subunit 1 [Source:HGNC Symbol;Acc:HGNC:10585]	2	-1
SH3TC1	ENSG00000125089	10.9307	2.30988	0.7739	2.98473	0.00283827	0.00837941	SH3TC1	SH3 domain and tetratricopeptide repeats 1 [Source:HGNC Symbol;Acc:HGNC:26009]	4	1
SHOC1	ENSG00000165181	17.8708	1.89933	0.444129	4.27653	1.89832e-05	8.17338e-05	SHOC1	shortage in chiasmata 1 [Source:HGNC Symbol;Acc:HGNC:26535]	9	-1
SHROOM4	ENSG00000158352	305.217	1.64764	0.110032	14.9742	1.08331e-50	6.8705e-49	SHROOM4	shroom family member 4 [Source:HGNC Symbol;Acc:HGNC:29215]	X	-1
SLC12A7	ENSG00000113504	432.269	5.28525	0.190704	27.7145	4.66884e-169	1.99048e-166	SLC12A7	solute carrier family 12 member 7 [Source:HGNC Symbol;Acc:HGNC:10915]	5	-1
SLC14A1	ENSG00000141469	2469.83	2.01348	0.0609387	33.0411	2.0913e-239	2.18845e-236	SLC14A1	solute carrier family 14 member 1 (Kidd blood group) [Source:HGNC Symbol;Acc:HGNC:10918]	18	1
SLC16A6	ENSG00000108932	283.723	3.10164	0.147799	20.9856	8.88841e-98	1.67729e-95	SLC16A6	solute carrier family 16 member 6 [Source:HGNC Symbol;Acc:HGNC:10927]	17	-1
SLC43A2	ENSG00000167703	118.129	2.82396	0.246194	11.4705	1.85631e-30	5.21808e-29	SLC43A2	solute carrier family 43 member 2 [Source:HGNC Symbol;Acc:HGNC:23087]	17	-1
SLCO2B1	ENSG00000137491	66.4707	2.65128	0.279127	9.49845	2.1304e-21	3.63036e-20	SLCO2B1	solute carrier organic anion transporter family member 2B1 [Source:HGNC Symbol;Acc:HGNC:10962]	11	1
SLITRK1	ENSG00000178235	16.095	2.33731	0.521317	4.48347	7.34386e-06	3.33406e-05	SLITRK1	SLIT and NTRK like family member 1 [Source:HGNC Symbol;Acc:HGNC:20297]	13	-1
SNRK-AS1	ENSG00000234617	48.0903	1.77533	0.317929	5.58403	2.35014e-08	1.4272e-07	SNRK-AS1	SNRK antisense RNA 1 [Source:HGNC Symbol;Acc:HGNC:41269]	3	-1
SORCS1	ENSG00000108018	49.0655	1.64643	0.304584	5.40552	6.46214e-08	3.7361e-07	SORCS1	sortilin related VPS10 domain containing receptor 1 [Source:HGNC Symbol;Acc:HGNC:16697]	10	-1
SPANXD	ENSG00000196406	6.32508	3.07822	0.902634	3.41027	0.000648989	0.00216851	SPANXD	SPANX family member D [Source:HGNC Symbol;Acc:HGNC:14332]	X	-1
SPATA25	ENSG00000149634	35.7453	1.50471	0.377774	3.98311	6.80188e-05	0.000269988	SPATA25	spermatogenesis associated 25 [Source:HGNC Symbol;Acc:HGNC:16158]	20	-1
ST3GAL5	ENSG00000115525	43.8861	3.16842	0.360177	8.79684	1.40724e-18	1.99124e-17	ST3GAL5	ST3 beta-galactoside alpha-2,3-sialyltransferase 5 [Source:HGNC Symbol;Acc:HGNC:10872]	2	-1
ST8SIA5	ENSG00000101638	43.4051	2.48218	0.353526	7.02119	2.19979e-12	1.95459e-11	ST8SIA5	ST8 alpha-N-acetyl-neuraminide alpha-2,8-sialyltransferase 5 [Source:HGNC Symbol;Acc:HGNC:17827]	18	-1
SYT12	ENSG00000173227	17.8662	1.79621	0.562585	3.19278	0.00140912	0.00442394	SYT12	synaptotagmin 12 [Source:HGNC Symbol;Acc:HGNC:18381]	11	1
TIMP3	ENSG00000100234	1120.18	2.96562	0.0834867	35.522	2.24809e-276	3.45037e-273	TIMP3	TIMP metallopeptidase inhibitor 3 [Source:HGNC Symbol;Acc:HGNC:11822]	22	1
TMEM178A	ENSG00000152154	10.4558	5.14382	1.28862	3.99173	6.55921e-05	0.000261166	TMEM178A	transmembrane protein 178A [Source:HGNC Symbol;Acc:HGNC:28517]	2	1
TNFSF15	ENSG00000181634	25.2445	2.933	0.592831	4.94744	7.51958e-07	3.85988e-06	TNFSF15	TNF superfamily member 15 [Source:HGNC Symbol;Acc:HGNC:11931]	9	-1
TNXB	ENSG00000168477	294.008	2.52857	0.202092	12.5119	6.42293e-36	2.3659e-34	TNXB	tenascin XB [Source:HGNC Symbol;Acc:HGNC:11976]	6	-1
TRPM2	ENSG00000142185	79.5842	1.58576	0.209404	7.57273	3.65454e-14	3.76779e-13	TRPM2	transient receptor potential cation channel subfamily M member 2 [Source:HGNC Symbol;Acc:HGNC:12339]	21	1
TSPAN2	ENSG00000134198	38.7002	1.86696	0.409628	4.55769	5.17199e-06	2.39721e-05	TSPAN2	tetraspanin 2 [Source:HGNC Symbol;Acc:HGNC:20659]	1	-1
TSPAN32	ENSG00000064201	13.6626	5.23317	1.10246	4.74682	2.06644e-06	1.01263e-05	TSPAN32	tetraspanin 32 [Source:HGNC Symbol;Acc:HGNC:13410]	11	1
UNC13A	ENSG00000130477	100.022	3.07927	0.302887	10.1664	2.80104e-24	5.70669e-23	UNC13A	unc-13 homolog A [Source:HGNC Symbol;Acc:HGNC:23150]	19	-1
UNC5C	ENSG00000182168	9.96044	3.79876	0.812607	4.67479	2.94258e-06	1.41163e-05	UNC5C	unc-5 netrin receptor C [Source:HGNC Symbol;Acc:HGNC:12569]	4	-1
USP43	ENSG00000154914	28.6636	2.73109	0.389599	7.01001	2.38299e-12	2.11004e-11	USP43	ubiquitin specific peptidase 43 [Source:HGNC Symbol;Acc:HGNC:20072]	17	1
VWF	ENSG00000110799	20.922	1.5736	0.430906	3.65183	0.000260383	0.00093767	VWF	von Willebrand factor [Source:HGNC Symbol;Acc:HGNC:12726]	12	-1
WDFY4	ENSG00000128815	4.71438	4.8528	1.34214	3.61571	0.000299528	0.00106601	WDFY4	WDFY family member 4 [Source:HGNC Symbol;Acc:HGNC:29323]	10	1
Z97192.2	ENSG00000213279	105.988	1.50663	0.189211	7.96268	1.68348e-15	1.92821e-14		novel transcript	22	-1
ZNF204P	ENSG00000204789	33.9126	2.12274	0.44027	4.82144	1.42524e-06	7.10365e-06	ZNF204P	zinc finger protein 204, pseudogene [Source:HGNC Symbol;Acc:HGNC:12995]	6	-1
ZNF208	ENSG00000160321	13.4927	2.41807	0.604051	4.0031	6.25185e-05	0.000249792	ZNF208	zinc finger protein 208 [Source:HGNC Symbol;Acc:HGNC:12999]	19	-1
ZNF300	ENSG00000145908	475.03	1.91209	0.108516	17.6203	1.72014e-69	1.84191e-67	ZNF300	zinc finger protein 300 [Source:HGNC Symbol;Acc:HGNC:13091]	5	-1
ZNF331	ENSG00000130844	105.989	3.01008	0.222372	13.5363	9.54978e-42	4.4686e-40	ZNF331	zinc finger protein 331 [Source:HGNC Symbol;Acc:HGNC:15489]	19	1
ZNF420	ENSG00000197050	7.97396	3.10309	0.81466	3.80906	0.000139498	0.000524843	ZNF420	zinc finger protein 420 [Source:HGNC Symbol;Acc:HGNC:20649]	19	1
ZNF441	ENSG00000197044	79.197	2.96008	0.240939	12.2856	1.08229e-34	3.81569e-33	ZNF441	zinc finger protein 441 [Source:HGNC Symbol;Acc:HGNC:20875]	19	1
ZNF491	ENSG00000177599	5.06677	6.09232	1.35773	4.48714	7.21855e-06	3.28183e-05	ZNF491	zinc finger protein 491 [Source:HGNC Symbol;Acc:HGNC:23706]	19	1
ZNF560	ENSG00000198028	3.16771	4.45494	1.43763	3.09882	0.00194295	0.00592695	ZNF560	zinc finger protein 560 [Source:HGNC Symbol;Acc:HGNC:26484]	19	-1
ZNF578	ENSG00000258405	33.7108	2.56644	0.346834	7.39963	1.36563e-13	1.34357e-12	ZNF578	zinc finger protein 578 [Source:HGNC Symbol;Acc:HGNC:26449]	19	1
ZNF608	ENSG00000168916	170.083	1.54682	0.151262	10.2261	1.51518e-24	3.13409e-23	ZNF608	zinc finger protein 608 [Source:HGNC Symbol;Acc:HGNC:29238]	5	-1
ZNF630	ENSG00000221994	74.6025	2.46171	0.253151	9.7243	2.37529e-22	4.27551e-21	ZNF630	zinc finger protein 630 [Source:HGNC Symbol;Acc:HGNC:28855]	X	-1

## Sheet: Common upregulated genes-LNZ308
external_gene_name	Ensembl_gene_id	baseMean	log2FoldChange	lfcSE	stat	pvalue	padj	hgnc_symbol	description	chromosome_name	strand
ABCA13	ENSG00000179869	16.8717	3.42934	0.566057	6.05829	1.38e-09	4.98e-09	ABCA13	ATP binding cassette subfamily A member 13 [Source:HGNC Symbol;Acc:HGNC:14638]	7	1
AC008105.3	ENSG00000267121	3.49502	5.22675	1.38673	3.76912	0.000163821	0.000411267		novel transcript, antisense to FMNL1	17	-1
AC011503.1	ENSG00000269289	2.60971	5.2499	1.60266	3.27573	0.00105387	0.00240929		novel transcript, antisense to ZNF726	19	-1
AC012313.2	ENSG00000268049	55.1988	2.37325	0.281557	8.42901	3.49e-17	1.78e-16		novel transcript, antisense to ZNF497	19	1
AC013652.1	ENSG00000259345	36.0414	2.93852	0.386583	7.60127	2.93e-14	1.33e-13		novel transcript	15	-1
AC022150.4	ENSG00000269825	268.336	1.57453	0.163377	9.6374	5.56e-22	3.36e-21		novel transcript, sense intronic to ZNF83	19	-1
AC022167.2	ENSG00000260276	51.1694	1.76349	0.277107	6.36392	1.97e-10	7.44e-10		novel transcript, antisense to CARHSP1	16	1
AC037198.1	ENSG00000276107	29.7651	3.83183	0.481561	7.9571	1.76e-15	8.39e-15		novel transcript, sense intronic to THBS1	15	1
AC074141.1	ENSG00000283236	36.3406	2.54353	0.37201	6.83728	8.07e-12	3.26e-11		novel zinc finger protein pseudogene	19	-1
AC089983.1	ENSG00000257732	27.1874	1.50304	0.383235	3.92197	8.78e-05	0.000226242		novel transcript, antisense to TXNRD1	12	-1
AC105450.1	ENSG00000231482	16.8778	7.09091	1.2275	5.77669	7.62e-09	2.63e-08		novel transcript	2	-1
AC137936.2	ENSG00000283511	27.5628	2.40141	0.405182	5.92674	3.09e-09	1.1e-08		novel pseudogene	3	1
AC139769.1	ENSG00000233836	33.3015	9.1188	1.2051	7.56681	3.82e-14	1.72e-13		zinc finger protein pseudogene	19	1
AC144831.1	ENSG00000261888	61.8871	2.50416	0.278006	9.00759	2.11e-19	1.16e-18		novel transcript	17	1
ADAMTS14	ENSG00000138316	918.264	1.73984	0.082126	21.185	1.31e-99	3.49e-98	ADAMTS14	ADAM metallopeptidase with thrombospondin type 1 motif 14 [Source:HGNC Symbol;Acc:HGNC:14899]	10	1
ADRB2	ENSG00000169252	106.094	1.88405	0.188637	9.98773	1.72e-23	1.09e-22	ADRB2	adrenoceptor beta 2 [Source:HGNC Symbol;Acc:HGNC:286]	5	1
AL353743.4	ENSG00000234424	8.02376	2.59105	0.852053	3.04095	0.00235833	0.00515557		kinesin family member 27 (KIF27) pseudogene	9	1
AL590004.3	ENSG00000260604	117.168	5.2118	0.367297	14.1896	1.06e-45	1.2e-44		novel transcript	6	-1
ALS2CL	ENSG00000178038	263.119	2.48536	0.141748	17.5336	7.94e-69	1.36e-67	ALS2CL	ALS2 C-terminal like [Source:HGNC Symbol;Acc:HGNC:20605]	3	-1
ANKRD1	ENSG00000148677	350.094	1.53405	0.108534	14.1343	2.33e-45	2.62e-44	ANKRD1	ankyrin repeat domain 1 [Source:HGNC Symbol;Acc:HGNC:15819]	10	-1
AP000553.2	ENSG00000272954	13.2271	2.51899	0.605267	4.16178	3.16e-05	8.46e-05		novel transcript, sense intronic to PPIL2	22	1
APOL3	ENSG00000128284	399.968	1.59135	0.120155	13.2441	4.88e-40	4.87e-39	APOL3	apolipoprotein L3 [Source:HGNC Symbol;Acc:HGNC:14868]	22	-1
ARSG	ENSG00000141337	65.1691	1.94968	0.247311	7.88352	3.18e-15	1.5e-14	ARSG	arylsulfatase G [Source:HGNC Symbol;Acc:HGNC:24102]	17	1
BMF	ENSG00000104081	919.012	1.67294	0.0805535	20.768	8.42e-96	2.13e-94	BMF	Bcl2 modifying factor [Source:HGNC Symbol;Acc:HGNC:24132]	15	-1
BMP6	ENSG00000153162	306.504	2.89703	0.147376	19.6574	5e-86	1.09e-84	BMP6	bone morphogenetic protein 6 [Source:HGNC Symbol;Acc:HGNC:1073]	6	1
BMP7	ENSG00000101144	10226.4	1.82647	0.0800667	22.8119	3.49e-115	1.12e-113	BMP7	bone morphogenetic protein 7 [Source:HGNC Symbol;Acc:HGNC:1074]	20	-1
CACNA1E	ENSG00000198216	31.2303	5.16628	0.598541	8.63147	6.06e-18	3.17e-17	CACNA1E	calcium voltage-gated channel subunit alpha1 E [Source:HGNC Symbol;Acc:HGNC:1392]	1	1
CASC15	ENSG00000272168	462.882	2.75024	0.111152	24.7431	3.68e-135	1.47e-133	CASC15	cancer susceptibility 15 [Source:HGNC Symbol;Acc:HGNC:28245]	6	1
CCL2	ENSG00000108691	743.082	3.61338	0.102539	35.239	5.06e-272	6.22e-270	CCL2	C-C motif chemokine ligand 2 [Source:HGNC Symbol;Acc:HGNC:10618]	17	1
CDRT1	ENSG00000241322	20.8845	1.90656	0.424214	4.49434	6.98e-06	1.97e-05	CDRT1	CMT1A duplicated region transcript 1 [Source:HGNC Symbol;Acc:HGNC:14379]	17	-1
CEACAM19	ENSG00000186567	170.571	1.63477	0.155491	10.5136	7.48e-26	5.1e-25	CEACAM19	carcinoembryonic antigen related cell adhesion molecule 19 [Source:HGNC Symbol;Acc:HGNC:31951]	19	1
CHRM3	ENSG00000133019	210.415	2.52003	0.149519	16.8543	9.76e-64	1.55e-62	CHRM3	cholinergic receptor muscarinic 3 [Source:HGNC Symbol;Acc:HGNC:1952]	1	1
CNTNAP4	ENSG00000152910	83.3066	9.47058	1.18899	7.9652	1.65e-15	7.87e-15	CNTNAP4	contactin associated protein like 4 [Source:HGNC Symbol;Acc:HGNC:18747]	16	1
COLEC10	ENSG00000184374	24.5222	1.54989	0.496668	3.12058	0.00180494	0.00400382	COLEC10	collectin subfamily member 10 [Source:HGNC Symbol;Acc:HGNC:2220]	8	1
COLQ	ENSG00000206561	26.4596	1.52011	0.420458	3.61537	0.000299917	0.000731493	COLQ	collagen like tail subunit of asymmetric acetylcholinesterase [Source:HGNC Symbol;Acc:HGNC:2226]	3	-1
CP	ENSG00000047457	261.019	3.84568	0.165309	23.2635	1.04e-119	3.51e-118	CP	ceruloplasmin [Source:HGNC Symbol;Acc:HGNC:2295]	3	-1
CRYAB	ENSG00000109846	19.9624	1.87076	0.51838	3.60886	0.000307543	0.000749425	CRYAB	crystallin alpha B [Source:HGNC Symbol;Acc:HGNC:2389]	11	-1
CYP1A1	ENSG00000140465	521.118	3.12149	0.109408	28.5306	4.89e-179	3.03e-177	CYP1A1	cytochrome P450 family 1 subfamily A member 1 [Source:HGNC Symbol;Acc:HGNC:2595]	15	-1
DIO2	ENSG00000211448	4751.43	1.79651	0.0711136	25.2626	8.24e-141	3.46e-139	DIO2	iodothyronine deiodinase 2 [Source:HGNC Symbol;Acc:HGNC:2884]	14	-1
DOK3	ENSG00000146094	404.303	2.76318	0.128805	21.4525	4.33e-102	1.18e-100	DOK3	docking protein 3 [Source:HGNC Symbol;Acc:HGNC:24583]	5	-1
ECHDC2	ENSG00000121310	12.8673	2.35066	0.586388	4.0087	6.11e-05	0.000159493	ECHDC2	enoyl-CoA hydratase domain containing 2 [Source:HGNC Symbol;Acc:HGNC:23408]	1	-1
EDN1	ENSG00000078401	4769.63	3.3924	0.0779913	43.4972	0	0	EDN1	endothelin 1 [Source:HGNC Symbol;Acc:HGNC:3176]	6	1
EFCAB12	ENSG00000172771	27.0278	1.80425	0.438128	4.1181	3.82e-05	0.000101512	EFCAB12	EF-hand calcium binding domain 12 [Source:HGNC Symbol;Acc:HGNC:28061]	3	-1
EFEMP1	ENSG00000115380	4124.44	1.58405	0.0706005	22.4368	1.72e-111	5.34e-110	EFEMP1	EGF containing fibulin extracellular matrix protein 1 [Source:HGNC Symbol;Acc:HGNC:3218]	2	-1
ESM1	ENSG00000164283	183.101	1.64914	0.17339	9.51113	1.89e-21	1.11e-20	ESM1	endothelial cell specific molecule 1 [Source:HGNC Symbol;Acc:HGNC:3466]	5	-1
FEZ1	ENSG00000149557	170.768	6.03179	0.323521	18.6442	1.41e-77	2.75e-76	FEZ1	fasciculation and elongation protein zeta 1 [Source:HGNC Symbol;Acc:HGNC:3659]	11	-1
FILIP1L	ENSG00000168386	2990.6	1.71607	0.0609133	28.1723	1.28e-174	7.65e-173	FILIP1L	filamin A interacting protein 1 like [Source:HGNC Symbol;Acc:HGNC:24589]	3	-1
FLJ45513	ENSG00000204584	9.80666	2.3052	0.733615	3.14224	0.00167659	0.00373869		uncharacterized LOC729220 [Source:NCBI gene;Acc:729220]	17	1
FLRT3	ENSG00000125848	222.781	3.38443	0.154582	21.8941	2.96e-106	8.48e-105	FLRT3	fibronectin leucine rich transmembrane protein 3 [Source:HGNC Symbol;Acc:HGNC:3762]	20	-1
FRMD3	ENSG00000172159	3690.15	3.02207	0.078315	38.5886	0	0	FRMD3	FERM domain containing 3 [Source:HGNC Symbol;Acc:HGNC:24125]	9	-1
GIPR	ENSG00000010310	337.015	2.08396	0.117875	17.6793	6.05e-70	1.05e-68	GIPR	gastric inhibitory polypeptide receptor [Source:HGNC Symbol;Acc:HGNC:4271]	19	1
GLDN	ENSG00000186417	234.008	3.34317	0.162153	20.6174	1.92e-94	4.73e-93	GLDN	gliomedin [Source:HGNC Symbol;Acc:HGNC:29514]	15	1
GRIP2	ENSG00000144596	59.5399	3.04526	0.376226	8.09422	5.76e-16	2.81e-15	GRIP2	glutamate receptor interacting protein 2 [Source:HGNC Symbol;Acc:HGNC:23841]	3	-1
HGFAC	ENSG00000109758	41.7676	1.8831	0.412294	4.56738	4.94e-06	1.41e-05	HGFAC	HGF activator [Source:HGNC Symbol;Acc:HGNC:4894]	4	1
IDO1	ENSG00000131203	36.2921	2.43165	0.392885	6.1892	6.05e-10	2.23e-09	IDO1	indoleamine 2,3-dioxygenase 1 [Source:HGNC Symbol;Acc:HGNC:6059]	8	1
IL34	ENSG00000157368	25.5346	2.67945	0.528262	5.07219	3.93e-07	1.22e-06	IL34	interleukin 34 [Source:HGNC Symbol;Acc:HGNC:28529]	16	1
IL7R	ENSG00000168685	7997.37	2.37114	0.050689	46.7782	0	0	IL7R	interleukin 7 receptor [Source:HGNC Symbol;Acc:HGNC:6024]	5	1
IMPG2	ENSG00000081148	23.8667	2.40554	0.446779	5.38418	7.28e-08	2.37e-07	IMPG2	interphotoreceptor matrix proteoglycan 2 [Source:HGNC Symbol;Acc:HGNC:18362]	3	-1
JPH2	ENSG00000149596	492.782	4.07772	0.127046	32.0965	4.93e-226	4.39e-224	JPH2	junctophilin 2 [Source:HGNC Symbol;Acc:HGNC:14202]	20	-1
KIAA0319	ENSG00000137261	17.0028	2.45989	0.482899	5.094	3.51e-07	1.1e-06	KIAA0319	KIAA0319 [Source:HGNC Symbol;Acc:HGNC:21580]	6	-1
KRTAP20-2	ENSG00000184032	5.35102	6.10331	1.32467	4.60742	4.08e-06	1.17e-05	KRTAP20-2	keratin associated protein 20-2 [Source:HGNC Symbol;Acc:HGNC:18944]	21	1
KSR2	ENSG00000171435	15.5231	2.56348	0.487933	5.25376	1.49e-07	4.78e-07	KSR2	kinase suppressor of ras 2 [Source:HGNC Symbol;Acc:HGNC:18610]	12	-1
LBH	ENSG00000213626	2802.99	3.14925	0.0613992	51.2913	0	0	LBH	limb bud and heart development [Source:HGNC Symbol;Acc:HGNC:29532]	2	1
LINC00663	ENSG00000266904	13.5606	1.73678	0.562393	3.0882	0.00201374	0.00443937	LINC00663	long intergenic non-protein coding RNA 663 [Source:HGNC Symbol;Acc:HGNC:28609]	19	-1
LINC00668	ENSG00000265933	11.2445	5.02731	0.933766	5.38391	7.29e-08	2.38e-07	LINC00668	long intergenic non-protein coding RNA 668 [Source:HGNC Symbol;Acc:HGNC:44328]	18	-1
LINC00898	ENSG00000205634	6.55416	2.95204	0.972173	3.03654	0.00239309	0.00522553	LINC00898	long intergenic non-protein coding RNA 898 [Source:HGNC Symbol;Acc:HGNC:48581]	22	-1
LINC01348	ENSG00000280587	10.4122	2.47825	0.802	3.09009	0.00200099	0.00441284	LINC01348	long intergenic non-protein coding RNA 1348 [Source:HGNC Symbol;Acc:HGNC:50567]	1	-1
LINC01694	ENSG00000233922	27.4585	1.58493	0.398317	3.97906	6.92e-05	0.00017996	LINC01694	long intergenic non-protein coding RNA 1694 [Source:HGNC Symbol;Acc:HGNC:52481]	21	1
LINC02008	ENSG00000239440	27.7341	6.36001	0.87887	7.23657	4.6e-13	1.97e-12	LINC02008	long intergenic non-protein coding RNA 2008 [Source:HGNC Symbol;Acc:HGNC:52844]	3	1
LINC02159	ENSG00000253417	11.0503	3.44519	0.663657	5.19122	2.09e-07	6.63e-07	LINC02159	long intergenic non-protein coding RNA 2159 [Source:HGNC Symbol;Acc:HGNC:27749]	5	-1
LINC02167	ENSG00000261122	32.8979	3.85182	0.436043	8.83357	1.01e-18	5.46e-18	LINC02167	long intergenic non-protein coding RNA 2167 [Source:HGNC Symbol;Acc:HGNC:53028]	16	1
LRP2	ENSG00000081479	13.4952	2.12766	0.567989	3.74595	0.000179709	0.00044868	LRP2	LDL receptor related protein 2 [Source:HGNC Symbol;Acc:HGNC:6694]	2	-1
LRRC2	ENSG00000163827	14.1564	2.57562	0.607985	4.23632	2.27e-05	6.16e-05	LRRC2	leucine rich repeat containing 2 [Source:HGNC Symbol;Acc:HGNC:14676]	3	-1
MACC1	ENSG00000183742	5.84181	2.91679	0.961334	3.03411	0.00241247	0.0052655	MACC1	MET transcriptional regulator MACC1 [Source:HGNC Symbol;Acc:HGNC:30215]	7	-1
MEGF10	ENSG00000145794	239.828	2.57679	0.13603	18.9428	5.07e-80	1.02e-78	MEGF10	multiple EGF like domains 10 [Source:HGNC Symbol;Acc:HGNC:29634]	5	1
MN1	ENSG00000169184	108.474	1.79789	0.198945	9.03712	1.61e-19	8.9e-19	MN1	MN1 proto-oncogene, transcriptional regulator [Source:HGNC Symbol;Acc:HGNC:7180]	22	-1
MTUS1	ENSG00000129422	6048.34	3.31001	0.0500397	66.1477	0	0	MTUS1	microtubule associated scaffold protein 1 [Source:HGNC Symbol;Acc:HGNC:29789]	8	-1
MUC19	ENSG00000205592	824.919	2.22103	0.0918891	24.1707	4.52e-129	1.7e-127	MUC19	mucin 19, oligomeric [Source:HGNC Symbol;Acc:HGNC:14362]	12	1
MUC20	ENSG00000176945	41.6967	3.40208	0.388407	8.75904	1.97e-18	1.05e-17	MUC20	mucin 20, cell surface associated [Source:HGNC Symbol;Acc:HGNC:23282]	3	1
NEB	ENSG00000183091	14.7961	2.47542	0.664309	3.72631	0.0001943	0.000483243	NEB	nebulin [Source:HGNC Symbol;Acc:HGNC:7720]	2	-1
NECAB1	ENSG00000123119	6.80342	3.12532	0.899826	3.47325	0.000514204	0.00122237	NECAB1	N-terminal EF-hand calcium binding protein 1 [Source:HGNC Symbol;Acc:HGNC:20983]	8	1
NEURL3	ENSG00000163121	77.7153	1.6158	0.402748	4.01194	6.02e-05	0.000157505	NEURL3	neuralized E3 ubiquitin protein ligase 3 [Source:HGNC Symbol;Acc:HGNC:25162]	2	-1
NRCAM	ENSG00000091129	967.067	3.61121	0.0928315	38.9007	0	0	NRCAM	neuronal cell adhesion molecule [Source:HGNC Symbol;Acc:HGNC:7994]	7	-1
NRXN1	ENSG00000179915	10.3256	7.38336	1.25888	5.86501	4.49e-09	1.57e-08	NRXN1	neurexin 1 [Source:HGNC Symbol;Acc:HGNC:8008]	2	-1
NRXN3	ENSG00000021645	158.459	3.29116	0.186926	17.6067	2.19e-69	3.79e-68	NRXN3	neurexin 3 [Source:HGNC Symbol;Acc:HGNC:8010]	14	1
NTRK3	ENSG00000140538	140.357	2.00972	0.171622	11.7102	1.13e-31	9.09e-31	NTRK3	neurotrophic receptor tyrosine kinase 3 [Source:HGNC Symbol;Acc:HGNC:8033]	15	-1
NXN	ENSG00000167693	1312.87	2.09563	0.105263	19.9086	3.43e-88	7.78e-87	NXN	nucleoredoxin [Source:HGNC Symbol;Acc:HGNC:18008]	17	-1
PCAT7	ENSG00000231806	70.4884	3.12374	0.256414	12.1824	3.86e-34	3.31e-33	PCAT7	prostate cancer associated transcript 7 [Source:HGNC Symbol;Acc:HGNC:48824]	9	1
PCDH17	ENSG00000118946	383.429	3.9978	0.138162	28.9356	4.26e-184	2.75e-182	PCDH17	protocadherin 17 [Source:HGNC Symbol;Acc:HGNC:14267]	13	1
PCDHB10	ENSG00000120324	136.931	2.32223	0.184832	12.564	3.33e-36	3.02e-35	PCDHB10	protocadherin beta 10 [Source:HGNC Symbol;Acc:HGNC:8681]	5	1
PCDHB11	ENSG00000197479	91.4944	1.78741	0.184936	9.66506	4.24e-22	2.57e-21	PCDHB11	protocadherin beta 11 [Source:HGNC Symbol;Acc:HGNC:8682]	5	1
PCDHB15	ENSG00000113248	257.529	5.15081	0.217208	23.7138	2.6e-124	9.25e-123	PCDHB15	protocadherin beta 15 [Source:HGNC Symbol;Acc:HGNC:8686]	5	1
PCDHB16	ENSG00000272674	384.008	1.78939	0.112427	15.9161	4.9e-57	6.93e-56	PCDHB16	protocadherin beta 16 [Source:HGNC Symbol;Acc:HGNC:14546]	5	1
PCDHB17P	ENSG00000255622	77.2732	3.55225	0.271324	13.0923	3.64e-39	3.57e-38	PCDHB17P	protocadherin beta 17 pseudogene [Source:HGNC Symbol;Acc:HGNC:14547]	5	1
PCDHB2	ENSG00000112852	530.068	2.06641	0.101468	20.3651	3.41e-92	8.18e-91	PCDHB2	protocadherin beta 2 [Source:HGNC Symbol;Acc:HGNC:8687]	5	1
PCDHB3	ENSG00000113205	40.8096	3.44974	0.372281	9.26649	1.92e-20	1.1e-19	PCDHB3	protocadherin beta 3 [Source:HGNC Symbol;Acc:HGNC:8688]	5	1
PCDHB6	ENSG00000113211	38.0927	2.50881	0.314101	7.98728	1.38e-15	6.61e-15	PCDHB6	protocadherin beta 6 [Source:HGNC Symbol;Acc:HGNC:8691]	5	1
PCDHGB3	ENSG00000262209	20.0098	2.12177	0.424243	5.0013	5.69e-07	1.75e-06	PCDHGB3	protocadherin gamma subfamily B, 3 [Source:HGNC Symbol;Acc:HGNC:8710]	5	1
PDK4	ENSG00000004799	34.3286	3.82378	0.464943	8.2242	1.96e-16	9.76e-16	PDK4	pyruvate dehydrogenase kinase 4 [Source:HGNC Symbol;Acc:HGNC:8812]	7	-1
PGBD5	ENSG00000177614	10.6297	2.52325	0.623261	4.04846	5.16e-05	0.000135459	PGBD5	piggyBac transposable element derived 5 [Source:HGNC Symbol;Acc:HGNC:19405]	1	-1
PKP2	ENSG00000057294	1547.97	2.55816	0.0649567	39.3825	0	0	PKP2	plakophilin 2 [Source:HGNC Symbol;Acc:HGNC:9024]	12	-1
PLXNA4	ENSG00000221866	1018.25	2.582	0.109251	23.6335	1.74e-123	6.14e-122	PLXNA4	plexin A4 [Source:HGNC Symbol;Acc:HGNC:9102]	7	-1
PXDN	ENSG00000130508	21774.5	1.87865	0.0586184	32.0488	2.28e-225	2.02e-223	PXDN	peroxidasin [Source:HGNC Symbol;Acc:HGNC:14966]	2	-1
RANBP17	ENSG00000204764	23.7152	5.35882	0.705104	7.60004	2.96e-14	1.34e-13	RANBP17	RAN binding protein 17 [Source:HGNC Symbol;Acc:HGNC:14428]	5	1
RASGRP3	ENSG00000152689	356.102	4.49931	0.168489	26.7039	4.24e-157	2.14e-155	RASGRP3	RAS guanyl releasing protein 3 [Source:HGNC Symbol;Acc:HGNC:14545]	2	1
RASL10A	ENSG00000100276	12.8205	3.82015	0.711431	5.36967	7.89e-08	2.57e-07	RASL10A	RAS like family 10 member A [Source:HGNC Symbol;Acc:HGNC:16954]	22	-1
RTL3	ENSG00000179300	48.1204	2.83729	0.295585	9.59889	8.08e-22	4.85e-21	RTL3	retrotransposon Gag like 3 [Source:HGNC Symbol;Acc:HGNC:22997]	X	-1
RYR2	ENSG00000198626	21.5524	2.86665	0.500073	5.73247	9.9e-09	3.4e-08	RYR2	ryanodine receptor 2 [Source:HGNC Symbol;Acc:HGNC:10484]	1	1
SCARF1	ENSG00000074660	19.8936	2.95305	0.500951	5.89489	3.75e-09	1.32e-08	SCARF1	scavenger receptor class F member 1 [Source:HGNC Symbol;Acc:HGNC:16820]	17	-1
SCN1A	ENSG00000144285	8.11197	3.85762	1.13326	3.404	0.00066407	0.00155754	SCN1A	sodium voltage-gated channel alpha subunit 1 [Source:HGNC Symbol;Acc:HGNC:10585]	2	-1
SH3TC1	ENSG00000125089	105.493	4.5965	0.35467	12.9599	2.06e-38	1.98e-37	SH3TC1	SH3 domain and tetratricopeptide repeats 1 [Source:HGNC Symbol;Acc:HGNC:26009]	4	1
SHOC1	ENSG00000165181	27.1639	6.24156	0.891052	7.00471	2.48e-12	1.03e-11	SHOC1	shortage in chiasmata 1 [Source:HGNC Symbol;Acc:HGNC:26535]	9	-1
SHROOM4	ENSG00000158352	251.979	2.79602	0.163402	17.1113	1.22e-65	2.01e-64	SHROOM4	shroom family member 4 [Source:HGNC Symbol;Acc:HGNC:29215]	X	-1
SLC12A7	ENSG00000113504	14781.4	2.21572	0.102883	21.5363	7.12e-103	1.96e-101	SLC12A7	solute carrier family 12 member 7 [Source:HGNC Symbol;Acc:HGNC:10915]	5	-1
SLC14A1	ENSG00000141469	21526.8	2.01364	0.0498928	40.3592	0	0	SLC14A1	solute carrier family 14 member 1 (Kidd blood group) [Source:HGNC Symbol;Acc:HGNC:10918]	18	1
SLC16A6	ENSG00000108932	687.683	3.46025	0.0975668	35.4654	1.68e-275	2.13e-273	SLC16A6	solute carrier family 16 member 6 [Source:HGNC Symbol;Acc:HGNC:10927]	17	-1
SLC43A2	ENSG00000167703	412.402	2.39848	0.11685	20.5261	1.26e-93	3.07e-92	SLC43A2	solute carrier family 43 member 2 [Source:HGNC Symbol;Acc:HGNC:23087]	17	-1
SLCO2B1	ENSG00000137491	343.712	1.6445	0.101032	16.277	1.44e-59	2.12e-58	SLCO2B1	solute carrier organic anion transporter family member 2B1 [Source:HGNC Symbol;Acc:HGNC:10962]	11	1
SLITRK1	ENSG00000178235	3.24177	4.21504	1.44029	2.92652	0.00342782	0.00732555	SLITRK1	SLIT and NTRK like family member 1 [Source:HGNC Symbol;Acc:HGNC:20297]	13	-1
SNRK-AS1	ENSG00000234617	29.8719	1.75103	0.431296	4.05993	4.91e-05	0.000129181	SNRK-AS1	SNRK antisense RNA 1 [Source:HGNC Symbol;Acc:HGNC:41269]	3	-1
SORCS1	ENSG00000108018	840.828	3.54385	0.0916134	38.6827	0	0	SORCS1	sortilin related VPS10 domain containing receptor 1 [Source:HGNC Symbol;Acc:HGNC:16697]	10	-1
SPANXD	ENSG00000196406	55.5205	5.73033	0.516936	11.0852	1.48e-28	1.1e-27	SPANXD	SPANX family member D [Source:HGNC Symbol;Acc:HGNC:14332]	X	-1
SPATA25	ENSG00000149634	43.6552	1.53237	0.281558	5.44245	5.26e-08	1.73e-07	SPATA25	spermatogenesis associated 25 [Source:HGNC Symbol;Acc:HGNC:16158]	20	-1
ST3GAL5	ENSG00000115525	839.344	1.86107	0.0768147	24.228	1.13e-129	4.24e-128	ST3GAL5	ST3 beta-galactoside alpha-2,3-sialyltransferase 5 [Source:HGNC Symbol;Acc:HGNC:10872]	2	-1
ST8SIA5	ENSG00000101638	113.381	7.59713	0.662186	11.4728	1.81e-30	1.42e-29	ST8SIA5	ST8 alpha-N-acetyl-neuraminide alpha-2,8-sialyltransferase 5 [Source:HGNC Symbol;Acc:HGNC:17827]	18	-1
SYT12	ENSG00000173227	13.5603	5.01195	1.09697	4.56891	4.9e-06	1.4e-05	SYT12	synaptotagmin 12 [Source:HGNC Symbol;Acc:HGNC:18381]	11	1
TIMP3	ENSG00000100234	5053.56	1.7386	0.0430615	40.3748	0	0	TIMP3	TIMP metallopeptidase inhibitor 3 [Source:HGNC Symbol;Acc:HGNC:11822]	22	1
TMEM178A	ENSG00000152154	21.1457	2.50899	0.538536	4.6589	3.18e-06	9.23e-06	TMEM178A	transmembrane protein 178A [Source:HGNC Symbol;Acc:HGNC:28517]	2	1
TNFSF15	ENSG00000181634	12.1369	3.63006	0.855735	4.24203	2.22e-05	6.01e-05	TNFSF15	TNF superfamily member 15 [Source:HGNC Symbol;Acc:HGNC:11931]	9	-1
TNXB	ENSG00000168477	29.2563	1.54429	0.43411	3.55737	0.000374586	0.000904993	TNXB	tenascin XB [Source:HGNC Symbol;Acc:HGNC:11976]	6	-1
TRPM2	ENSG00000142185	13.286	3.88377	0.705348	5.50618	3.67e-08	1.22e-07	TRPM2	transient receptor potential cation channel subfamily M member 2 [Source:HGNC Symbol;Acc:HGNC:12339]	21	1
TSPAN2	ENSG00000134198	678.415	1.88385	0.0871161	21.6245	1.06e-103	2.92e-102	TSPAN2	tetraspanin 2 [Source:HGNC Symbol;Acc:HGNC:20659]	1	-1
TSPAN32	ENSG00000064201	25.6509	1.87027	0.41574	4.49866	6.84e-06	1.93e-05	TSPAN32	tetraspanin 32 [Source:HGNC Symbol;Acc:HGNC:13410]	11	1
UNC13A	ENSG00000130477	41.5356	1.671	0.467319	3.57572	0.000349262	0.000846305	UNC13A	unc-13 homolog A [Source:HGNC Symbol;Acc:HGNC:23150]	19	-1
UNC5C	ENSG00000182168	696.542	1.93128	0.0928528	20.7994	4.39e-96	1.12e-94	UNC5C	unc-5 netrin receptor C [Source:HGNC Symbol;Acc:HGNC:12569]	4	-1
USP43	ENSG00000154914	150.573	2.29166	0.167983	13.6422	2.25e-42	2.36e-41	USP43	ubiquitin specific peptidase 43 [Source:HGNC Symbol;Acc:HGNC:20072]	17	1
VWF	ENSG00000110799	85.3592	2.45831	0.247521	9.93173	3.03e-23	1.91e-22	VWF	von Willebrand factor [Source:HGNC Symbol;Acc:HGNC:12726]	12	-1
WDFY4	ENSG00000128815	6.37851	3.16131	0.987309	3.20194	0.00136504	0.00308168	WDFY4	WDFY family member 4 [Source:HGNC Symbol;Acc:HGNC:29323]	10	1
Z97192.2	ENSG00000213279	75.183	7.84179	0.853156	9.1915	3.87e-20	2.18e-19		novel transcript	22	-1
ZNF204P	ENSG00000204789	78.7732	1.80595	0.208686	8.65388	4.98e-18	2.61e-17	ZNF204P	zinc finger protein 204, pseudogene [Source:HGNC Symbol;Acc:HGNC:12995]	6	-1
ZNF208	ENSG00000160321	554.316	8.19897	0.361892	22.6558	1.22e-113	3.86e-112	ZNF208	zinc finger protein 208 [Source:HGNC Symbol;Acc:HGNC:12999]	19	-1
ZNF300	ENSG00000145908	1200.41	2.11827	0.0751685	28.1803	1.02e-174	6.14e-173	ZNF300	zinc finger protein 300 [Source:HGNC Symbol;Acc:HGNC:13091]	5	-1
ZNF331	ENSG00000130844	1211.97	1.88171	0.0760221	24.7522	2.94e-135	1.17e-133	ZNF331	zinc finger protein 331 [Source:HGNC Symbol;Acc:HGNC:15489]	19	1
ZNF420	ENSG00000197050	392.513	1.6518	0.104331	15.8323	1.86e-56	2.61e-55	ZNF420	zinc finger protein 420 [Source:HGNC Symbol;Acc:HGNC:20649]	19	1
ZNF441	ENSG00000197044	530.599	1.53535	0.112913	13.5976	4.14e-42	4.32e-41	ZNF441	zinc finger protein 441 [Source:HGNC Symbol;Acc:HGNC:20875]	19	1
ZNF491	ENSG00000177599	11.0598	4.16409	0.838998	4.96317	6.94e-07	2.12e-06	ZNF491	zinc finger protein 491 [Source:HGNC Symbol;Acc:HGNC:23706]	19	1
ZNF560	ENSG00000198028	57.9876	7.46102	0.858832	8.68741	3.71e-18	1.96e-17	ZNF560	zinc finger protein 560 [Source:HGNC Symbol;Acc:HGNC:26484]	19	-1
ZNF578	ENSG00000258405	267.355	3.09098	0.140048	22.0709	6.01e-108	1.77e-106	ZNF578	zinc finger protein 578 [Source:HGNC Symbol;Acc:HGNC:26449]	19	1
ZNF608	ENSG00000168916	1498.51	1.91165	0.0759076	25.1839	6.02e-140	2.52e-138	ZNF608	zinc finger protein 608 [Source:HGNC Symbol;Acc:HGNC:29238]	5	-1
ZNF630	ENSG00000221994	43.6241	2.38032	0.337661	7.04944	1.8e-12	7.51e-12	ZNF630	zinc finger protein 630 [Source:HGNC Symbol;Acc:HGNC:28855]	X	-1
